# Supplementary material for: An NKX-COUP-TFII morphogenetic code directs mucosal endothelial addressin expression
Source: Nat Commun. 2022 Dec 2;13:7448. doi: 10.1038/s41467-022-34991-2 (PMC9718832; doi:10.1038/s41467-022-34991-2)
Supplement: Supplementary file 4 — Supplementary Data 1 [file 41467_2022_34991_MOESM4_ESM.xlsx]

## Sheet: NCCE genomic loci
NCCE.Region.ms	NCCE.Region.hu	NR2F2.Region.ms	NR2F2.Region.hu	NKX.Region.ms	NKX.Region.hu	Distance.to.TSS.ms	Distance.to.TSS.hu	Gene.Name.ms	Gene.Name.hu	NKX.Strand.ms	NKX.Strand.hu	NKX.Motif.Score.ms	NKX.Motif.Score.hu	NCCE.Gap.ms	NCCE.Gap.hu	NKX.Motif.ms	NKX.Motif.hu	NCCE.Gap.Equal	NKX.Hamming.Dist	NKX.Motif.Type
chr1:10000035-10000046	chr8:67014490-67014502	mouse_NR2F2_chr1:10000042-10000046	chr8:67014497-67014501	mouse_NKX_chr1:10000035-10000041	chr8:67014490-67014496	9092	14052	Ppp1r42	PPP1R42	+	+	7.23033	7.23033	6	6	ACAAGTG	ACAAGTG	TRUE	0	AAGTG
chr1:104933078-104933090	chr18:61489523-61489536	mouse_NR2F2_chr1:104933086-104933090	chr18:61489531-61489535	mouse_NKX_chr1:104933078-104933084	chr18:61489523-61489529	164568	156103	Cdh20	CDH20	+	+	5.80341	5.80341	7	7	AGAAGTG	AGAAGTG	TRUE	0	AAGTG
chr1:105301723-105301744	chr18:61833328-61833350	mouse_NR2F2_chr1:105301740-105301744	chr18:61833345-61833349	mouse_NKX_chr1:105301723-105301729	chr18:61833328-61833334	-54265	59660	Gm17634	RNF152	-	-	5.70195	5.70195	16	16	AACTTAA	AACTTAA	TRUE	0	AAGTG
chr1:105385514-105385532	chr18:61917791-61917810	mouse_NR2F2_chr1:105385528-105385532	chr18:61917805-61917809	mouse_NKX_chr1:105385514-105385521	chr18:61917791-61917798	-28820	-24800	Rnf152	RNF152	-	-	7.46905	7.46905	13	13	TTAATATG	TTAATATG	TRUE	0	ATTA
chr1:105456898-105456917	chr2:159462322-159462341	mouse_NR2F2_chr1:105456898-105456902	chr2:159462337-159462341	mouse_NKX_chr1:105456911-105456917	chr2:159462322-159462328	-100190	-152956	Rnf152	LOC643072	+	-	5.99413	5.99413	14	14	ATAAGTG	CACTTAT	TRUE	7	AAGTG
chr1:107607144-107607164	chr18:63987097-63987118	mouse_NR2F2_chr1:107607160-107607164	chr18:63987113-63987117	mouse_NKX_chr1:107607144-107607150	chr18:63987097-63987103	17156	17034	Serpinb8	SERPINB8	+	+	7.23033	7.23033	15	15	ACAAGTG	ACAAGTG	TRUE	0	AAGTG
chr1:116157297-116157308	chr2:124504198-124504210	mouse_NR2F2_chr1:116157304-116157308	chr2:124504205-124504209	mouse_NKX_chr1:116157297-116157304	chr2:124504198-124504205	472569	478920		CNTNAP5	-	-	8.55323	8.55323	6	6	AAATTAAG	AAATTAAG	TRUE	0	ATTA
chr1:119680061-119680074	chr2:119960927-119960941	mouse_NR2F2_chr1:119680070-119680074	chr2:119960928-119960932	mouse_NKX_chr1:119680061-119680067	chr2:119960935-119960941	-31072	-52148	Epb41l5	EPB41L5	-	+	5.79757	5.79757	8	8	AACTTGT	ACAAGTT	TRUE	5	AAGTG
chr1:119773067-119773081	chr2:119877509-119877524	mouse_NR2F2_chr1:119773077-119773081	chr2:119877510-119877514	mouse_NKX_chr1:119773067-119773073	chr2:119877518-119877524	63992	117589	Ptpn4	PTPN4	-	+	5.79757	5.79757	9	9	AACTTGT	ACAAGTT	TRUE	5	AAGTG
chr1:120187319-120187335	chr2:119303040-119303057	mouse_NR2F2_chr1:120187331-120187335	chr2:119303041-119303045	mouse_NKX_chr1:120187319-120187326	chr2:119303050-119303057	66146	-53971	3110009E18Rik	STEAP3-AS1	+	-	7.46905	7.46905	11	10	CATATTTT	AAAATATG	FALSE	4	ATTA
chr1:120195821-120195833	chr2:119292159-119292171	mouse_NR2F2_chr1:120195821-120195825	chr2:119292167-119292171	mouse_NKX_chr1:120195827-120195833	chr2:119292159-119292165	69457	-43097	Steap3	STEAP3-AS1	+	-	5.80341	5.80341	7	7	AGAAGTG	CACTTCT	TRUE	7	AAGTG
chr1:120195821-120195840	chr2:119292152-119292171	mouse_NR2F2_chr1:120195821-120195825	chr2:119292167-119292171	mouse_NKX_chr1:120195834-120195840	chr2:119292152-119292158	69457	-43097	Steap3	STEAP3-AS1	-	+	5.79757	5.79757	14	14	AACTTGT	ACAAGTT	TRUE	5	AAGTG
chr1:120621521-120621540	chr2:118829509-118829528	mouse_NR2F2_chr1:120621521-120621525	chr2:118829524-118829528	mouse_NKX_chr1:120621533-120621540	chr2:118829509-118829516	19036	18658	En1	EN1	+	-	7.46905	7.46905	13	14	CATATTAA	TTAATATG	FALSE	6	ATTA
chr1:121112665-121112686	chr2:118290466-118290488	mouse_NR2F2_chr1:121112682-121112686	chr2:118290467-118290471	mouse_NKX_chr1:121112665-121112672	chr2:118290481-118290488	25279	-104082	Celrr	THORLNC	-	+	8.55323	8.55323	16	15	TTATTAAG	CTTAATAA	FALSE	6	ATTA
chr1:121112668-121112686	chr2:118290466-118290485	mouse_NR2F2_chr1:121112682-121112686	chr2:118290467-118290471	mouse_NKX_chr1:121112668-121112674	chr2:118290479-118290485	25279	-104082	Celrr	THORLNC	+	-	7.1347	7.1347	13	13	TTAAGTG	CACTTAA	TRUE	7	AAGTG
chr1:121226717-121226734	chr2:118183715-118183733	mouse_NR2F2_chr1:121226730-121226734	chr2:118183716-118183720	mouse_NKX_chr1:121226717-121226723	chr2:118183727-118183733	100946	2669	Insig2	THORLNC	-	+	6.51541	6.51541	12	12	CACTTTA	TAAAGTG	TRUE	5	AAGTG
chr1:121392592-121392603	chr2:118052292-118052303	mouse_NR2F2_chr1:121392592-121392596	chr2:118052299-118052303	mouse_NKX_chr1:121392597-121392603	chr2:118052292-118052298	-38473	-36118	Ccdc93	INSIG2	+	-	5.80341	5.80341	6	6	AGAAGTG	CACTTCT	TRUE	7	AAGTG
chr1:123661000-123661018	chr2:115521016-115521035	mouse_NR2F2_chr1:123661014-123661018	chr2:115521017-115521021	mouse_NKX_chr1:123661000-123661006	chr2:115521029-115521035	384543	177203	Dpp10	DPP10	+	-	5.99413	8.3709	13	13	ATAAGTG	CACTTGA	TRUE	7	AAGTG
chr1:124521084-124521101	chr2:114727352-114727370	mouse_NR2F2_chr1:124521097-124521101	chr2:114727353-114727357	mouse_NKX_chr1:124521084-124521091	chr2:114727363-114727370	-475540	106194	Dpp10	DPP10-AS3	-	+	7.42468	7.42468	12	11	TTAATAAG	CTTATTAA	FALSE	4	ATTA
chr1:126110431-126110450	chr2:132869170-132869189	mouse_NR2F2_chr1:126110431-126110435	chr2:132869170-132869174	mouse_NKX_chr1:126110443-126110450	chr2:132869182-132869189	-197505	-46385	Lypd1	NCKAP5-AS1	-	-	8.5976	8.55323	13	13	TAATTATG	TAATTAAG	TRUE	1	ATTA
chr1:126597690-126597706	chr2:133415596-133415613	mouse_NR2F2_chr1:126597702-126597706	chr2:133415608-133415612	mouse_NKX_chr1:126597690-126597696	chr2:133415596-133415602	-104777	149415	Nckap5	NCKAP5-AS2	+	+	7.23033	7.23033	11	11	ACAAGTG	ACAAGTG	TRUE	0	AAGTG
chr1:129806654-129806675	chr2:137263414-137263436	mouse_NR2F2_chr1:129806671-129806675	chr2:137263431-137263435	mouse_NKX_chr1:129806654-129806660	chr2:137263414-137263420	533369	497888	Thsd7b	THSD7B	+	+	7.1347	7.1347	16	16	TTAAGTG	TTAAGTG	TRUE	0	AAGTG
chr1:130997787-130997802	chr1:206797172-206797187	mouse_NR2F2_chr1:130997787-130997791	chr1:206797183-206797187	mouse_NKX_chr1:130997796-130997802	chr1:206797172-206797178	-22056	-24690	Il10	IL10	+	-	7.23033	7.23033	10	10	ACAAGTG	CACTTGT	TRUE	7	AAGTG
chr1:133659171-133659189	chr1:203797931-203797949	mouse_NR2F2_chr1:133659171-133659175	chr1:203797945-203797949	mouse_NKX_chr1:133659183-133659189	chr1:203797931-203797937	1712	423	Zbed6	ZBED6	+	-	5.80341	5.80341	13	13	AGAAGTG	CACTTCT	TRUE	7	AAGTG
chr1:135008221-135008235	chr1:202296001-202296015	mouse_NR2F2_chr1:135008221-135008225	chr1:202296011-202296015	mouse_NKX_chr1:135008229-135008235	chr1:202296001-202296007	45658	45924	Ube2t	UBE2T	-	+	7.1347	7.1347	9	9	CACTTAA	TTAAGTG	TRUE	7	AAGTG
chr1:135384612-135384633	chr1:201876799-201876821	mouse_NR2F2_chr1:135384629-135384633	chr1:201876800-201876804	mouse_NKX_chr1:135384612-135384619	chr1:201876814-201876821	-9568	-11868	Shisa4	SHISA4	+	-	7.46905	7.46905	16	15	CATATTAA	TTAATATG	FALSE	6	ATTA
chr1:135682645-135682656	chr1:201544352-201544364	mouse_NR2F2_chr1:135682652-135682656	chr1:201544353-201544357	mouse_NKX_chr1:135682645-135682651	chr1:201544358-201544364	-37409	24450	Csrp1	RPS10P7	+	-	6.51541	6.51541	6	6	TAAAGTG	CACTTTA	TRUE	5	AAGTG
chr1:136588087-136588107	chr1:200465950-200465970	mouse_NR2F2_chr1:136588087-136588091	chr1:200465966-200465970	mouse_NKX_chr1:136588101-136588107	chr1:200465950-200465956	-36812	-55931	Zfp281	ZNF281	+	-	5.79757	5.79757	15	15	ACAAGTT	AACTTGT	TRUE	5	AAGTG
chr1:136715382-136715397	chr1:200316399-200316414	mouse_NR2F2_chr1:136715382-136715386	chr1:200316410-200316414	mouse_NKX_chr1:136715391-136715397	chr1:200316399-200316405	19173	57381	Platr22	LINC00862	+	-	5.79757	5.79757	10	10	ACAAGTT	AACTTGT	TRUE	5	AAGTG
chr1:137172047-137172064	chr1:199747436-199747454	mouse_NR2F2_chr1:137172060-137172064	chr1:199747437-199747441	mouse_NKX_chr1:137172047-137172054	chr1:199747447-199747454	-211614	-280272	Nr5a2	NR5A2	-	+	7.42468	7.42468	12	11	TTAATAAG	CTTATTAA	FALSE	4	ATTA
chr1:137236185-137236205	chr1:199665490-199665510	mouse_NR2F2_chr1:137236185-137236189	chr1:199665506-199665510	mouse_NKX_chr1:137236199-137236205	chr1:199665490-199665496	-275739	-362203	Nr5a2	NR5A2	-	+	6.94398	6.94398	15	15	CACTTCA	TGAAGTG	TRUE	7	AAGTG
chr1:137907070-137907091	chr1:198929225-198929247	mouse_NR2F2_chr1:137907087-137907091	chr1:198929226-198929230	mouse_NKX_chr1:137907070-137907077	chr1:198929240-198929247	-59366	8202	Mir181a-1	MIR181A1HG	-	+	8.55323	8.55323	16	15	TTATTAAG	CTTAATAA	FALSE	6	ATTA
chr1:138831463-138831481	chr1:197929145-197929163	mouse_NR2F2_chr1:138831463-138831467	chr1:197929159-197929163	mouse_NKX_chr1:138831475-138831481	chr1:197929145-197929151	10979	11788	Lhx9	LHX9	+	-	6.51541	6.51541	13	13	TAAAGTG	CACTTTA	TRUE	5	AAGTG
chr1:141323163-141323183	chr1:195410789-195410809	mouse_NR2F2_chr1:141323163-141323167	chr1:195410805-195410809	mouse_NKX_chr1:141323176-141323183	chr1:195410789-195410796	-666763	677909	4930590L20Rik	LINC01724	-	+	8.5976	8.5976	14	15	TTATTATG	CATAATAA	FALSE	8	ATTA
chr1:142731654-142731668	chr1:193963204-193963218	mouse_NR2F2_chr1:142731654-142731658	chr1:193963214-193963218	mouse_NKX_chr1:142731661-142731668	chr1:193963204-193963211	-909041	658470	B3galt2	LINC01031	+	-	7.42468	7.42468	8	9	CTTATTTT	AAAATAAG	FALSE	6	ATTA
chr1:143356133-143356145	chr1:193417999-193418013	mouse_NR2F2_chr1:143356133-143356137	chr1:193418009-193418013	mouse_NKX_chr1:143356138-143356145	chr1:193417999-193418006	-284562	113265	B3galt2	LINC01031	+	+	8.55323	8.55323	6	9	CTTAATTA	CTTAATTA	FALSE	0	ATTA
chr1:143356133-143356145	chr1:193418001-193418013	mouse_NR2F2_chr1:143356133-143356137	chr1:193418009-193418013	mouse_NKX_chr1:143356138-143356145	chr1:193418001-193418008	-284562	113265	B3galt2	LINC01031	+	-	8.55323	8.55323	6	7	CTTAATTA	TAATTAAG	FALSE	8	ATTA
chr1:143368957-143368969	chr1:193411608-193411620	mouse_NR2F2_chr1:143368957-143368961	chr1:193411616-193411620	mouse_NKX_chr1:143368962-143368969	chr1:193411608-193411615	-271738	106872	B3galt2	LINC01031	+	-	7.42468	7.42468	6	7	CTTATTAA	TTAATAAG	FALSE	4	ATTA
chr1:145676002-145676023	chr1:191289542-191289564	mouse_NR2F2_chr1:145676019-145676023	chr1:191289543-191289547	mouse_NKX_chr1:145676002-145676009	chr1:191289557-191289564	-819608	-61046	Brinp3	LINC01680	+	-	8.55323	8.55323	16	15	CTTAATAA	TTATTAAG	FALSE	6	ATTA
chr1:147477831-147477842	chr1:189497130-189497142	mouse_NR2F2_chr1:147477838-147477842	chr1:189497131-189497135	mouse_NKX_chr1:147477831-147477837	chr1:189497136-189497142	980153	978878	Brinp3	BRINP3	-	+	5.99413	5.99413	6	6	CACTTAT	ATAAGTG	TRUE	7	AAGTG
chr1:148273483-148273500	chr1:188555745-188555763	mouse_NR2F2_chr1:148273496-148273500	chr1:188555746-188555750	mouse_NKX_chr1:148273483-148273489	chr1:188555757-188555763	1648941	1112119	Pla2g4a	LINC01037	-	+	6.93815	6.93815	12	12	AACTTGA	TCAAGTT	TRUE	7	AAGTG
chr1:149253096-149253113	chr1:187478104-187478121	mouse_NR2F2_chr1:149253096-149253100	chr1:187478117-187478121	mouse_NKX_chr1:149253107-149253113	chr1:187478104-187478110	669341	34490	Pla2g4a	LINC01037	+	-	7.23033	7.23033	12	12	ACAAGTG	CACTTGT	TRUE	7	AAGTG
chr1:149430903-149430917	chr1:187319980-187319994	mouse_NR2F2_chr1:149430903-149430907	chr1:187319990-187319994	mouse_NKX_chr1:149430910-149430917	chr1:187319980-187319987	491534	-123637	Pla2g4a	LINC01037	+	-	7.42468	7.42468	8	9	CTTATTAA	TTAATAAG	FALSE	4	ATTA
chr1:150104336-150104357	chr1:186676109-186676131	mouse_NR2F2_chr1:150104353-150104357	chr1:186676110-186676114	mouse_NKX_chr1:150104336-150104342	chr1:186676125-186676131	4324	4312	Ptgs2	PTGS2	-	+	6.94398	6.94398	16	16	CACTTCA	TGAAGTG	TRUE	7	AAGTG
chr1:150551462-150551481	chr1:186202500-186202519	mouse_NR2F2_chr1:150551462-150551466	chr1:186202515-186202519	mouse_NKX_chr1:150551475-150551481	chr1:186202500-186202506	-85299	-93757	Prg4	PRG4	-	+	8.3709	8.3709	14	14	CACTTGA	TCAAGTG	TRUE	7	AAGTG
chr1:150656808-150656824	chr1:186087881-186087898	mouse_NR2F2_chr1:150656820-150656824	chr1:186087882-186087886	mouse_NKX_chr1:150656808-150656814	chr1:186087892-186087898	-190657	-208390	Prg4	PRG4	+	-	7.1347	5.70195	11	11	TTAAGTG	AACTTAA	TRUE	7	AAGTG
chr1:150859173-150859186	chr1:185865816-185865829	mouse_NR2F2_chr1:150859173-150859177	chr1:185865825-185865829	mouse_NKX_chr1:150859180-150859186	chr1:185865816-185865822	134260	131435	Hmcn1	HMCN1	-	+	5.79757	5.79757	8	8	AACTTGT	ACAAGTT	TRUE	5	AAGTG
chr1:152116245-152116264	chr1:184363042-184363061	mouse_NR2F2_chr1:152116245-152116249	chr1:184363057-184363061	mouse_NKX_chr1:152116257-152116264	chr1:184363042-184363049	-25927	-23971	1700025G04Rik	C1orf21	-	+	8.5976	8.5976	13	14	AAATTATG	CATAATTT	FALSE	6	ATTA
chr1:153619610-153619630	chr15:45073499-45073519	mouse_NR2F2_chr1:153619610-153619614	chr15:45073515-45073519	mouse_NKX_chr1:153619624-153619630	chr15:45073499-45073505	-33425	40645	Rgs8	DUOX2	-	+	8.3709	8.3709	15	15	CACTTGA	TCAAGTG	TRUE	7	AAGTG
chr1:153619619-153619630	chr15:45073499-45073510	mouse_NR2F2_chr1:153619619-153619623	chr15:45073506-45073510	mouse_NKX_chr1:153619624-153619630	chr15:45073499-45073505	-33416	40654	Rgs8	DUOX2	-	+	8.3709	8.3709	6	6	CACTTGA	TCAAGTG	TRUE	7	AAGTG
chr1:155463515-155463531	chr1:180594927-180594943	mouse_NR2F2_chr1:155463515-155463519	chr1:180594939-180594943	mouse_NKX_chr1:155463525-155463531	chr1:180594927-180594933	-46073	35966	Xpr1	OVAAL	-	+	6.94398	6.94398	11	11	CACTTCA	TGAAGTG	TRUE	7	AAGTG
chr1:155636796-155636811	chr1:180372966-180372982	mouse_NR2F2_chr1:155636807-155636811	chr1:180372967-180372971	mouse_NKX_chr1:155636796-155636802	chr1:180372976-180372982	78689	65422	Acbd6	MIR3121	-	+	5.70195	5.70195	10	10	AACTTAA	TTAAGTT	TRUE	7	AAGTG
chr1:155746697-155746718	chr1:180225587-180225609	mouse_NR2F2_chr1:155746714-155746718	chr1:180225588-180225592	mouse_NKX_chr1:155746697-155746703	chr1:180225603-180225609	-4689	-4675	Lhx4	LHX4	+	-	7.1347	7.1347	16	16	TTAAGTG	CACTTAA	TRUE	7	AAGTG
chr1:157036691-157036707	chr1:178596398-178596416	mouse_NR2F2_chr1:157036703-157036707	chr1:178596400-178596404	mouse_NKX_chr1:157036691-157036698	chr1:178596409-178596416	71945	53605	Tex35	C1orf220	+	-	8.5976	8.5976	11	10	CATAATAA	TTATTATG	FALSE	8	ATTA
chr1:157577020-157577032	chr1:177921656-177921669	mouse_NR2F2_chr1:157577028-157577032	chr1:177921657-177921661	mouse_NKX_chr1:157577020-157577027	chr1:177921662-177921669	50860	48264	Sec16b	SEC16B	+	-	8.55323	8.55323	7	6	CTTAATTA	TAATTAAG	FALSE	8	ATTA
chr1:159678329-159678348	chr1:175581457-175581477	mouse_NR2F2_chr1:159678344-159678348	chr1:175581458-175581462	mouse_NKX_chr1:159678329-159678335	chr1:175581471-175581477	154577	162136	Tnr	TNR	+	-	7.23033	7.23033	14	14	ACAAGTG	CACTTGT	TRUE	7	AAGTG
chr1:159797274-159797286	chr1:175467775-175467788	mouse_NR2F2_chr1:159797282-159797286	chr1:175467776-175467780	mouse_NKX_chr1:159797274-159797280	chr1:175467782-175467788	-247096	-274790	4930523C07Rik	KIAA0040	-	+	5.99413	7.23033	7	7	CACTTAT	ACAAGTG	TRUE	7	AAGTG
chr1:160710184-160710200	chr1:174272427-174272443	mouse_NR2F2_chr1:160710184-160710188	chr1:174272439-174272443	mouse_NKX_chr1:160710193-160710200	chr1:174272427-174272434	82752	-2660	Rabgap1l	RABGAP1L	+	-	8.55323	8.55323	10	11	CTTAATAA	TTATTAAG	FALSE	6	ATTA
chr1:163177156-163177177	chr1:170847569-170847590	mouse_NR2F2_chr1:163177156-163177160	chr1:170847586-170847590	mouse_NKX_chr1:163177171-163177177	chr1:170847569-170847575	-91488	-87884	Mroh9	MROH9	-	+	7.1347	7.1347	16	16	CACTTAA	TTAAGTG	TRUE	7	AAGTG
chr1:163209620-163209636	chr1:170790548-170790564	mouse_NR2F2_chr1:163209620-163209624	chr1:170790560-170790564	mouse_NKX_chr1:163209629-163209636	chr1:170790548-170790555	104028	126430	Prrx1	PRRX1	-	+	8.5976	8.5976	10	11	TAATTATG	CATAATTA	FALSE	6	ATTA
chr1:163355980-163355999	chr1:170593373-170593392	mouse_NR2F2_chr1:163355980-163355984	chr1:170593388-170593392	mouse_NKX_chr1:163355993-163355999	chr1:170593373-170593379	-42332	-60780	Prrx1	GORAB-AS1	-	+	5.80341	5.80341	14	14	CACTTCT	AGAAGTG	TRUE	7	AAGTG
chr1:163383772-163383787	chr1:170555676-170555691	mouse_NR2F2_chr1:163383772-163383776	chr1:170555687-170555691	mouse_NKX_chr1:163383781-163383787	chr1:170555676-170555682	19895	-23079	Gorab	GORAB-AS1	-	+	6.93815	6.93815	10	10	AACTTGA	TCAAGTT	TRUE	7	AAGTG
chr1:163600324-163600344	chr1:170284996-170285017	mouse_NR2F2_chr1:163600340-163600344	chr1:170284997-170285001	mouse_NKX_chr1:163600324-163600331	chr1:170285010-170285017	124890	-790	Mettl11b	LINC01142	-	+	7.42468	7.42468	15	14	TAAATAAG	CTTATTTA	FALSE	6	ATTA
chr1:163699241-163699261	chr1:170175787-170175808	mouse_NR2F2_chr1:163699257-163699261	chr1:170175788-170175792	mouse_NKX_chr1:163699241-163699248	chr1:170175801-170175808	25973	1410	Mettl11b	LINC01681	+	-	8.55323	8.55323	15	14	CTTAATTA	TAATTAAG	FALSE	8	ATTA
chr1:163853444-163853460	chr1:169987400-169987416	mouse_NR2F2_chr1:163853444-163853448	chr1:169987412-169987416	mouse_NKX_chr1:163853453-163853460	chr1:169987400-169987407	73863	81502	Kifap3	KIFAP3	-	+	7.42468	7.42468	10	11	TAAATAAG	CTTATTTA	FALSE	6	ATTA
chr1:163853444-163853462	chr1:169987398-169987416	mouse_NR2F2_chr1:163853444-163853448	chr1:169987412-169987416	mouse_NKX_chr1:163853456-163853462	chr1:169987398-169987404	73863	81502	Kifap3	KIFAP3	+	-	5.99413	5.99413	13	13	ATAAGTG	CACTTAT	TRUE	7	AAGTG
chr1:164190214-164190228	chr1:169544392-169544406	mouse_NR2F2_chr1:164190214-164190218	chr1:169544402-169544406	mouse_NKX_chr1:164190222-164190228	chr1:169544392-169544398	-27462	42128	Mir12178	F5	-	+	6.94398	6.94398	9	9	CACTTCA	TGAAGTG	TRUE	7	AAGTG
chr1:165479476-165479494	chr1:167920063-167920081	mouse_NR2F2_chr1:165479476-165479480	chr1:167920077-167920081	mouse_NKX_chr1:165479488-165479494	chr1:167920063-167920069	-5705	-5944	Adcy10	ADCY10	-	+	7.23033	7.23033	13	13	CACTTGT	ACAAGTG	TRUE	7	AAGTG
chr1:167079312-167079329	chr1:166069970-166069988	mouse_NR2F2_chr1:167079325-167079329	chr1:166069971-166069975	mouse_NKX_chr1:167079312-167079319	chr1:166069981-166069988	77910	84826	Fam78b	MIR921	+	-	7.46905	7.46905	12	11	CATATTTT	AAAATATG	FALSE	4	ATTA
chr1:170717539-170717556	chr1:161957506-161957523	mouse_NR2F2_chr1:170717539-170717543	chr1:161957519-161957523	mouse_NKX_chr1:170717550-170717556	chr1:161957506-161957512	73009	66945	Olfml2b	OLFML2B	-	+	5.79757	5.79757	12	12	AACTTGT	ACAAGTT	TRUE	5	AAGTG
chr1:172350733-172350746	chr1:160061633-160061647	mouse_NR2F2_chr1:172350742-172350746	chr1:160061634-160061638	mouse_NKX_chr1:172350733-172350739	chr1:160061641-160061647	9534	8525	Kcnj10	KCNJ10	-	+	7.23033	7.23033	8	8	CACTTGT	ACAAGTG	TRUE	7	AAGTG
chr1:174715246-174715259	chr1:240349919-240349932	mouse_NR2F2_chr1:174715246-174715250	chr1:240349919-240349923	mouse_NKX_chr1:174715253-174715259	chr1:240349926-240349932	206571	258038	Grem2	FMN2	+	+	6.93815	6.93815	8	8	TCAAGTT	TCAAGTT	TRUE	0	AAGTG
chr1:178333559-178333576	chr1:244859287-244859305	mouse_NR2F2_chr1:178333572-178333576	chr1:244859300-244859304	mouse_NKX_chr1:178333559-178333565	chr1:244859287-244859293	4241	-5085	Hnrnpu	SNORA100	-	-	7.23033	7.23033	12	12	CACTTGT	CACTTGT	TRUE	0	AAGTG
chr1:178700518-178700539	chr1:245402251-245402273	mouse_NR2F2_chr1:178700535-178700539	chr1:245402268-245402272	mouse_NKX_chr1:178700518-178700524	chr1:245402251-245402257	171412	-167753	Kif26b	KIF26B-AS1	+	+	8.3709	8.3709	16	16	TCAAGTG	TCAAGTG	TRUE	0	AAGTG
chr1:178920431-178920451	chr1:245691502-245691522	mouse_NR2F2_chr1:178920431-178920435	chr1:245691502-245691506	mouse_NKX_chr1:178920444-178920451	chr1:245691515-245691522	391308	-456987	Kif26b	KIF26B-AS1	+	+	7.42468	7.42468	14	14	CTTATTTA	CTTATTTA	TRUE	0	ATTA
chr1:179786831-179786850	chr1:246900201-246900220	mouse_NR2F2_chr1:179786831-179786835	chr1:246900201-246900205	mouse_NKX_chr1:179786843-179786850	chr1:246900213-246900220	17182	31155	Ahctf1	AHCTF1	-	-	7.42468	7.42468	13	13	AAAATAAG	AAAATAAG	TRUE	0	ATTA
chr1:180812987-180813004	chr1:226063295-226063313	mouse_NR2F2_chr1:180813000-180813004	chr1:226063296-226063300	mouse_NKX_chr1:180812987-180812994	chr1:226063306-226063313	603	570	H3f3a	H3F3AP4	-	+	7.46905	7.46905	12	11	AAAATATG	CATATTTT	FALSE	4	ATTA
chr1:182022104-182022115	chr1:225655893-225655905	mouse_NR2F2_chr1:182022111-182022115	chr1:225655900-225655904	mouse_NKX_chr1:182022104-182022110	chr1:225655893-225655899	-2133	-2779	Enah	ENAH	+	+	5.79757	5.79757	6	6	ACAAGTT	ACAAGTT	TRUE	0	AAGTG
chr1:183206045-183206061	chr3:155987661-155987678	mouse_NR2F2_chr1:183206057-183206061	chr3:155987662-155987666	mouse_NKX_chr1:183206045-183206051	chr3:155987672-155987678	15470	117013	Disp1	GMPS	-	+	6.94398	6.94398	11	11	CACTTCA	TGAAGTG	TRUE	7	AAGTG
chr1:183322533-183322551	chr1:222669927-222669945	mouse_NR2F2_chr1:183322533-183322537	chr1:222669941-222669945	mouse_NKX_chr1:183322545-183322551	chr1:222669927-222669933	-25242	25639	Brox	MIA3	-	+	6.51541	6.51541	13	13	CACTTTA	TAAAGTG	TRUE	5	AAGTG
chr1:183323530-183323544	chr1:222668858-222668873	mouse_NR2F2_chr1:183323540-183323544	chr1:222668859-222668863	mouse_NKX_chr1:183323530-183323537	chr1:222668866-222668873	-26249	24557	Brox	MIA3	-	+	7.46905	7.46905	9	8	AAAATATG	CATATTTT	FALSE	4	ATTA
chr1:184304510-184304530	chr1:221375498-221375519	mouse_NR2F2_chr1:184304526-184304530	chr1:221375499-221375503	mouse_NKX_chr1:184304510-184304516	chr1:221375513-221375519	253163	-39204	1700112H15Rik	C1orf140	+	-	6.51541	6.51541	15	15	TAAAGTG	CACTTTA	TRUE	5	AAGTG
chr1:184749168-184749184	chr1:220843500-220843517	mouse_NR2F2_chr1:184749180-184749184	chr1:220843501-220843505	mouse_NKX_chr1:184749168-184749174	chr1:220843511-220843517	-16689	14247	Hlx	LINC01352	-	+	6.93815	6.93815	11	11	AACTTGA	TCAAGTT	TRUE	7	AAGTG
chr1:18567198-18567214	chr6:50315521-50315538	mouse_NR2F2_chr1:18567210-18567214	chr6:50315533-50315537	mouse_NKX_chr1:18567198-18567204	chr6:50315521-50315527	-302074	-265606	Defb41	DEFB112	-	-	5.99413	5.99413	11	11	CACTTAT	CACTTAT	TRUE	0	AAGTG
chr1:18567200-18567214	chr6:50315523-50315538	mouse_NR2F2_chr1:18567210-18567214	chr6:50315533-50315537	mouse_NKX_chr1:18567200-18567207	chr6:50315523-50315530	-302074	-265606	Defb41	DEFB112	+	+	7.42468	7.42468	9	9	CTTATTTT	CTTATTTT	TRUE	0	ATTA
chr1:186682656-186682671	chr1:218372321-218372337	mouse_NR2F2_chr1:186682667-186682671	chr1:218372322-218372326	mouse_NKX_chr1:186682656-186682663	chr1:218372330-218372337	23320	-26645	Tgfb2	TGFB2-AS1	-	+	7.46905	7.46905	10	9	AAAATATG	CATATTTT	FALSE	4	ATTA
chr1:187009518-187009531	chr1:217911136-217911149	mouse_NR2F2_chr1:187009518-187009522	chr1:217911145-217911149	mouse_NKX_chr1:187009525-187009531	chr1:217911136-217911142	42104	18246	D1Pas1	LINC00210	-	+	5.99413	5.99413	8	8	CACTTAT	ATAAGTG	TRUE	7	AAGTG
chr1:187009525-187009540	chr1:217911126-217911142	mouse_NR2F2_chr1:187009536-187009540	chr1:217911127-217911131	mouse_NKX_chr1:187009525-187009531	chr1:217911136-217911142	42122	18228	D1Pas1	LINC00210	-	+	5.99413	5.99413	10	10	CACTTAT	ATAAGTG	TRUE	7	AAGTG
chr1:187122151-187122165	chr1:217770897-217770912	mouse_NR2F2_chr1:187122161-187122165	chr1:217770898-217770902	mouse_NKX_chr1:187122151-187122157	chr1:217770906-217770912	2202	14221	Gm15509	SPATA17-AS1	-	+	5.70195	5.70195	9	9	AACTTAA	TTAAGTT	TRUE	7	AAGTG
chr1:187122161-187122181	chr1:217770882-217770902	mouse_NR2F2_chr1:187122161-187122165	chr1:217770898-217770902	mouse_NKX_chr1:187122174-187122181	chr1:217770882-217770889	2202	14221	Gm15509	SPATA17-AS1	-	+	8.5976	8.5976	14	15	TAATTATG	CATAATTA	FALSE	6	ATTA
chr1:187771146-187771161	chr1:216961818-216961834	mouse_NR2F2_chr1:187771157-187771161	chr1:216961819-216961823	mouse_NKX_chr1:187771146-187771152	chr1:216961828-216961834	118918	-22147	Esrrg	ESRRG	+	-	6.94398	6.94398	10	10	TGAAGTG	CACTTCA	TRUE	7	AAGTG
chr1:187879377-187879398	chr1:216843490-216843511	mouse_NR2F2_chr1:187879377-187879381	chr1:216843507-216843511	mouse_NKX_chr1:187879392-187879398	chr1:216843490-216843496	-118448	-38123	Esrrg	ESRRG	+	-	5.99413	5.99413	16	16	ATAAGTG	CACTTAT	TRUE	7	AAGTG
chr1:187918303-187918323	chr1:216806380-216806401	mouse_NR2F2_chr1:187918319-187918323	chr1:216806381-216806385	mouse_NKX_chr1:187918303-187918310	chr1:216806394-216806401	-79506	-997	Esrrg	ESRRG	-	+	8.5976	8.5976	15	14	TAATTATG	CATAATTA	FALSE	6	ATTA
chr1:188105959-188105977	chr1:216614480-216614499	mouse_NR2F2_chr1:188105973-188105977	chr1:216614481-216614485	mouse_NKX_chr1:188105959-188105965	chr1:216614493-216614499	-96985	108947	9330162B11Rik	ESRRG	-	+	7.1347	7.1347	13	13	CACTTAA	TTAAGTG	TRUE	7	AAGTG
chr1:188213659-188213672	chr1:216504400-216504413	mouse_NR2F2_chr1:188213659-188213663	chr1:216504409-216504413	mouse_NKX_chr1:188213666-188213672	chr1:216504400-216504406	-49177	-80962	Ush2a	USH2A	-	+	6.93815	6.93815	8	8	AACTTGA	TCAAGTT	TRUE	7	AAGTG
chr1:188232771-188232792	chr1:216469078-216469099	mouse_NR2F2_chr1:188232771-188232775	chr1:216469095-216469099	mouse_NKX_chr1:188232785-188232792	chr1:216469078-216469085	-30065	-45648	Ush2a	USH2A	+	-	8.55323	8.55323	15	16	CTTAATTA	TAATTAAG	FALSE	8	ATTA
chr1:188673197-188673215	chr1:215939904-215939922	mouse_NR2F2_chr1:188673197-188673201	chr1:215939918-215939922	mouse_NKX_chr1:188673208-188673215	chr1:215939904-215939911	334641	-132546	Kctd3	LOC102723833	-	+	8.5976	8.5976	12	13	ATATTATG	CATAATAT	FALSE	8	ATTA
chr1:188711011-188711027	chr1:215904665-215904681	mouse_NR2F2_chr1:188711011-188711015	chr1:215904677-215904681	mouse_NKX_chr1:188711021-188711027	chr1:215904665-215904671	296827	-167787	Kctd3	LOC102723833	-	+	6.93815	6.93815	11	11	AACTTGA	TCAAGTT	TRUE	7	AAGTG
chr1:188826611-188826627	chr1:215779698-215779714	mouse_NR2F2_chr1:188826611-188826615	chr1:215779710-215779714	mouse_NKX_chr1:188826621-188826627	chr1:215779698-215779704	181227	212407	Kctd3	KCTD3	-	+	5.99413	5.99413	11	11	CACTTAT	ATAAGTG	TRUE	7	AAGTG
chr1:190143835-190143850	chr1:214014117-214014133	mouse_NR2F2_chr1:190143846-190143850	chr1:214014118-214014122	mouse_NKX_chr1:190143835-190143841	chr1:214014127-214014133	25667	25586	Prox1	PROX1	-	+	7.1347	7.1347	10	10	CACTTAA	TTAAGTG	TRUE	7	AAGTG
chr1:190358079-190358093	chr1:213798171-213798186	mouse_NR2F2_chr1:190358089-190358093	chr1:213798181-213798185	mouse_NKX_chr1:190358079-190358086	chr1:213798171-213798178	-45557	-126566	Gm29678	LINC00538	-	-	8.55323	8.55323	9	9	TAATTAAG	TAATTAAG	TRUE	0	ATTA
chr1:190654360-190654381	chr1:213425447-213425468	mouse_NR2F2_chr1:190654360-190654364	chr1:213425464-213425468	mouse_NKX_chr1:190654375-190654381	chr1:213425447-213425453	250714	374224	Gm29678	RPS6KC1	+	-	7.23033	7.23033	16	16	ACAAGTG	CACTTGT	TRUE	7	AAGTG
chr1:19085247-19085260	chr6:50696316-50696329	mouse_NR2F2_chr1:19085247-19085251	chr6:50696316-50696320	mouse_NKX_chr1:19085254-19085260	chr6:50696323-50696329	-17773	-17226	Tfap2d	TFAP2D	-	-	5.80341	5.80341	8	8	CACTTCT	CACTTCT	TRUE	0	AAGTG
chr1:191104664-191104675	chr1:212691791-212691803	mouse_NR2F2_chr1:191104671-191104675	chr1:212691792-212691796	mouse_NKX_chr1:191104664-191104670	chr1:212691797-212691803	6259	8047	Batf3	BATF3	+	-	5.80341	5.80341	6	6	AGAAGTG	CACTTCT	TRUE	7	AAGTG
chr1:191444400-191444413	chr1:212228976-212228989	mouse_NR2F2_chr1:191444400-191444404	chr1:212228985-212228989	mouse_NKX_chr1:191444407-191444413	chr1:212228976-212228982	20646	5750	Gm32200	LINC02608	-	+	5.80341	5.80341	8	8	CACTTCT	AGAAGTG	TRUE	7	AAGTG
chr1:192129907-192129921	chr1:211271777-211271792	mouse_NR2F2_chr1:192129917-192129921	chr1:211271778-211271782	mouse_NKX_chr1:192129907-192129913	chr1:211271786-211271792	-6979	11832	Gm10516	RCOR3	+	-	5.80341	5.80341	9	9	AGAAGTG	CACTTCT	TRUE	7	AAGTG
chr1:193973604-193973618	chr1:208918136-208918150	mouse_NR2F2_chr1:193973604-193973608	chr1:208918146-208918150	mouse_NKX_chr1:193973611-193973618	chr1:208918136-208918143	249153	-54307	4930503O07Rik	LINC01774	+	-	8.55323	8.55323	8	9	CTTAATTA	TAATTAAG	FALSE	8	ATTA
chr1:193973604-193973618	chr1:208918134-208918150	mouse_NR2F2_chr1:193973604-193973608	chr1:208918146-208918150	mouse_NKX_chr1:193973611-193973618	chr1:208918134-208918141	249153	-54307	4930503O07Rik	LINC01774	+	+	8.55323	8.5976	8	11	CTTAATTA	CATAATTA	FALSE	1	ATTA
chr1:193973604-193973620	chr1:208918134-208918150	mouse_NR2F2_chr1:193973604-193973608	chr1:208918146-208918150	mouse_NKX_chr1:193973613-193973620	chr1:208918134-208918141	249153	-54307	4930503O07Rik	LINC01774	-	+	8.5976	8.5976	10	11	TAATTATG	CATAATTA	FALSE	6	ATTA
chr1:19674110-19674123	chr6:51261467-51261480	mouse_NR2F2_chr1:19674110-19674114	chr6:51261467-51261471	mouse_NKX_chr1:19674117-19674123	chr6:51261474-51261480	462058	-360401	Tfap2b	LOC101927082	+	+	6.51541	6.51541	8	8	TAAAGTG	TAAAGTG	TRUE	0	AAGTG
chr1:20081210-20081227	chr6:51638873-51638891	mouse_NR2F2_chr1:20081223-20081227	chr6:51638886-51638890	mouse_NKX_chr1:20081210-20081216	chr6:51638873-51638879	-275229	17018	4930486I03Rik	LOC101927082	+	+	7.23033	6.51541	12	12	ACAAGTG	TAAAGTG	TRUE	2	AAGTG
chr1:20082456-20082467	chr6:51640111-51640123	mouse_NR2F2_chr1:20082463-20082467	chr6:51640118-51640122	mouse_NKX_chr1:20082456-20082463	chr6:51640111-51640118	-273989	18250	4930486I03Rik	LOC101927082	-	-	8.5976	8.5976	6	6	AAATTATG	AAATTATG	TRUE	0	ATTA
chr1:20725958-20725969	chr6:52181118-52181129	mouse_NR2F2_chr1:20725958-20725962	chr6:52181118-52181122	mouse_NKX_chr1:20725963-20725969	chr6:52181123-52181129	-4945	-5255	Il17a	IL17A	-	-	6.51541	6.51541	6	6	CACTTTA	CACTTTA	TRUE	0	AAGTG
chr1:25227472-25227488	chr6:69234347-69234363	mouse_NR2F2_chr1:25227472-25227476	chr6:69234359-69234363	mouse_NKX_chr1:25227481-25227488	chr6:69234347-69234354	50480	562106	Gm20172	LMBRD1	-	+	7.42468	7.42468	10	11	AAAATAAG	CTTATTTT	FALSE	6	ATTA
chr1:25831579-25831596	chr6:68633806-68633824	mouse_NR2F2_chr1:25831592-25831596	chr6:68633807-68633811	mouse_NKX_chr1:25831579-25831586	chr6:68633817-68633824	-1887	516	Adgrb3	LOC101928307	+	-	7.46905	7.46905	12	11	CATATTAA	TTAATATG	FALSE	6	ATTA
chr1:26228203-26228224	chr6:68275058-68275080	mouse_NR2F2_chr1:26228220-26228224	chr6:68275059-68275063	mouse_NKX_chr1:26228203-26228209	chr6:68275074-68275080	-398515	54839	Adgrb3	LINC02549	+	-	5.70195	5.70195	16	16	TTAAGTT	AACTTAA	TRUE	7	AAGTG
chr1:27169587-27169602	chr6:67421402-67421418	mouse_NR2F2_chr1:27169598-27169602	chr6:67421403-67421407	mouse_NKX_chr1:27169587-27169593	chr6:67421412-67421418	-482140	-633947	4931408C20Rik	LOC102723883	+	-	7.23033	7.23033	10	10	ACAAGTG	CACTTGT	TRUE	7	AAGTG
chr1:27661203-27661216	chr6:66917045-66917059	mouse_NR2F2_chr1:27661212-27661216	chr6:66917046-66917050	mouse_NKX_chr1:27661203-27661209	chr6:66917053-66917059	-222832	1129168	Gm5524	SLC25A51P1	-	+	6.51541	6.94398	8	8	CACTTTA	TGAAGTG	TRUE	6	AAGTG
chr1:27661212-27661228	chr6:66917034-66917050	mouse_NR2F2_chr1:27661212-27661216	chr6:66917046-66917050	mouse_NKX_chr1:27661221-27661228	chr6:66917034-66917041	-222832	1129168	Gm5524	SLC25A51P1	-	+	8.55323	8.55323	10	11	AAATTAAG	CTTAATTT	FALSE	8	ATTA
chr1:30946545-30946565	chr6:63576509-63576530	mouse_NR2F2_chr1:30946561-30946565	chr6:63576510-63576514	mouse_NKX_chr1:30946545-30946551	chr6:63576524-63576530	3147	4499	Gm13363	PTP4A1	-	+	7.23033	7.23033	15	15	CACTTGT	ACAAGTG	TRUE	7	AAGTG
chr1:36296795-36296807	chr2:96524394-96524406	mouse_NR2F2_chr1:36296795-36296799	chr2:96524394-96524398	mouse_NKX_chr1:36296800-36296807	chr2:96524399-96524406	-10936	7910	Arid5a	LOC105373496	+	+	7.46905	7.46905	6	6	CATATTTA	CATATTTA	TRUE	0	ATTA
chr1:36317251-36317268	chr2:96549386-96549403	mouse_NR2F2_chr1:36317251-36317255	chr2:96549386-96549390	mouse_NKX_chr1:36317262-36317268	chr2:96549397-96549403	9520	11509	Arid5a	ARID5A	+	+	5.79757	5.79757	12	12	ACAAGTT	ACAAGTT	TRUE	0	AAGTG
chr1:39192831-39192845	chr2:100819181-100819196	mouse_NR2F2_chr1:39192841-39192845	chr2:100819191-100819195	mouse_NKX_chr1:39192831-39192838	chr2:100819181-100819188	-1429	-946	Npas2	NPAS2	-	-	7.46905	7.46905	9	9	AAAATATG	AAAATATG	TRUE	0	ATTA
chr1:40651375-40651387	chr2:102586448-102586460	mouse_NR2F2_chr1:40651375-40651379	chr2:102586448-102586452	mouse_NKX_chr1:40651380-40651387	chr2:102586453-102586460	-30335	-33103	Slc9a2	SLC9A2	+	+	8.55323	8.55323	6	6	CTTAATTA	CTTAATTA	TRUE	0	ATTA
chr1:42354375-42354387	chr2:104503867-104503879	mouse_NR2F2_chr1:42354375-42354379	chr2:104503867-104503871	mouse_NKX_chr1:42354380-42354387	chr2:104503872-104503879	340448	6640	Pantr1	LINC01103	+	+	8.55323	8.55323	6	6	CTTAATTA	CTTAATTA	TRUE	0	ATTA
chr1:42917584-42917597	chr2:105116268-105116281	mouse_NR2F2_chr1:42917584-42917588	chr2:105116268-105116272	mouse_NKX_chr1:42917590-42917597	chr2:105116274-105116281	-35286	-13326	Gpr45	UTAT33	+	+	8.5976	8.5976	7	7	CATAATAT	CATAATAT	TRUE	0	ATTA
chr1:46830250-46830266	chr2:195687843-195687860	mouse_NR2F2_chr1:46830262-46830266	chr2:195687844-195687848	mouse_NKX_chr1:46830250-46830257	chr2:195687853-195687860	23354	30619	Slc39a10	SLC39A10	-	+	8.55323	8.55323	11	10	TAATTAAG	CTTAATTA	FALSE	8	ATTA
chr1:48843967-48843985	chr2:193912570-193912589	mouse_NR2F2_chr1:48843981-48843985	chr2:193912584-193912588	mouse_NKX_chr1:48843967-48843974	chr2:193912570-193912577	-400633	-431683	C230029F24Rik	LINC01821	-	-	8.55323	8.55323	13	13	TAATTAAG	TAATTAAG	TRUE	0	ATTA
chr1:50685059-50685072	chr2:192381165-192381179	mouse_NR2F2_chr1:50685068-50685072	chr2:192381166-192381170	mouse_NKX_chr1:50685059-50685066	chr2:192381172-192381179	-242453	-186234	Tmeff2	TMEFF2	-	+	8.55323	8.55323	8	7	TAATTAAG	CTTAATTA	FALSE	8	ATTA
chr1:51318031-51318045	chr5:175965024-175965038	mouse_NR2F2_chr1:51318031-51318035	chr5:175965024-175965028	mouse_NKX_chr1:51318039-51318045	chr5:175965032-175965038	15746	3289	9330175M20Rik	THOC3	-	-	6.93815	6.93815	9	9	AACTTGA	AACTTGA	TRUE	0	AAGTG
chr1:51333298-51333319	chr2:191813134-191813155	mouse_NR2F2_chr1:51333298-51333302	chr2:191813151-191813155	mouse_NKX_chr1:51333313-51333319	chr2:191813134-191813140	479	20312	9330175M20Rik	LOC729254	+	-	6.93815	6.93815	16	16	TCAAGTT	AACTTGA	TRUE	7	AAGTG
chr1:51591438-51591449	chr2:191573052-191573064	mouse_NR2F2_chr1:51591445-51591449	chr2:191573053-191573057	mouse_NKX_chr1:51591438-51591444	chr2:191573058-191573064	5271	-105018	Gm17767	NABP1	+	-	5.80341	5.80341	6	6	AGAAGTG	CACTTCT	TRUE	7	AAGTG
chr1:53317420-53317431	chr2:189756167-189756178	mouse_NR2F2_chr1:53317420-53317424	chr2:189756174-189756178	mouse_NKX_chr1:53317425-53317431	chr2:189756167-189756173	3798	-6605	Osgepl1	OSGEPL1-AS1	+	-	8.3709	8.3709	6	6	TCAAGTG	CACTTGA	TRUE	7	AAGTG
chr1:56201445-56201457	chr2:198613896-198613908	mouse_NR2F2_chr1:56201445-56201449	chr2:198613896-198613900	mouse_NKX_chr1:56201450-56201457	chr2:198613901-198613908	182469	-238801	1700003I22Rik	LINC01923	+	+	8.55323	8.55323	6	6	CTTAATAA	CTTAATAA	TRUE	0	ATTA
chr1:56455018-56455034	chr2:198880539-198880555	mouse_NR2F2_chr1:56455018-56455022	chr2:198880539-198880543	mouse_NKX_chr1:56455028-56455034	chr2:198880549-198880555	182431	-505444	Hsfy2	LINC01923	-	-	5.79757	5.79757	11	11	AACTTGT	AACTTGT	TRUE	0	AAGTG
chr1:56862631-56862644	chr2:199341016-199341030	mouse_NR2F2_chr1:56862640-56862644	chr2:199341025-199341029	mouse_NKX_chr1:56862631-56862638	chr2:199341016-199341023	108692	116912	Satb2	SATB2	+	+	7.42468	7.42468	8	8	CTTATTAT	CTTATTAT	TRUE	0	ATTA
chr1:57033887-57033898	chr2:199542963-199542975	mouse_NR2F2_chr1:57033894-57033898	chr2:199542970-199542974	mouse_NKX_chr1:57033887-57033894	chr2:199542963-199542970	-53648	-65096	Satb2	LINC01877	+	+	8.5976	8.5976	6	6	CATAATTT	CATAATTT	TRUE	0	ATTA
chr1:57302059-57302078	chr2:199830575-199830595	mouse_NR2F2_chr1:57302074-57302078	chr2:199830590-199830594	mouse_NKX_chr1:57302059-57302065	chr2:199830575-199830581	75468	20581	4930558J18Rik	FTCDNL1	+	+	6.94398	6.94398	14	14	TGAAGTG	TGAAGTG	TRUE	0	AAGTG
chr1:57965333-57965351	chr2:200504752-200504771	mouse_NR2F2_chr1:57965347-57965351	chr2:200504766-200504770	mouse_NKX_chr1:57965333-57965339	chr2:200504752-200504758	4175	5300	Kctd18	KCTD18	+	+	5.70195	5.70195	13	13	TTAAGTT	TTAAGTT	TRUE	0	AAGTG
chr1:60491456-60491469	chr2:203442594-203442607	mouse_NR2F2_chr1:60491456-60491460	chr2:203442594-203442598	mouse_NKX_chr1:60491463-60491469	chr2:203442601-203442607	75307	75712	Raph1	ABI2	-	-	6.93815	6.93815	8	8	AACTTGA	AACTTGA	TRUE	0	AAGTG
chr1:60718678-60718695	chr2:203685431-203685450	mouse_NR2F2_chr1:60718678-60718682	chr2:203685431-203685435	mouse_NKX_chr1:60718688-60718695	chr2:203685443-203685450	-27708	-21041	Cd28	CD28	+	+	7.42468	7.42468	11	13	CTTATTTT	CTTATTTT	FALSE	0	ATTA
chr1:60756055-60756076	chr2:203718369-203718391	mouse_NR2F2_chr1:60756072-60756076	chr2:203718386-203718390	mouse_NKX_chr1:60756055-60756061	chr2:203718369-203718375	9686	11749	Cd28	CD28	-	-	5.70195	5.70195	16	16	AACTTAA	AACTTAA	TRUE	0	AAGTG
chr1:61035310-61035330	chr2:204005087-204005108	mouse_NR2F2_chr1:61035326-61035330	chr2:204005103-204005107	mouse_NKX_chr1:61035310-61035316	chr2:204005087-204005093	57414	68357	Icos	ICOS	+	+	5.79757	5.79757	15	15	ACAAGTT	ACAAGTT	TRUE	0	AAGTG
chr1:61066516-61066531	chr2:204037231-204037247	mouse_NR2F2_chr1:61066527-61066531	chr2:204037242-204037246	mouse_NKX_chr1:61066516-61066523	chr2:204037231-204037238	88615	100496	Icos	ICOS	+	+	8.5976	8.5976	10	10	CATAATTT	CATAATTT	TRUE	0	ATTA
chr1:61338563-61338578	chr2:204299066-204299082	mouse_NR2F2_chr1:61338574-61338578	chr2:204299077-204299081	mouse_NKX_chr1:61338563-61338569	chr2:204299066-204299072	-39856	-246396	9530026F06Rik	PARD3B	+	+	5.70195	5.70195	10	10	TTAAGTT	TTAAGTT	TRUE	0	AAGTG
chr1:61692249-61692260	chr2:204601236-204601248	mouse_NR2F2_chr1:61692256-61692260	chr2:204601243-204601247	mouse_NKX_chr1:61692249-61692256	chr2:204601236-204601243	53434	55770	Pard3b	PARD3B	-	-	7.46905	7.46905	6	6	TTAATATG	TTAATATG	TRUE	0	ATTA
chr1:62161445-62161459	chr2:205121926-205121941	mouse_NR2F2_chr1:62161455-62161459	chr2:205121936-205121940	mouse_NKX_chr1:62161445-62161452	chr2:205121926-205121933	-25348	-560562	Pard3bos2	NRP2	-	-	8.55323	8.55323	9	9	AAATTAAG	AAATTAAG	TRUE	0	ATTA
chr1:62358827-62358840	chr2:205316584-205316598	mouse_NR2F2_chr1:62358836-62358840	chr2:205316593-205316597	mouse_NKX_chr1:62358827-62358834	chr2:205316584-205316591	-222729	-365905	Pard3bos2	NRP2	-	-	8.55323	8.55323	8	8	TAATTAAG	TAATTAAG	TRUE	0	ATTA
chr1:62383277-62383296	chr2:205343609-205343628	mouse_NR2F2_chr1:62383277-62383281	chr2:205343609-205343613	mouse_NKX_chr1:62383289-62383296	chr2:205343621-205343628	-247170	-338889	Pard3bos2	NRP2	-	-	8.55323	8.55323	13	13	AAATTAAG	AAATTAAG	TRUE	0	ATTA
chr1:62709986-62709998	chr2:205688686-205688699	mouse_NR2F2_chr1:62709994-62709998	chr2:205688694-205688698	mouse_NKX_chr1:62709986-62709993	chr2:205688686-205688693	6679	6195	Nrp2	NRP2	-	-	8.5976	8.5976	7	7	AAATTATG	AAATTATG	TRUE	0	ATTA
chr1:64222877-64222893	chr2:207255053-207255070	mouse_NR2F2_chr1:64222889-64222893	chr2:207255065-207255069	mouse_NKX_chr1:64222877-64222884	chr2:207255053-207255060	-101502	-751	Klf7	MYOSLID-AS1	-	-	8.5976	8.5976	11	11	AAATTATG	AAATTATG	TRUE	0	ATTA
chr1:64256991-64257009	chr2:207284369-207284387	mouse_NR2F2_chr1:64256991-64256995	chr2:207284369-207284373	mouse_NKX_chr1:64257003-64257009	chr2:207284381-207284387	-135604	-14947	Klf7	MIR1302-4	+	+	6.93815	6.93815	13	13	TCAAGTT	TCAAGTT	TRUE	0	AAGTG
chr1:64690893-64690912	chr2:207711612-207711632	mouse_NR2F2_chr1:64690908-64690912	chr2:207711627-207711631	mouse_NKX_chr1:64690893-64690900	chr2:207711612-207711619	-251	89	2810408I11Rik	CCNYL1	-	-	7.42468	7.42468	14	14	TAAATAAG	TAAATAAG	TRUE	0	ATTA
chr1:64933203-64933215	chr2:207993388-207993400	mouse_NR2F2_chr1:64933203-64933207	chr2:207993388-207993392	mouse_NKX_chr1:64933209-64933215	chr2:207993394-207993400	23619	32137	Plekhm3	PLEKHM3	-	-	5.99413	7.23033	7	7	CACTTAT	CACTTGT	TRUE	1	AAGTG
chr1:67290317-67290331	chr2:210718725-210718739	mouse_NR2F2_chr1:67290317-67290321	chr2:210718725-210718729	mouse_NKX_chr1:67290325-67290331	chr2:210718733-210718739	167292	101156	Cps1	CPS1-IT1	+	+	5.70195	5.70195	9	9	TTAAGTT	TTAAGTT	TRUE	0	AAGTG
chr1:68799638-68799655	chr2:212184013-212184031	mouse_NR2F2_chr1:68799651-68799655	chr2:212184026-212184030	mouse_NKX_chr1:68799638-68799645	chr2:212184013-212184020	308406	242332	Erbb4	MIR548F2	+	+	7.46905	7.46905	12	12	CATATTTA	CATATTTA	TRUE	0	ATTA
chr1:68821238-68821253	chr2:212216009-212216024	mouse_NR2F2_chr1:68821238-68821242	chr2:212216009-212216013	mouse_NKX_chr1:68821246-68821253	chr2:212216017-212216024	286819	210349	Erbb4	MIR548F2	+	+	8.5976	8.5976	9	9	CATAATTT	CATAATTT	TRUE	0	ATTA
chr1:68934976-68934990	chr2:212339480-212339494	mouse_NR2F2_chr1:68934976-68934980	chr2:212339480-212339484	mouse_NKX_chr1:68934984-68934990	chr2:212339488-212339494	173081	86878	Erbb4	MIR548F2	+	+	8.3709	8.3709	9	9	TCAAGTG	TCAAGTG	TRUE	0	AAGTG
chr1:69489301-69489314	chr2:212956863-212956877	mouse_NR2F2_chr1:69489310-69489314	chr2:212956872-212956876	mouse_NKX_chr1:69489301-69489307	chr2:212956863-212956869	196648	-30538	Ikzf2	MIR4776-2	+	+	6.93815	6.93815	8	8	TCAAGTT	TCAAGTT	TRUE	0	AAGTG
chr1:69685919-69685936	chr2:213150368-213150386	mouse_NR2F2_chr1:69685932-69685936	chr2:213150381-213150385	mouse_NKX_chr1:69685919-69685925	chr2:213150368-213150374	26	54	Ikzf2		-	-	6.51541	6.51541	12	12	CACTTTA	CACTTTA	TRUE	0	AAGTG
chr1:71161609-71161628	chr2:214871137-214871156	mouse_NR2F2_chr1:71161609-71161613	chr2:214871137-214871141	mouse_NKX_chr1:71161621-71161628	chr2:214871149-214871156	-58639	24192	Bard1	SNORA70I	+	+	8.55323	8.55323	13	13	CTTAATTT	CTTAATTT	TRUE	0	ATTA
chr1:71355172-71355187	chr2:215055894-215055910	mouse_NR2F2_chr1:71355183-71355187	chr2:215055905-215055909	mouse_NKX_chr1:71355172-71355179	chr2:215055894-215055901	59725	-23821	Abca12	ABCA12	-	-	7.42468	7.42468	10	10	AAAATAAG	AAAATAAG	TRUE	0	ATTA
chr1:72835256-72835277	chr2:216646055-216646076	mouse_NR2F2_chr1:72835256-72835260	chr2:216646055-216646059	mouse_NKX_chr1:72835271-72835277	chr2:216646070-216646076	9871	12637	Igfbp2	IGFBP2	-	-	5.99413	5.99413	16	16	CACTTAT	CACTTAT	TRUE	0	AAGTG
chr1:74568584-74568601	chr2:218640697-218640714	mouse_NR2F2_chr1:74568584-74568588	chr2:218640697-218640701	mouse_NKX_chr1:74568595-74568601	chr2:218640708-218640714	19442	18924	Zfp142	ZNF142	-	-	7.23033	7.23033	12	12	CACTTGT	CACTTGT	TRUE	0	AAGTG
chr1:74856036-74856049	chr2:218960759-218960772	mouse_NR2F2_chr1:74856036-74856040	chr2:218960759-218960763	mouse_NKX_chr1:74856043-74856049	chr2:218960766-218960772	1009	1095	Cdk5r2	CDK5R2	-	-	5.80341	5.80341	8	8	CACTTCT	CACTTCT	TRUE	0	AAGTG
chr1:75032121-75032137	chr2:219129690-219129707	mouse_NR2F2_chr1:75032133-75032137	chr2:219129702-219129706	mouse_NKX_chr1:75032121-75032128	chr2:219129690-219129697	14504	31161	Nhej1	NHEJ1	-	-	8.5976	8.5976	11	11	TAATTATG	TAATTATG	TRUE	0	ATTA
chr1:75983499-75983510	chr2:220041301-220041313	mouse_NR2F2_chr1:75983506-75983510	chr2:220041308-220041312	mouse_NKX_chr1:75983499-75983505	chr2:220041301-220041307	437046	-134745	Slc4a3	MIR4268	-	-	6.94398	6.94398	6	6	CACTTCA	CACTTCA	TRUE	0	AAGTG
chr1:76287084-76287105	chr2:220319945-220319967	mouse_NR2F2_chr1:76287101-76287105	chr2:220319962-220319966	mouse_NKX_chr1:76287084-76287090	chr2:220319945-220319951	-202030	-413399	Gm17751	MIR4268	+	+	8.3709	8.3709	16	16	TCAAGTG	TCAAGTG	TRUE	0	AAGTG
chr1:77108790-77108805	chr2:221134030-221134045	mouse_NR2F2_chr1:77108790-77108794	chr2:221134030-221134034	mouse_NKX_chr1:77108799-77108805	chr2:221134039-221134045	387976	438272	Mir6352	EPHA4	+	+	7.1347	5.99413	10	10	TTAAGTG	ATAAGTG	TRUE	1	AAGTG
chr1:77305825-77305841	chr2:221354206-221354223	mouse_NR2F2_chr1:77305837-77305841	chr2:221354218-221354222	mouse_NKX_chr1:77305825-77305831	chr2:221354206-221354212	190929	218084	Mir6352	EPHA4	+	+	6.94398	6.94398	11	11	TGAAGTG	TGAAGTG	TRUE	0	AAGTG
chr1:77367621-77367636	chr2:221418463-221418478	mouse_NR2F2_chr1:77367621-77367625	chr2:221418463-221418467	mouse_NKX_chr1:77367630-77367636	chr2:221418472-221418478	129145	153839	Mir6352	EPHA4	+	+	7.1347	7.1347	10	10	TTAAGTG	TTAAGTG	TRUE	0	AAGTG
chr1:77828805-77828820	chr2:221900215-221900231	mouse_NR2F2_chr1:77828816-77828820	chr2:221900226-221900230	mouse_NKX_chr1:77828805-77828811	chr2:221900215-221900221	-313730	-326026	Epha4	EPHA4	-	-	5.79757	5.79757	10	10	AACTTGT	AACTTGT	TRUE	0	AAGTG
chr1:78140624-78140644	chr2:222240039-222240059	mouse_NR2F2_chr1:78140624-78140628	chr2:222240039-222240043	mouse_NKX_chr1:78140637-78140644	chr2:222240052-222240059	56510	-58106	Pax3	CCDC140	-	-	7.42468	7.42468	14	14	AAAATAAG	AAAATAAG	TRUE	0	ATTA
chr1:80276449-80276460	chr2:224495867-224495879	mouse_NR2F2_chr1:80276456-80276460	chr2:224495874-224495878	mouse_NKX_chr1:80276449-80276456	chr2:224495867-224495874	-62514	74079	Fam124b	CUL3	-	-	7.46905	7.46905	6	6	TTAATATG	TTAATATG	TRUE	0	ATTA
chr1:80323035-80323055	chr2:224557835-224557856	mouse_NR2F2_chr1:80323051-80323055	chr2:224557851-224557855	mouse_NKX_chr1:80323035-80323042	chr2:224557835-224557842	17637	12102	Cul3	CUL3	+	+	7.46905	7.46905	15	15	CATATTTT	CATATTTT	TRUE	0	ATTA
chr1:80467071-80467085	chr2:224722871-224722885	mouse_NR2F2_chr1:80467071-80467075	chr2:224722871-224722875	mouse_NKX_chr1:80467079-80467085	chr2:224722879-224722885	21141	-137476	1700016L21Rik	CUL3	-	-	6.93815	6.93815	9	9	AACTTGA	AACTTGA	TRUE	0	AAGTG
chr1:80586834-80586845	chr2:224865051-224865062	mouse_NR2F2_chr1:80586834-80586838	chr2:224865051-224865055	mouse_NKX_chr1:80586839-80586845	chr2:224865056-224865062	78516	81996	Dock10	DOCK10	+	+	6.51541	6.51541	6	6	TAAAGTG	TAAAGTG	TRUE	0	AAGTG
chr1:81737300-81737319	chr2:226185063-226185082	mouse_NR2F2_chr1:81737300-81737304	chr2:226185063-226185067	mouse_NKX_chr1:81737313-81737319	chr2:226185076-226185082	-394614	42271	Mir6344	LOC646736	+	+	6.93815	6.93815	14	14	TCAAGTT	TCAAGTT	TRUE	0	AAGTG
chr1:81934122-81934142	chr2:226404456-226404477	mouse_NR2F2_chr1:81934122-81934126	chr2:226404456-226404460	mouse_NKX_chr1:81934135-81934142	chr2:226404470-226404477	-197792	254335	Mir6344	MIR5702	+	-	7.42468	8.55323	14	15	CTTATTAA	TTATTAAG	FALSE	5	ATTA
chr1:82304615-82304631	chr2:226819105-226819122	mouse_NR2F2_chr1:82304627-82304631	chr2:226819117-226819121	mouse_NKX_chr1:82304615-82304621	chr2:226819105-226819111	-11950	-16935	Rhbdd1	RHBDD1	-	-	8.3709	8.3709	11	11	CACTTGA	CACTTGA	TRUE	0	AAGTG
chr1:84757803-84757817	chr2:229804080-229804095	mouse_NR2F2_chr1:84757813-84757817	chr2:229804090-229804094	mouse_NKX_chr1:84757803-84757809	chr2:229804080-229804086	-61594	-89537	Dner	DNER	-	-	7.23033	5.99413	9	9	CACTTGT	CACTTAT	TRUE	1	AAGTG
chr1:87011360-87011377	chr2:232291019-232291037	mouse_NR2F2_chr1:87011373-87011377	chr2:232291032-232291036	mouse_NKX_chr1:87011360-87011367	chr2:232291019-232291026	78553	-87717	Alppl2	ALPP	+	+	7.42468	7.42468	12	12	CTTATTTT	CTTATTTT	TRUE	0	ATTA
chr1:87354944-87354964	chr2:232735726-232735747	mouse_NR2F2_chr1:87354960-87354964	chr2:232735742-232735746	mouse_NKX_chr1:87354944-87354951	chr2:232735726-232735733	27964	1327	Gigyf2	GIGYF2	+	+	8.5976	8.5976	15	15	CATAATAA	CATAATAA	TRUE	0	ATTA
chr1:88230686-88230701	chr2:233789912-233789928	mouse_NR2F2_chr1:88230697-88230701	chr2:233789923-233789927	mouse_NKX_chr1:88230686-88230692	chr2:233789912-233789918	3679	14201	Mroh2a	MROH2A	-	-	6.94398	6.94398	10	10	CACTTCA	CACTTCA	TRUE	0	AAGTG
chr1:89714024-89714039	chr2:235865087-235865103	mouse_NR2F2_chr1:89714035-89714039	chr2:235865098-235865102	mouse_NKX_chr1:89714024-89714030	chr2:235865087-235865093	-30145	303286	4933400F21Rik	GBX2	+	+	6.94398	6.94398	10	10	TGAAGTG	TGAAGTG	TRUE	0	AAGTG
chr1:90408888-90408901	chr2:236830060-236830074	mouse_NR2F2_chr1:90408897-90408901	chr2:236830069-236830073	mouse_NKX_chr1:90408888-90408894	chr2:236830060-236830066	-194526	226096	Cops8	LOC93463	-	-	6.93815	6.93815	8	8	AACTTGA	AACTTGA	TRUE	0	AAGTG
chr1:90900650-90900662	chr2:237460004-237460016	mouse_NR2F2_chr1:90900650-90900654	chr2:237460004-237460008	mouse_NKX_chr1:90900656-90900662	chr2:237460010-237460016	-14448	-26404	Mlph	MLPH	+	+	5.99413	5.99413	7	7	ATAAGTG	ATAAGTG	TRUE	0	AAGTG
chr1:92228393-92228406	chr2:239472373-239472386	mouse_NR2F2_chr1:92228393-92228397	chr2:239472373-239472377	mouse_NKX_chr1:92228399-92228406	chr2:239472379-239472386	-48054	70627	Hdac4	HDAC4-AS1	+	+	8.55323	8.55323	7	7	CTTAATTA	CTTAATTA	TRUE	0	ATTA
chr1:93695047-93695061	chr2:241572307-241572322	mouse_NR2F2_chr1:93695057-93695061	chr2:241572317-241572321	mouse_NKX_chr1:93695047-93695053	chr2:241572307-241572313	9484	-13176	Bok	BOK-AS1	+	+	8.3709	8.3709	9	9	TCAAGTG	TCAAGTG	TRUE	0	AAGTG
chr1:94363801-94363819	chr5:99272713-99272731	mouse_NR2F2_chr1:94363801-94363805	chr5:99272713-99272717	mouse_NKX_chr1:94363813-94363819	chr5:99272725-99272731	-311250	-261275	Pdcd1	LINC02113	-	-	7.23033	7.23033	13	13	CACTTGT	CACTTGT	TRUE	0	AAGTG
chr1:95470728-95470745	chr5:100726762-100726780	mouse_NR2F2_chr1:95470741-95470745	chr5:100726775-100726779	mouse_NKX_chr1:95470728-95470735	chr5:100726762-100726769	157115	89788	Fam174a	MIR548P	-	-	7.46905	7.46905	12	12	TAAATATG	TAAATATG	TRUE	0	ATTA
chr1:97552922-97552934	chr5:103374792-103374804	mouse_NR2F2_chr1:97552922-97552926	chr5:103374800-103374804	mouse_NKX_chr1:97552928-97552934	chr5:103374792-103374798	108752	115377	D1Ertd622e	C5orf30	+	-	6.94398	6.94398	7	7	TGAAGTG	CACTTCA	TRUE	7	AAGTG
chr1:99612136-99612153	chr2:123653758-123653776	mouse_NR2F2_chr1:99612149-99612153	chr2:123653759-123653763	mouse_NKX_chr1:99612136-99612143	chr2:123653769-123653776	-160250	371414	Cntnap5b	LOC107985820	-	+	7.46905	7.46905	12	11	TAAATATG	CATATTTA	FALSE	4	ATTA
chr1:9973076-9973096	chr8:66968179-66968200	mouse_NR2F2_chr1:9973092-9973096	chr8:66968195-66968199	mouse_NKX_chr1:9973076-9973082	chr8:66968179-66968185	-5284	-5606	Tcf24	TCF24	+	+	6.93815	6.93815	15	15	TCAAGTT	TCAAGTT	TRUE	0	AAGTG
chr10:101235513-101235531	chr12:87309831-87309850	mouse_NR2F2_chr10:101235527-101235531	chr12:87309832-87309836	mouse_NKX_chr10:101235513-101235520	chr12:87309843-87309850	-445958	-20906	Mgat4c	LOC105369879	+	-	7.46905	7.46905	13	12	CATATTAA	TTAATATG	FALSE	6	ATTA
chr10:102049234-102049255	chr12:86387853-86387875	mouse_NR2F2_chr10:102049251-102049255	chr12:86387854-86387858	mouse_NKX_chr10:102049234-102049241	chr12:86387868-86387875	-109605	-130556	Mgat4c	MGAT4C	-	+	8.5976	8.5976	16	15	AAATTATG	CATAATTT	FALSE	6	ATTA
chr10:104983383-104983396	chr12:83354981-83354994	mouse_NR2F2_chr10:104983383-104983387	chr12:83354990-83354994	mouse_NKX_chr10:104983389-104983396	chr12:83354981-83354988	591094	667836	Tmtc2	TMTC2	-	+	8.55323	8.55323	7	8	ATATTAAG	CTTAATAT	FALSE	6	ATTA
chr10:105794278-105794297	chr12:82434783-82434803	mouse_NR2F2_chr10:105794293-105794297	chr12:82434784-82434788	mouse_NKX_chr10:105794278-105794284	chr12:82434797-82434803	47085	-75980	Mettl25	CCDC59	+	-	6.93815	5.70195	14	14	TCAAGTT	AACTTAA	TRUE	7	AAGTG
chr10:108559371-108559392	chr12:79382034-79382056	mouse_NR2F2_chr10:108559388-108559392	chr12:79382035-79382039	mouse_NKX_chr10:108559371-108559378	chr12:79382049-79382056	140770	-37221	Gm5136	MIR1252	-	+	7.42468	7.42468	16	15	TTAATAAG	CTTATTAA	FALSE	4	ATTA
chr10:108577776-108577792	chr12:79360607-79360624	mouse_NR2F2_chr10:108577788-108577792	chr12:79360608-79360612	mouse_NKX_chr10:108577776-108577783	chr12:79360617-79360624	122370	-58648	Gm5136	MIR1252	+	-	7.46905	7.46905	11	10	CATATTAT	ATAATATG	FALSE	6	ATTA
chr10:110421387-110421404	chr12:77358482-77358499	mouse_NR2F2_chr10:110421387-110421391	chr12:77358495-77358499	mouse_NKX_chr10:110421397-110421404	chr12:77358482-77358489	-179261	-292927	9230102K24Rik	E2F7	+	-	7.42468	7.42468	11	12	CTTATTAA	TTAATAAG	FALSE	4	ATTA
chr10:111288697-111288716	chr12:76369278-76369297	mouse_NR2F2_chr10:111288697-111288701	chr12:76369293-76369297	mouse_NKX_chr10:111288710-111288716	chr12:76369278-76369284	-9980	-20879	Bbs10	BBS10	-	+	7.1347	7.1347	14	14	CACTTAA	TTAAGTG	TRUE	7	AAGTG
chr10:114761410-114761423	chr12:72312399-72312412	mouse_NR2F2_chr10:114761410-114761414	chr12:72312408-72312412	mouse_NKX_chr10:114761416-114761423	chr12:72312399-72312406	39958	-38900	Trhde	TRHDE-AS1	+	-	7.46905	7.46905	7	8	CATATTTA	TAAATATG	FALSE	4	ATTA
chr10:115432700-115432713	chr12:71609748-71609761	mouse_NR2F2_chr10:115432700-115432704	chr12:71609757-71609761	mouse_NKX_chr10:115432706-115432713	chr12:71609748-71609755	47743	54090	Zfc3h1	ZFC3H1	-	+	8.5976	8.5976	7	8	ATATTATG	CATAATAT	FALSE	8	ATTA
chr10:117081018-117081032	chr12:69569086-69569100	mouse_NR2F2_chr10:117081018-117081022	chr12:69569096-69569100	mouse_NKX_chr10:117081026-117081032	chr12:69569086-69569092	-17168	-15626	Cct2	MIR3913-2	-	+	5.79757	5.79757	9	9	AACTTGT	ACAAGTT	TRUE	5	AAGTG
chr10:117873822-117873833	chr12:68581004-68581016	mouse_NR2F2_chr10:117873829-117873833	chr12:68581005-68581009	mouse_NKX_chr10:117873822-117873828	chr12:68581010-68581016	-27857	-29893	Rap1b	RAP1B	+	-	6.94398	6.94398	6	6	TGAAGTG	CACTTCA	TRUE	7	AAGTG
chr10:117993823-117993834	chr12:68440484-68440495	mouse_NR2F2_chr10:117993823-117993827	chr12:68440491-68440495	mouse_NKX_chr10:117993828-117993834	chr12:68440484-68440490	68366	10992	4933411E08Rik	LINC02384	-	+	7.1347	7.1347	6	6	CACTTAA	TTAAGTG	TRUE	7	AAGTG
chr10:117994939-117994951	chr12:68439258-68439270	mouse_NR2F2_chr10:117994939-117994943	chr12:68439266-68439270	mouse_NKX_chr10:117994944-117994951	chr12:68439258-68439265	69482	12217	4933411E08Rik	LINC02384	+	-	8.5976	8.5976	6	7	CATAATAA	TTATTATG	FALSE	8	ATTA
chr10:118536451-118536465	chr12:68011275-68011289	mouse_NR2F2_chr10:118536451-118536455	chr12:68011285-68011289	mouse_NKX_chr10:118536459-118536465	chr12:68011275-68011281	20072	21841	Ifngas1	IFNG-AS1	+	-	5.70195	5.70195	9	9	TTAAGTT	AACTTAA	TRUE	7	AAGTG
chr10:120366187-120366207	chr12:65961291-65961311	mouse_NR2F2_chr10:120366187-120366191	chr12:65961307-65961311	mouse_NKX_chr10:120366201-120366207	chr12:65961291-65961297	-23334	62418	9230105E05Rik	MIR6074	-	+	7.1347	7.1347	15	15	CACTTAA	TTAAGTG	TRUE	7	AAGTG
chr10:120852182-120852196	chr12:65326718-65326733	mouse_NR2F2_chr10:120852192-120852196	chr12:65326719-65326723	mouse_NKX_chr10:120852182-120852188	chr12:65326727-65326733	-5435	47733	Gm15910	MSRB3	-	+	7.23033	7.23033	9	9	CACTTGT	ACAAGTG	TRUE	7	AAGTG
chr10:120854696-120854708	chr12:65324184-65324197	mouse_NR2F2_chr10:120854704-120854708	chr12:65324185-65324189	mouse_NKX_chr10:120854696-120854702	chr12:65324191-65324197	-2923	45199	Gm15910	MSRB3	-	+	7.1347	7.1347	7	7	CACTTAA	TTAAGTG	TRUE	7	AAGTG
chr10:121613368-121613386	chr12:64420358-64420376	mouse_NR2F2_chr10:121613368-121613372	chr12:64420372-64420376	mouse_NKX_chr10:121613379-121613386	chr12:64420358-64420365	12962	15981	Xpot	XPOT	+	-	7.46905	7.46905	12	13	CATATTTA	TAAATATG	FALSE	4	ATTA
chr10:124029940-124029957	chr12:61350957-61350974	mouse_NR2F2_chr10:124029940-124029944	chr12:61350970-61350974	mouse_NKX_chr10:124029951-124029957	chr12:61350957-61350963	-439132	841868	4930503E24Rik	TAFA2	+	-	5.70195	5.70195	12	12	TTAAGTT	AACTTAA	TRUE	7	AAGTG
chr10:124402488-124402500	chr12:60822397-60822410	mouse_NR2F2_chr10:124402496-124402500	chr12:60822398-60822402	mouse_NKX_chr10:124402488-124402495	chr12:60822403-60822410	-66576	1133029	4930503E24Rik	SLC16A7	+	-	7.46905	7.46905	7	6	CATATTAA	TTAATATG	FALSE	6	ATTA
chr10:12481242-12481254	chr6:144751921-144751934	mouse_NR2F2_chr10:12481250-12481254	chr6:144751922-144751926	mouse_NKX_chr10:12481242-12481249	chr6:144751927-144751934	380483	346268	Utrn	SNORA98	+	-	7.46905	7.46905	7	6	CATATTAA	TTAATATG	FALSE	6	ATTA
chr10:127080623-127080643	chr12:57737207-57737227	mouse_NR2F2_chr10:127080623-127080627	chr12:57737223-57737227	mouse_NKX_chr10:127080637-127080643	chr12:57737207-57737213	1718	1022	Agap2	AGAP2	+	-	6.93815	6.93815	15	15	TCAAGTT	AACTTGA	TRUE	7	AAGTG
chr10:127287064-127287084	chr12:57524806-57524826	mouse_NR2F2_chr10:127287064-127287068	chr12:57524822-57524826	mouse_NKX_chr10:127287078-127287084	chr12:57524806-57524812	1952	1999	Mbd6	MBD6	+	-	7.1347	7.1347	15	15	TTAAGTG	CACTTAA	TRUE	7	AAGTG
chr10:127476539-127476558	chr12:57280491-57280511	mouse_NR2F2_chr10:127476554-127476558	chr12:57280492-57280496	mouse_NKX_chr10:127476539-127476545	chr12:57280505-57280511	-25130	-29306	Stac3	STAC3	+	-	5.80341	5.80341	14	14	AGAAGTG	CACTTCT	TRUE	7	AAGTG
chr10:127576878-127576892	chr12:57175622-57175637	mouse_NR2F2_chr10:127576888-127576892	chr12:57175623-57175627	mouse_NKX_chr10:127576878-127576884	chr12:57175631-57175637	-42331	-18880	Nxph4	MIR1228	-	+	5.79757	5.79757	9	9	AACTTGT	ACAAGTT	TRUE	5	AAGTG
chr10:127722217-127722231	chr12:57027051-57027066	mouse_NR2F2_chr10:127722227-127722231	chr12:57027052-57027056	mouse_NKX_chr10:127722217-127722223	chr12:57027060-57027066	-2249	-10524	Tac2	TAC3	+	-	6.94398	6.94398	9	9	TGAAGTG	CACTTCA	TRUE	7	AAGTG
chr10:127743495-127743507	chr12:57002969-57002981	mouse_NR2F2_chr10:127743495-127743499	chr12:57002977-57002981	mouse_NKX_chr10:127743501-127743507	chr12:57002969-57002975	3967	3568	Zbtb39	ZBTB39	+	-	8.3709	8.3709	7	7	TCAAGTG	CACTTGA	TRUE	7	AAGTG
chr10:127747168-127747188	chr12:56998988-56999008	mouse_NR2F2_chr10:127747168-127747172	chr12:56999004-56999008	mouse_NKX_chr10:127747182-127747188	chr12:56998988-56998994	4628	4513	Gpr182	GPR182	+	-	7.1347	7.1347	15	15	TTAAGTG	CACTTAA	TRUE	7	AAGTG
chr10:128318290-128318305	chr12:56319344-56319360	mouse_NR2F2_chr10:128318301-128318305	chr12:56319345-56319349	mouse_NKX_chr10:128318290-128318296	chr12:56319354-56319360	-4156	-2998	Cnpy2	CNPY2	+	-	6.93815	6.93815	10	10	TCAAGTT	AACTTGA	TRUE	7	AAGTG
chr10:130244604-130244618	chr12:55057519-55057534	mouse_NR2F2_chr10:130244614-130244618	chr12:55057520-55057524	mouse_NKX_chr10:130244604-130244610	chr12:55057528-55057534	-33488	37547	Olfr827	NEUROD4	+	-	6.93815	6.93815	9	9	TCAAGTT	AACTTGA	TRUE	7	AAGTG
chr10:16848836-16848852	chr6:140223711-140223728	mouse_NR2F2_chr10:16848848-16848852	chr6:140223712-140223716	mouse_NKX_chr10:16848836-16848843	chr6:140223721-140223728	246932	18461	Gm20125	MIR3668	+	-	8.55323	8.55323	11	10	CTTAATAA	TAATTAAG	FALSE	7	ATTA
chr10:19485765-19485785	chr6:137320423-137320443	mouse_NR2F2_chr10:19485765-19485769	chr6:137320439-137320443	mouse_NKX_chr10:19485779-19485785	chr6:137320423-137320429	-948	-101010	Gm33104	IFNGR1	-	+	7.1347	7.1347	15	15	CACTTAA	TTAAGTG	TRUE	7	AAGTG
chr10:20839439-20839450	chr6:135686797-135686808	mouse_NR2F2_chr10:20839439-20839443	chr6:135686804-135686808	mouse_NKX_chr10:20839444-20839450	chr6:135686797-135686803	-113106	-164896	Ahi1	PDE7B	+	-	5.70195	5.70195	6	6	TTAAGTT	AACTTAA	TRUE	7	AAGTG
chr10:23164271-23164286	chr6:133455772-133455787	mouse_NR2F2_chr10:23164271-23164275	chr6:133455783-133455787	mouse_NKX_chr10:23164279-23164286	chr6:133455772-133455779	185617	214285	Eya4	EYA4	+	-	7.46905	7.46905	9	10	CATATTTT	AAAATATG	FALSE	4	ATTA
chr10:23562683-23562696	chr6:133042531-133042545	mouse_NR2F2_chr10:23562692-23562696	chr6:133042532-133042536	mouse_NKX_chr10:23562683-23562689	chr6:133042539-133042545	-212751	-45547	Eya4	LINC00326	-	+	6.93815	6.93815	8	8	AACTTGA	TCAAGTT	TRUE	7	AAGTG
chr10:24179422-24179434	chr6:132472048-132472062	mouse_NR2F2_chr10:24179422-24179426	chr6:132472058-132472062	mouse_NKX_chr10:24179427-24179434	chr6:132472048-132472055	30107	40724	Stx7	STX7	+	+	8.5976	8.55323	6	9	CATAATTA	CTTAATTA	FALSE	1	ATTA
chr10:24179422-24179434	chr6:132472050-132472062	mouse_NR2F2_chr10:24179422-24179426	chr6:132472058-132472062	mouse_NKX_chr10:24179427-24179434	chr6:132472050-132472057	30107	40724	Stx7	STX7	+	-	8.5976	8.5976	6	7	CATAATTA	TAATTATG	FALSE	6	ATTA
chr10:24179422-24179436	chr6:132472048-132472062	mouse_NR2F2_chr10:24179422-24179426	chr6:132472058-132472062	mouse_NKX_chr10:24179429-24179436	chr6:132472048-132472055	30107	40724	Stx7	STX7	-	+	8.55323	8.55323	8	9	TAATTAAG	CTTAATTA	FALSE	8	ATTA
chr10:24179422-24179438	chr6:132472046-132472062	mouse_NR2F2_chr10:24179422-24179426	chr6:132472058-132472062	mouse_NKX_chr10:24179432-24179438	chr6:132472046-132472052	30107	40724	Stx7	STX7	+	-	7.1347	5.70195	11	11	TTAAGTG	AACTTAA	TRUE	7	AAGTG
chr10:25835250-25835262	chr17:5387650-5387663	mouse_NR2F2_chr10:25835258-25835262	chr17:5387651-5387655	mouse_NKX_chr10:25835250-25835257	chr17:5387656-5387663	2177	-31989	4930401C15Rik	RPAIN	-	+	8.5976	8.5976	7	6	TTATTATG	CATAATAA	FALSE	8	ATTA
chr10:27422508-27422523	chr6:129098363-129098379	mouse_NR2F2_chr10:27422519-27422523	chr6:129098364-129098368	mouse_NKX_chr10:27422508-27422514	chr6:129098373-129098379	32655	215224	4930579H20Rik	LAMA2	+	-	6.94398	6.94398	10	10	TGAAGTG	CACTTCA	TRUE	7	AAGTG
chr10:28354685-28354704	chr6:128218996-128219016	mouse_NR2F2_chr10:28354700-28354704	chr6:128218997-128219001	mouse_NKX_chr10:28354685-28354691	chr6:128219010-128219016	279882	191133	Ptprk	LOC101928140	+	-	5.80341	5.80341	14	14	AGAAGTG	CACTTCT	TRUE	7	AAGTG
chr10:29672883-29672897	chr6:126976462-126976476	mouse_NR2F2_chr10:29672883-29672887	chr6:126976472-126976476	mouse_NKX_chr10:29672890-29672897	chr6:126976462-126976469	-137018	-142198	Rspo3	RSPO3	-	+	8.55323	8.55323	8	9	TTATTAAG	CTTAATAA	FALSE	6	ATTA
chr10:29852848-29852861	chr6:126772078-126772091	mouse_NR2F2_chr10:29852848-29852852	chr6:126772087-126772091	mouse_NKX_chr10:29852855-29852861	chr6:126772078-126772084	-316983	287457	Rspo3	MIR588	-	+	7.23033	7.23033	8	8	CACTTGT	ACAAGTG	TRUE	7	AAGTG
chr10:30092889-30092907	chr6:126526232-126526250	mouse_NR2F2_chr10:30092889-30092893	chr6:126526246-126526250	mouse_NKX_chr10:30092901-30092907	chr6:126526232-126526238	107649	41616	Cenpw	MIR588	+	-	6.51541	6.51541	13	13	TAAAGTG	CACTTTA	TRUE	5	AAGTG
chr10:30648498-30648512	chr6:125927691-125927705	mouse_NR2F2_chr10:30648498-30648502	chr6:125927701-125927705	mouse_NKX_chr10:30648506-30648512	chr6:125927691-125927697	7367	8447	Ncoa7	NCOA7	-	+	6.93815	6.93815	9	9	AACTTGA	TCAAGTT	TRUE	7	AAGTG
chr10:31053261-31053275	chr6:125537358-125537372	mouse_NR2F2_chr10:31053261-31053265	chr6:125537368-125537372	mouse_NKX_chr10:31053269-31053275	chr6:125537358-125537364	-210480	-136984	Hey2	LINC02523	-	+	8.3709	8.3709	9	9	CACTTGA	TCAAGTG	TRUE	7	AAGTG
chr10:32871053-32871066	chr6:123819508-123819522	mouse_NR2F2_chr10:32871062-32871066	chr6:123819509-123819513	mouse_NKX_chr10:32871053-32871060	chr6:123819515-123819522	18851	15645	Nkain2	NKAIN2	-	+	7.42468	7.42468	8	7	TTAATAAG	CTTATTAA	FALSE	4	ATTA
chr10:32871082-32871103	chr6:123819472-123819493	mouse_NR2F2_chr10:32871082-32871086	chr6:123819489-123819493	mouse_NKX_chr10:32871097-32871103	chr6:123819472-123819478	18831	15625	Nkain2	NKAIN2	-	+	7.23033	5.99413	16	16	CACTTGT	ATAAGTG	TRUE	7	AAGTG
chr10:33893902-33893923	chr16:50057962-50057982	mouse_NR2F2_chr10:33893902-33893906	chr16:50057962-50057966	mouse_NKX_chr10:33893917-33893923	chr16:50057976-50057982	-11207	-8006	Rsph4a	HEATR3	+	+	5.79757	5.79757	16	15	ACAAGTT	ACAAGTT	FALSE	0	AAGTG
chr10:34611716-34611733	chr6:115933065-115933084	mouse_NR2F2_chr10:34611729-34611733	chr6:115933067-115933071	mouse_NKX_chr10:34611716-34611722	chr6:115933078-115933084	128331	-105663	Frk	TPI1P3	+	-	5.70195	5.70195	12	12	TTAAGTT	AACTTAA	TRUE	7	AAGTG
chr10:34702033-34702044	chr6:115870556-115870567	mouse_NR2F2_chr10:34702033-34702037	chr6:115870563-115870567	mouse_NKX_chr10:34702038-34702044	chr6:115870556-115870562	218635	-168167	Frk	TPI1P3	-	+	6.51541	6.51541	6	6	CACTTTA	TAAAGTG	TRUE	5	AAGTG
chr10:35195070-35195090	chr6:115411874-115411895	mouse_NR2F2_chr10:35195086-35195090	chr6:115411890-115411894	mouse_NKX_chr10:35195070-35195077	chr6:115411874-115411881	711688	231943	Frk	LINC02534	+	+	7.46905	7.46905	15	15	CATATTTT	CATATTTT	TRUE	0	ATTA
chr10:36985143-36985160	chr6:113959984-113960002	mouse_NR2F2_chr10:36985156-36985160	chr6:113959985-113959989	mouse_NKX_chr10:36985143-36985150	chr6:113959995-113960002	10614	-9715	Hdac2	HDAC2-AS2	-	+	8.5976	8.5976	12	11	TTATTATG	CATAATAA	FALSE	8	ATTA
chr10:37135281-37135296	chr6:113861331-113861347	mouse_NR2F2_chr10:37135292-37135296	chr6:113861332-113861336	mouse_NKX_chr10:37135281-37135287	chr6:113861341-113861347	3632	3988	Marcks	MARCKS	-	+	6.51541	6.51541	10	10	CACTTTA	TAAAGTG	TRUE	5	AAGTG
chr10:37400514-37400530	chr6:113559245-113559262	mouse_NR2F2_chr10:37400526-37400530	chr6:113559246-113559250	mouse_NKX_chr10:37400514-37400521	chr6:113559255-113559262	-261602	90828	Marcks	LINC02541	-	+	7.46905	7.46905	11	10	TAAATATG	CATATTTA	FALSE	4	ATTA
chr10:37400529-37400543	chr6:113559232-113559247	mouse_NR2F2_chr10:37400539-37400543	chr6:113559233-113559237	mouse_NKX_chr10:37400529-37400536	chr6:113559240-113559247	-261615	90841	Marcks	LINC02541	+	-	8.5976	8.5976	9	8	CATAATTT	AAATTATG	FALSE	6	ATTA
chr10:38353728-38353741	chr6:112695143-112695157	mouse_NR2F2_chr10:38353737-38353741	chr6:112695144-112695148	mouse_NKX_chr10:38353728-38353734	chr6:112695151-112695157	177965	347815	4930591E09Rik	RFPL4B	-	+	6.94398	6.94398	8	8	CACTTCA	TGAAGTG	TRUE	7	AAGTG
chr10:42270858-42270871	chr6:108566137-108566151	mouse_NR2F2_chr10:42270867-42270871	chr6:108566138-108566142	mouse_NKX_chr10:42270858-42270864	chr6:108566145-108566151	5873	5222	Foxo3	FOXO3	-	+	6.94398	6.94398	8	8	CACTTCA	TGAAGTG	TRUE	7	AAGTG
chr10:42340107-42340121	chr6:108476995-108477010	mouse_NR2F2_chr10:42340117-42340121	chr6:108476996-108477000	mouse_NKX_chr10:42340107-42340114	chr6:108477003-108477010	-63377	-82828	Foxo3	FOXO3	+	-	7.42468	7.42468	9	8	CTTATTAA	TTAATAAG	FALSE	4	ATTA
chr10:42591201-42591217	chr6:108158545-108158561	mouse_NR2F2_chr10:42591213-42591217	chr6:108158546-108158550	mouse_NKX_chr10:42591201-42591208	chr6:108158554-108158561	-7625	-7475	Nr2e1	NR2E1	+	+	7.42468	8.55323	11	9	CTTATTAA	CTTAATAA	FALSE	1	ATTA
chr10:42591201-42591217	chr6:108158545-108158562	mouse_NR2F2_chr10:42591213-42591217	chr6:108158546-108158550	mouse_NKX_chr10:42591201-42591208	chr6:108158555-108158562	-7625	-7475	Nr2e1	NR2E1	+	-	7.42468	7.42468	11	10	CTTATTAA	TTAATAAG	FALSE	4	ATTA
chr10:42591202-42591217	chr6:108158545-108158561	mouse_NR2F2_chr10:42591213-42591217	chr6:108158546-108158550	mouse_NKX_chr10:42591202-42591209	chr6:108158554-108158561	-7625	-7475	Nr2e1	NR2E1	-	+	8.55323	8.55323	10	9	TTATTAAG	CTTAATAA	FALSE	6	ATTA
chr10:42591205-42591217	chr6:108158545-108158558	mouse_NR2F2_chr10:42591213-42591217	chr6:108158546-108158550	mouse_NKX_chr10:42591205-42591211	chr6:108158552-108158558	-7625	-7475	Nr2e1	NR2E1	+	-	7.1347	7.1347	7	7	TTAAGTG	CACTTAA	TRUE	7	AAGTG
chr10:43440154-43440174	chr6:107154413-107154433	mouse_NR2F2_chr10:43440154-43440158	chr6:107154429-107154433	mouse_NKX_chr10:43440168-43440174	chr6:107154413-107154419	-38984	-38915	Bend3	BEND3	-	+	7.23033	7.23033	15	15	CACTTGT	ACAAGTG	TRUE	7	AAGTG
chr10:44691792-44691807	chr6:105805632-105805647	mouse_NR2F2_chr10:44691792-44691796	chr6:105805643-105805647	mouse_NKX_chr10:44691801-44691807	chr6:105805632-105805638	-233046	-280692	Prdm1	PRDM1	-	+	8.3709	8.3709	10	10	CACTTGA	TCAAGTG	TRUE	7	AAGTG
chr10:45482603-45482615	chr6:104944811-104944823	mouse_NR2F2_chr10:45482603-45482607	chr6:104944819-104944823	mouse_NKX_chr10:45482608-45482615	chr6:104944811-104944818	-12404	-4293	Lin28b	LIN28B-AS1	+	-	8.55323	8.55323	6	7	CTTAATTT	AAATTAAG	FALSE	8	ATTA
chr10:46264337-46264358	chr6:104290667-104290688	mouse_NR2F2_chr10:46264337-46264341	chr6:104290684-104290688	mouse_NKX_chr10:46264351-46264358	chr6:104290667-104290674	19591	568861	Snord14d	HACE1	+	-	8.5976	8.5976	15	16	CATAATTT	AAATTATG	FALSE	6	ATTA
chr10:49556002-49556020	chr6:101641464-101641482	mouse_NR2F2_chr10:49556002-49556006	chr6:101641478-101641482	mouse_NKX_chr10:49556013-49556020	chr6:101641464-101641471	231933	242494	Grik2	GRIK2	+	-	7.46905	7.46905	12	13	CATATTTT	AAAATATG	FALSE	4	ATTA
chr10:50983918-50983934	chr6:100390767-100390784	mouse_NR2F2_chr10:50983930-50983934	chr6:100390768-100390772	mouse_NKX_chr10:50983918-50983924	chr6:100390778-100390784	88281	72906	Sim1	SIM1	-	+	6.94398	6.94398	11	11	CACTTCA	TGAAGTG	TRUE	7	AAGTG
chr10:51006943-51006960	chr6:100376411-100376428	mouse_NR2F2_chr10:51006943-51006947	chr6:100376424-100376428	mouse_NKX_chr10:51006954-51006960	chr6:100376411-100376417	111294	87250	Sim1	SIM1	+	-	5.80341	7.23033	12	12	AGAAGTG	CACTTGT	TRUE	7	AAGTG
chr10:51191919-51191932	chr6:100257781-100257795	mouse_NR2F2_chr10:51191919-51191923	chr6:100257791-100257795	mouse_NKX_chr10:51191926-51191932	chr6:100257781-100257787	-288691	205883	Lilr4b	SIM1	-	+	5.80341	5.80341	8	9	CACTTCT	AGAAGTG	FALSE	7	AAGTG
chr10:51257875-51257890	chr6:100210706-100210721	mouse_NR2F2_chr10:51257875-51257879	chr6:100210717-100210721	mouse_NKX_chr10:51257883-51257890	chr6:100210706-100210713	-222735	-216480	Lilr4b	MCHR2	+	-	8.5976	8.5976	9	10	CATAATTA	TAATTATG	FALSE	6	ATTA
chr10:51722903-51722923	chr6:116924554-116924575	mouse_NR2F2_chr10:51722919-51722923	chr6:116924570-116924574	mouse_NKX_chr10:51722903-51722909	chr6:116924554-116924560	34273	47330	4933411G06Rik	RFX6	+	+	6.51541	6.51541	15	15	TAAAGTG	TAAAGTG	TRUE	0	AAGTG
chr10:5234680-5234693	chr6:152339354-152339368	mouse_NR2F2_chr10:5234689-5234693	chr6:152339363-152339367	mouse_NKX_chr10:5234680-5234686	chr6:152339354-152339360	-39984	-41165	Syne1	SYNE1-AS1	+	+	6.94398	6.94398	8	8	TGAAGTG	TGAAGTG	TRUE	0	AAGTG
chr10:56829204-56829222	chr1:167920063-167920082	mouse_NR2F2_chr10:56829218-56829222	chr1:167920077-167920081	mouse_NKX_chr10:56829204-56829210	chr1:167920063-167920069	397239	-5945	Gm36595	ADCY10	+	+	7.23033	7.23033	13	13	ACAAGTG	ACAAGTG	TRUE	0	AAGTG
chr10:57519380-57519399	chr6:122446791-122446810	mouse_NR2F2_chr10:57519380-57519384	chr6:122446791-122446795	mouse_NKX_chr10:57519393-57519399	chr6:122446804-122446810	13147	25014	Serinc1	SERINC1	+	+	6.51541	6.51541	14	14	TAAAGTG	TAAAGTG	TRUE	0	AAGTG
chr10:60893869-60893884	chr10:71127347-71127363	mouse_NR2F2_chr10:60893880-60893884	chr10:71127348-71127352	mouse_NKX_chr10:60893869-60893875	chr10:71127357-71127363	-29141	-85221	Mir6408	UNC5B	+	-	7.1347	7.1347	10	10	TTAAGTG	CACTTAA	TRUE	7	AAGTG
chr10:63457445-63457464	chr10:67696243-67696263	mouse_NR2F2_chr10:63457460-63457464	chr10:67696244-67696248	mouse_NKX_chr10:63457445-63457451	chr10:67696257-67696263	-49	-50	Ctnna3	CTNNA3	+	-	5.79757	5.79757	14	14	ACAAGTT	AACTTGT	TRUE	5	AAGTG
chr10:64161253-64161267	chr10:66854091-66854105	mouse_NR2F2_chr10:64161253-64161257	chr10:66854101-66854105	mouse_NKX_chr10:64161260-64161267	chr10:66854091-66854098	-71000	-71934	Lrrtm3	LRRTM3	-	+	7.42468	7.42468	8	9	TAAATAAG	CTTATTTA	FALSE	6	ATTA
chr10:65214444-65214455	chr10:65687211-65687222	mouse_NR2F2_chr10:65214444-65214448	chr10:65687218-65687222	mouse_NKX_chr10:65214449-65214455	chr10:65687211-65687217	-94079	115794	Gm28881	LINC01515	-	+	5.70195	5.70195	6	6	AACTTAA	TTAAGTT	TRUE	7	AAGTG
chr10:67029536-67029551	chr10:63604247-63604263	mouse_NR2F2_chr10:67029547-67029551	chr10:63604248-63604252	mouse_NKX_chr10:67029536-67029542	chr10:63604257-63604263	24474	-82359	Gm31763	JMJD1C	-	+	5.79757	5.79757	10	10	AACTTGT	ACAAGTT	TRUE	5	AAGTG
chr10:68355227-68355247	chr10:61837085-61837105	mouse_NR2F2_chr10:68355227-68355231	chr10:61837101-61837105	mouse_NKX_chr10:68355240-68355247	chr10:61837085-61837092	-34087	-64597	4930545H06Rik	ARID5B	+	-	8.55323	8.55323	14	15	CTTAATTA	TAATTAAG	FALSE	8	ATTA
chr10:71284538-71284549	chr10:58335833-58335844	mouse_NR2F2_chr10:71284538-71284542	chr10:58335840-58335844	mouse_NKX_chr10:71284543-71284549	chr10:58335833-58335839	722	835	Ube2d1	UBE2D1	+	-	6.94398	6.94398	6	6	TGAAGTG	CACTTCA	TRUE	7	AAGTG
chr10:72354000-72354020	chr10:56976051-56976072	mouse_NR2F2_chr10:72354016-72354020	chr10:56976052-56976056	mouse_NKX_chr10:72354000-72354006	chr10:56976066-56976072	-300828	328506	Zwint	MIR3924	+	-	6.51541	6.51541	15	15	TAAAGTG	CACTTTA	TRUE	5	AAGTG
chr10:74633627-74633648	chr10:53820188-53820209	mouse_NR2F2_chr10:74633627-74633631	chr10:53820205-53820209	mouse_NKX_chr10:74633642-74633648	chr10:53820188-53820194	-333548	-666024	Gnaz	LOC105378311	-	+	5.79757	5.79757	16	16	AACTTGT	ACAAGTT	TRUE	5	AAGTG
chr10:76440845-76440862	chr21:46325895-46325911	mouse_NR2F2_chr10:76440858-76440862	chr21:46325896-46325900	mouse_NKX_chr10:76440845-76440852	chr21:46325904-46325911	2052	1230	Pcnt	PCNT	+	+	8.55323	8.55323	12	9	CTTAATTA	CTTAATTA	FALSE	0	ATTA
chr10:76440847-76440862	chr21:46325895-46325911	mouse_NR2F2_chr10:76440858-76440862	chr21:46325896-46325900	mouse_NKX_chr10:76440847-76440854	chr21:46325904-46325911	2052	1230	Pcnt	PCNT	-	+	8.55323	8.55323	10	9	TAATTAAG	CTTAATTA	FALSE	8	ATTA
chr10:7707289-7707308	chr6:149678785-149678804	mouse_NR2F2_chr10:7707289-7707293	chr6:149678800-149678804	mouse_NKX_chr10:7707302-7707308	chr6:149678785-149678791	-18709	-29997	Katna1	KATNA1	+	-	7.1347	8.3709	14	14	TTAAGTG	CACTTGA	TRUE	7	AAGTG
chr10:78542878-78542898	chr6:63576510-63576530	mouse_NR2F2_chr10:78542878-78542882	chr6:63576510-63576514	mouse_NKX_chr10:78542892-78542898	chr6:63576524-63576530	25452	4500	Olfr1358	PTP4A1	+	+	7.23033	7.23033	15	15	ACAAGTG	ACAAGTG	TRUE	0	AAGTG
chr10:78612099-78612114	chr19:15087591-15087606	mouse_NR2F2_chr10:78612099-78612103	chr19:15087602-15087606	mouse_NKX_chr10:78612108-78612114	chr19:15087591-15087597	5973	537	Olfr1357	OR1I1	+	-	5.80341	5.80341	10	10	AGAAGTG	CACTTCT	TRUE	7	AAGTG
chr10:80008550-80008570	chr19:1055918-1055939	mouse_NR2F2_chr10:80008566-80008570	chr19:1055934-1055938	mouse_NKX_chr10:80008550-80008556	chr19:1055918-1055924	-8104	-10023	Arhgap45	ARHGAP45	+	+	5.80341	5.80341	15	15	AGAAGTG	AGAAGTG	TRUE	0	AAGTG
chr10:80399160-80399178	chr19:1592560-1592578	mouse_NR2F2_chr10:80399160-80399164	chr19:1592560-1592564	mouse_NKX_chr10:80399172-80399178	chr19:1592572-1592578	369	303	Mbd3	MBD3	-	-	5.80341	5.80341	13	13	CACTTCT	CACTTCT	TRUE	0	AAGTG
chr10:80529654-80529669	chr19:1799970-1799986	mouse_NR2F2_chr10:80529665-80529669	chr19:1799981-1799985	mouse_NKX_chr10:80529654-80529660	chr19:1799970-1799976	9457	12293	Atp8b3	ATP8B3	-	-	5.80341	7.23033	10	10	CACTTCT	CACTTGT	TRUE	1	AAGTG
chr10:81309075-81309086	chr19:3653450-3653462	mouse_NR2F2_chr10:81309082-81309086	chr19:3653451-3653455	mouse_NKX_chr10:81309075-81309081	chr19:3653456-3653462	-12019	-26637	Cactin	CACTIN	+	-	5.70195	6.93815	6	6	TTAAGTT	AACTTGA	TRUE	7	AAGTG
chr10:81716171-81716187	chr11:9606368-9606385	mouse_NR2F2_chr10:81716183-81716187	chr11:9606380-9606384	mouse_NKX_chr10:81716171-81716177	chr11:9606368-9606374	11360	31695	Zfp433	WEE1	+	+	6.93815	6.93815	11	11	TCAAGTT	TCAAGTT	TRUE	0	AAGTG
chr10:81818698-81818714	chr3:161429352-161429368	mouse_NR2F2_chr10:81818698-81818702	chr3:161429352-161429356	mouse_NKX_chr10:81818708-81818714	chr3:161429362-161429368	6514	2927	Gm10778	LINC02067	-	-	6.93815	6.93815	11	11	AACTTGA	AACTTGA	TRUE	0	AAGTG
chr10:82223383-82223401	chr1:167920063-167920081	mouse_NR2F2_chr10:82223383-82223387	chr1:167920077-167920081	mouse_NKX_chr10:82223395-82223401	chr1:167920063-167920069	17890	-5944	Zfp938	ADCY10	-	+	5.99413	7.23033	13	13	CACTTAT	ACAAGTG	TRUE	7	AAGTG
chr10:82750778-82750798	chr12:104120440-104120460	mouse_NR2F2_chr10:82750778-82750782	chr12:104120440-104120444	mouse_NKX_chr10:82750791-82750798	chr12:104120453-104120460	13361	17768	Nfyb	NFYB	-	-	8.55323	8.55323	14	14	TTATTAAG	TTATTAAG	TRUE	0	ATTA
chr10:84628660-84628675	chr12:106366691-106366707	mouse_NR2F2_chr10:84628671-84628675	chr12:106366702-106366706	mouse_NKX_chr10:84628660-84628666	chr12:106366691-106366697	6375	8622	Polr3b	POLR3B	+	+	7.23033	7.23033	10	10	ACAAGTG	ACAAGTG	TRUE	0	AAGTG
chr10:84758984-84758998	chr12:106585925-106585940	mouse_NR2F2_chr10:84758994-84758998	chr12:106585935-106585939	mouse_NKX_chr10:84758984-84758990	chr12:106585925-106585931	2948	3030	Rfx4	RFX4	-	-	6.94398	6.94398	9	9	CACTTCA	CACTTCA	TRUE	0	AAGTG
chr10:85117430-85117441	chr12:106973831-106973842	mouse_NR2F2_chr10:85117430-85117434	chr12:106973831-106973835	mouse_NKX_chr10:85117435-85117441	chr12:106973836-106973842	10595	13313	Mterf2	MTERF2	-	-	8.3709	8.3709	6	6	CACTTGA	CACTTGA	TRUE	0	AAGTG
chr10:86457293-86457305	chr22:32994110-32994122	mouse_NR2F2_chr10:86457293-86457297	chr22:32994110-32994114	mouse_NKX_chr10:86457299-86457305	chr22:32994116-32994122	41601	12709	Syn3	SYN3	-	-	8.3709	8.3709	7	7	CACTTGA	CACTTGA	TRUE	0	AAGTG
chr10:87492701-87492712	chr12:102958636-102958647	mouse_NR2F2_chr10:87492701-87492705	chr12:102958643-102958647	mouse_NKX_chr10:87492706-87492712	chr12:102958636-102958642	957	-203	Ascl1	PAH	-	+	6.93815	6.93815	6	6	AACTTGA	TCAAGTT	TRUE	7	AAGTG
chr10:87999776-87999794	chr12:102347998-102348017	mouse_NR2F2_chr10:87999790-87999794	chr12:102347999-102348003	mouse_NKX_chr10:87999776-87999782	chr12:102348011-102348017	33121	130550	Tyms-ps	IGF1	+	-	5.70195	5.70195	13	13	TTAAGTT	AACTTAA	TRUE	7	AAGTG
chr10:90600223-90600239	chr12:99128646-99128663	mouse_NR2F2_chr10:90600223-90600227	chr12:99128659-99128663	mouse_NKX_chr10:90600233-90600239	chr12:99128646-99128652	23534	26106	Anks1b	ANKS1B	+	-	8.3709	8.3709	11	12	TCAAGTG	CACTTGA	FALSE	7	AAGTG
chr10:90677771-90677786	chr12:99056237-99056253	mouse_NR2F2_chr10:90677782-90677786	chr12:99056238-99056242	mouse_NKX_chr10:90677771-90677778	chr12:99056246-99056253	101093	-37120	Anks1b	LOC101928937	+	-	8.5976	8.5976	10	9	CATAATTT	AAATTATG	FALSE	6	ATTA
chr10:91563712-91563733	chr12:98141630-98141652	mouse_NR2F2_chr10:91563729-91563733	chr12:98141631-98141635	mouse_NKX_chr10:91563712-91563719	chr12:98141645-98141652	-325098	-146184	Gm31592	MIR4303	+	-	7.46905	7.46905	16	15	CATATTTA	TAAATATG	FALSE	4	ATTA
chr10:91575467-91575487	chr12:98127173-98127193	mouse_NR2F2_chr10:91575467-91575471	chr12:98127189-98127193	mouse_NKX_chr10:91575481-91575487	chr12:98127173-98127179	-313360	-131742	Gm31592	MIR4303	-	+	6.94398	6.94398	15	15	CACTTCA	TGAAGTG	TRUE	7	AAGTG
chr10:91627946-91627963	chr12:98068990-98069007	mouse_NR2F2_chr10:91627946-91627950	chr12:98069003-98069007	mouse_NKX_chr10:91627957-91627963	chr12:98068990-98068996	-260881	-73556	Gm31592	MIR4303	-	+	5.70195	5.70195	12	12	AACTTAA	TTAAGTT	TRUE	7	AAGTG
chr10:92072187-92072208	chr12:97563789-97563810	mouse_NR2F2_chr10:92072187-92072191	chr12:97563806-97563810	mouse_NKX_chr10:92072201-92072208	chr12:97563789-97563796	-4	-5	Mir135a-2	MIR135A2	+	-	7.42468	7.42468	15	16	CTTATTTT	AAAATAAG	FALSE	6	ATTA
chr10:92144655-92144667	chr12:97485256-97485268	mouse_NR2F2_chr10:92144655-92144659	chr12:97485264-97485268	mouse_NKX_chr10:92144660-92144667	chr12:97485256-97485263	-7434	-6644	Mir1251	MIR1251	-	+	8.5976	8.5976	6	7	TAATTATG	CATAATTA	FALSE	6	ATTA
chr10:92178178-92178199	chr12:97444643-97444664	mouse_NR2F2_chr10:92178178-92178182	chr12:97444660-97444664	mouse_NKX_chr10:92178193-92178199	chr12:97444643-97444649	-13002	-18115	Rmst	RMST	-	+	7.1347	7.1347	16	16	CACTTAA	TTAAGTG	TRUE	7	AAGTG
chr10:9228884-9228899	chr6:147984593-147984608	mouse_NR2F2_chr10:9228884-9228888	chr6:147984604-147984608	mouse_NKX_chr10:9228893-9228899	chr6:147984593-147984599	-342816	-287723	Sash1	SASH1	+	-	7.23033	7.23033	10	10	ACAAGTG	CACTTGT	TRUE	7	AAGTG
chr10:92472312-92472328	chr12:97144496-97144514	mouse_NR2F2_chr10:92472324-92472328	chr12:97144497-97144501	mouse_NKX_chr10:92472312-92472319	chr12:97144507-97144514	-96953	237032	Gm20757	NEDD1	-	+	7.46905	7.46905	11	11	TAAATATG	CATATTTA	TRUE	4	ATTA
chr10:93661670-93661686	chr12:95766706-95766723	mouse_NR2F2_chr10:93661682-93661686	chr12:95766707-95766711	mouse_NKX_chr10:93661670-93661677	chr12:95766716-95766723	4170	23487	Gm8580	NTN4	-	+	8.5976	8.5976	11	10	ATATTATG	CATAATAT	FALSE	8	ATTA
chr10:93993650-93993671	chr12:95270034-95270055	mouse_NR2F2_chr10:93993650-93993654	chr12:95270051-95270055	mouse_NKX_chr10:93993665-93993671	chr12:95270034-95270040	-29789	-38368	Mir331	MIR331	-	+	6.93815	6.93815	16	16	AACTTGA	TCAAGTT	TRUE	7	AAGTG
chr10:94895495-94895511	chr12:94200333-94200349	mouse_NR2F2_chr10:94895495-94895499	chr12:94200345-94200349	mouse_NKX_chr10:94895505-94895511	chr12:94200333-94200339	49348	51769	Plxnc1	PLXNC1	+	-	7.23033	7.23033	11	11	ACAAGTG	CACTTGT	TRUE	7	AAGTG
chr10:97569090-97569104	chr12:91108120-91108134	mouse_NR2F2_chr10:97569090-97569094	chr12:91108130-91108134	mouse_NKX_chr10:97569098-97569104	chr12:91108120-91108126	3591	3363	Lum	LUM	-	+	6.93815	6.93815	9	9	AACTTGA	TCAAGTT	TRUE	7	AAGTG
chr10:98291773-98291785	chr12:90292336-90292348	mouse_NR2F2_chr10:98291773-98291777	chr12:90292344-90292348	mouse_NKX_chr10:98291779-98291785	chr12:90292336-90292342	60092	-973	Gm8633	LINC02392	+	-	6.94398	6.94398	7	7	TGAAGTG	CACTTCA	TRUE	7	AAGTG
chr11:100445811-100445831	chr17:41842251-41842272	mouse_NR2F2_chr11:100445827-100445831	chr17:41842267-41842271	mouse_NKX_chr11:100445811-100445817	chr17:41842251-41842257	3905	4444	Klhl10	KLHL10	+	+	6.51541	6.51541	15	15	TAAAGTG	TAAAGTG	TRUE	0	AAGTG
chr11:101089731-101089745	chr17:42570045-42570059	mouse_NR2F2_chr11:101089731-101089735	chr17:42570045-42570049	mouse_NKX_chr11:101089739-101089745	chr17:42570053-42570059	2443	2987	Mlx	MLX	+	+	6.93815	6.93815	9	9	TCAAGTT	TCAAGTT	TRUE	0	AAGTG
chr11:101178040-101178059	chr17:42685032-42685051	mouse_NR2F2_chr11:101178040-101178044	chr17:42685032-42685036	mouse_NKX_chr11:101178053-101178059	chr17:42685045-42685051	1925	2503	Cntnap1	CNTNAP1	-	-	6.51541	6.94398	14	14	CACTTTA	CACTTCA	TRUE	1	AAGTG
chr11:101191126-101191147	chr17:42700285-42700303	mouse_NR2F2_chr11:101191143-101191147	chr17:42700298-42700302	mouse_NKX_chr11:101191126-101191132	chr17:42700285-42700291	15028	7851	Cntnap1	MIR6780A	-	-	6.51541	6.51541	16	12	CACTTTA	CACTTTA	FALSE	0	AAGTG
chr11:101289868-101289879	chr17:42811740-42811751	mouse_NR2F2_chr11:101289868-101289872	chr17:42811740-42811744	mouse_NKX_chr11:101289873-101289879	chr17:42811745-42811751	10667	12137	Cntd1	BECN1	-	-	5.79757	5.79757	6	6	AACTTGT	AACTTGT	TRUE	0	AAGTG
chr11:101335900-101335912	chr17:42854631-42854644	mouse_NR2F2_chr11:101335908-101335912	chr17:42854639-42854643	mouse_NKX_chr11:101335900-101335906	chr17:42854631-42854637	5304	1398	Aoc3	AOC3	+	+	7.23033	7.23033	7	7	ACAAGTG	ACAAGTG	TRUE	0	AAGTG
chr11:101539985-101539998	chr17:43115730-43115744	mouse_NR2F2_chr11:101539994-101539998	chr17:43115739-43115743	mouse_NKX_chr11:101539985-101539992	chr17:43115730-43115737	11959	8374	Brca1	BRCA1	-	-	7.46905	7.46905	8	8	AAAATATG	AAAATATG	TRUE	0	ATTA
chr11:101740839-101740853	chr17:43493859-43493873	mouse_NR2F2_chr11:101740839-101740843	chr17:43493859-43493863	mouse_NKX_chr11:101740847-101740853	chr17:43493867-43493873	7885	9886	Dhx8	DHX8	+	+	5.80341	5.80341	9	9	AGAAGTG	AGAAGTG	TRUE	0	AAGTG
chr11:101771677-101771689	chr17:43529872-43529885	mouse_NR2F2_chr11:101771685-101771689	chr17:43529880-43529884	mouse_NKX_chr11:101771677-101771683	chr17:43529872-43529878	13623	553	Etv4	ETV4	-	-	5.80341	5.80341	7	7	CACTTCT	CACTTCT	TRUE	0	AAGTG
chr11:102294161-102294182	chr17:44197255-44197276	mouse_NR2F2_chr11:102294161-102294165	chr17:44197255-44197259	mouse_NKX_chr11:102294176-102294182	chr17:44197270-44197276	2466	904	Atxn7l3	ATXN7L3	-	-	5.80341	5.80341	16	16	CACTTCT	CACTTCT	TRUE	0	AAGTG
chr11:102310458-102310476	chr17:44211888-44211906	mouse_NR2F2_chr11:102310458-102310462	chr17:44211888-44211892	mouse_NKX_chr11:102310470-102310476	chr17:44211900-44211906	6245	-4051	Ubtf	MIR6782	-	-	5.79757	5.79757	13	13	AACTTGT	AACTTGT	TRUE	0	AAGTG
chr11:102488570-102488586	chr17:44407037-44407053	mouse_NR2F2_chr11:102488570-102488574	chr17:44407037-44407041	mouse_NKX_chr11:102488580-102488586	chr17:44407047-44407053	-18689	-17390	Itga2b	ITGA2B	+	+	6.51541	6.51541	11	11	TAAAGTG	TAAAGTG	TRUE	0	AAGTG
chr11:102946005-102946025	chr17:44967592-44967612	mouse_NR2F2_chr11:102946005-102946009	chr17:44967592-44967596	mouse_NKX_chr11:102946019-102946025	chr17:44967606-44967612	709	709	C1ql1	C1QL1	-	-	6.93815	6.93815	15	15	AACTTGA	AACTTGA	TRUE	0	AAGTG
chr11:102963934-102963955	chr17:44988386-44988408	mouse_NR2F2_chr11:102963951-102963955	chr17:44988403-44988407	mouse_NKX_chr11:102963934-102963940	chr17:44988386-44988392	201	-20102	2410004I01Rik	C1QL1	+	+	5.80341	5.80341	16	16	AGAAGTG	AGAAGTG	TRUE	0	AAGTG
chr11:105281881-105281892	chr17:62613188-62613199	mouse_NR2F2_chr11:105281881-105281885	chr17:62613188-62613192	mouse_NKX_chr11:105281886-105281892	chr17:62613193-62613199	-10763	-14480	Mrc2	MRC2	+	+	6.51541	6.51541	6	6	TAAAGTG	TAAAGTG	TRUE	0	AAGTG
chr11:105997878-105997897	chr17:63510328-63510348	mouse_NR2F2_chr11:105997893-105997897	chr17:63510343-63510347	mouse_NKX_chr11:105997878-105997884	chr17:63510328-63510334	3246	-13013	Ace3	KCNH6	+	+	5.80341	5.80341	14	14	AGAAGTG	AGAAGTG	TRUE	0	AAGTG
chr11:106240063-106240078	chr17:63811137-63811152	mouse_NR2F2_chr11:106240063-106240067	chr17:63811137-63811141	mouse_NKX_chr11:106240072-106240078	chr17:63811146-63811152	9399	-16292	Ddx42	PSMC5	+	+	5.72625	5.72625	10	10	TCGAGTG	TCGAGTG	TRUE	0	AAGTG
chr11:107708330-107708349	chr17:67051953-67051973	mouse_NR2F2_chr11:107708345-107708349	chr17:67051954-67051958	mouse_NKX_chr11:107708330-107708336	chr17:67051967-67051973	8129	7401	Cacng1	CACNG1	+	-	8.3709	8.3709	14	14	TCAAGTG	CACTTGA	TRUE	7	AAGTG
chr11:108862921-108862942	chr17:65632974-65632996	mouse_NR2F2_chr11:108862938-108862942	chr17:65632975-65632979	mouse_NKX_chr11:108862921-108862928	chr17:65632989-65632996	-57409	-71328	Axin2	AXIN2	+	-	7.46905	7.46905	16	15	CATATTTT	AAAATATG	FALSE	4	ATTA
chr11:108945999-108946016	chr17:65533943-65533960	mouse_NR2F2_chr11:108945999-108946003	chr17:65533956-65533960	mouse_NKX_chr11:108946010-108946016	chr17:65533943-65533949	25652	27691	Axin2	AXIN2	-	+	6.94398	6.51541	12	12	CACTTCA	TAAAGTG	TRUE	6	AAGTG
chr11:109396097-109396112	chr17:65014630-65014646	mouse_NR2F2_chr11:109396108-109396112	chr17:65014631-65014635	mouse_NKX_chr11:109396097-109396103	chr17:65014640-65014646	-29836	-39047	Amz2	AMZ2P1	+	-	8.3709	8.3709	10	10	TCAAGTG	CACTTGA	TRUE	7	AAGTG
chr11:110943900-110943920	chr17:70048784-70048805	mouse_NR2F2_chr11:110943916-110943920	chr17:70048800-70048804	mouse_NKX_chr11:110943900-110943906	chr17:70048784-70048790	-24115	-2469	Kcnj16	LINC01028	+	+	5.80341	5.80341	15	15	AGAAGTG	AGAAGTG	TRUE	0	AAGTG
chr11:111962120-111962141	chr17:71181352-71181374	mouse_NR2F2_chr11:111962137-111962141	chr17:71181369-71181373	mouse_NKX_chr11:111962120-111962126	chr17:71181352-71181358	749217	20808	BC006965	CASC17	-	-	6.51541	6.51541	16	16	CACTTTA	CACTTTA	TRUE	0	AAGTG
chr11:112786918-112786939	chr17:72125622-72125643	mouse_NR2F2_chr11:112786918-112786922	chr17:72125622-72125626	mouse_NKX_chr11:112786932-112786939	chr17:72125636-72125643	4710	4604	Sox9	SOX9	-	-	8.5976	8.5976	15	15	AAATTATG	AAATTATG	TRUE	0	ATTA
chr11:113806364-113806383	chr17:73365355-73365374	mouse_NR2F2_chr11:113806364-113806368	chr17:73365355-73365359	mouse_NKX_chr11:113806377-113806383	chr17:73365368-73365374	-54551	-53356	Cdc42ep4	CDC42EP4	-	-	6.93815	6.93815	14	14	AACTTGA	AACTTGA	TRUE	0	AAGTG
chr11:114073453-114073469	chr17:73651342-73651358	mouse_NR2F2_chr11:114073453-114073457	chr17:73651342-73651346	mouse_NKX_chr11:114073462-114073469	chr17:73651351-73651358	-6426	-6899	Sdk2	SDK2	-	-	8.55323	8.55323	10	10	AAATTAAG	AAATTAAG	TRUE	0	ATTA
chr11:115210158-115210169	chr17:74800510-74800522	mouse_NR2F2_chr11:115210165-115210169	chr17:74800517-74800521	mouse_NKX_chr11:115210158-115210164	chr17:74800510-74800516	-22311	24020	Nat9	TMEM104	+	+	5.99413	5.99413	6	6	ATAAGTG	ATAAGTG	TRUE	0	AAGTG
chr11:115319185-115319199	chr17:74920654-74920669	mouse_NR2F2_chr11:115319195-115319199	chr17:74920664-74920668	mouse_NKX_chr11:115319185-115319191	chr17:74920654-74920660	2721	2589	Ush1g	USH1G	-	-	5.99413	7.23033	9	9	CACTTAT	CACTTGT	TRUE	1	AAGTG
chr11:116059234-116059250	chr17:75823510-75823527	mouse_NR2F2_chr11:116059246-116059250	chr17:75823522-75823526	mouse_NKX_chr11:116059234-116059240	chr17:75823510-75823516	18713	21193	Unc13d	UNC13D	+	+	7.23033	7.23033	11	11	ACAAGTG	ACAAGTG	TRUE	0	AAGTG
chr11:116246671-116246683	chr17:76040929-76040942	mouse_NR2F2_chr11:116246679-116246683	chr17:76040937-76040941	mouse_NKX_chr11:116246671-116246677	chr17:76040929-76040935	-8590	12717	Evpl	SRP68	-	-	5.80341	5.80341	7	7	CACTTCT	CACTTCT	TRUE	0	AAGTG
chr11:117638525-117638536	chr17:77935295-77935307	mouse_NR2F2_chr11:117638532-117638536	chr17:77935302-77935306	mouse_NKX_chr11:117638525-117638532	chr17:77935295-77935302	-15755	-51217	Tnrc6c	LINC01973	+	+	8.55323	8.55323	6	6	CTTAATTT	CTTAATTT	TRUE	0	ATTA
chr11:11801114-11801125	chr7:50445375-50445386	mouse_NR2F2_chr11:11801114-11801118	chr7:50445375-50445379	mouse_NKX_chr11:11801119-11801125	chr7:50445380-50445386	7846	4973	Fignl1	FIGNL1	-	-	6.93815	6.93815	6	6	AACTTGA	AACTTGA	TRUE	0	AAGTG
chr11:118038146-118038164	chr17:78444601-78444620	mouse_NR2F2_chr11:118038160-118038164	chr17:78444615-78444619	mouse_NKX_chr11:118038146-118038152	chr17:78444601-78444607	35892	-40293	Mir6933	DNAH17-AS1	-	-	8.3709	8.3709	13	13	CACTTGA	CACTTGA	TRUE	0	AAGTG
chr11:118988428-118988448	chr17:79731360-79731380	mouse_NR2F2_chr11:118988428-118988432	chr17:79731360-79731364	mouse_NKX_chr11:118988442-118988448	chr17:79731374-79731380	249	419	Enpp7	ENPP7	-	-	6.51541	6.94398	15	15	CACTTTA	CACTTCA	TRUE	1	AAGTG
chr11:118988442-118988457	chr17:79731374-79731390	mouse_NR2F2_chr11:118988453-118988457	chr17:79731385-79731389	mouse_NKX_chr11:118988442-118988448	chr17:79731374-79731380	274	444	Enpp7	ENPP7	-	-	6.51541	6.94398	10	10	CACTTTA	CACTTCA	TRUE	1	AAGTG
chr11:119293925-119293937	chr17:80139054-80139067	mouse_NR2F2_chr11:119293933-119293937	chr17:80139062-80139066	mouse_NKX_chr11:119293925-119293931	chr17:80139054-80139060	6108	8064	Eif4a3	EIF4A3	-	-	5.79757	5.79757	7	7	AACTTGT	AACTTGT	TRUE	0	AAGTG
chr11:120346204-120346225	chr17:81510506-81510526	mouse_NR2F2_chr11:120346204-120346208	chr17:81510506-81510510	mouse_NKX_chr11:120346219-120346225	chr17:81510520-81510526	1207	2291	Mir6935	ACTG1	+	+	5.79757	5.79757	16	15	ACAAGTT	ACAAGTT	FALSE	0	AAGTG
chr11:120366702-120366722	chr17:81535113-81535133	mouse_NR2F2_chr11:120366702-120366706	chr17:81535113-81535117	mouse_NKX_chr11:120366716-120366722	chr17:81535127-81535133	5170	6738	Fscn2	FSCN2	+	+	5.80341	5.80341	15	15	AGAAGTG	AGAAGTG	TRUE	0	AAGTG
chr11:16263595-16263608	chr7:54550523-54550536	mouse_NR2F2_chr11:16263595-16263599	chr7:54550523-54550527	mouse_NKX_chr11:16263601-16263608	chr7:54550529-54550536	3006	4361	Vstm2a	VSTM2A	-	-	8.55323	8.55323	7	7	AAATTAAG	AAATTAAG	TRUE	0	ATTA
chr11:17029088-17029106	chr2:68345259-68345278	mouse_NR2F2_chr11:17029102-17029106	chr2:68345260-68345264	mouse_NKX_chr11:17029088-17029094	chr2:68345272-68345278	-20386	-20021	Plek	PLEK	+	-	7.1347	7.1347	13	13	TTAAGTG	CACTTAA	TRUE	7	AAGTG
chr11:17678885-17678899	chr2:67661355-67661369	mouse_NR2F2_chr11:17678885-17678889	chr2:67661365-67661369	mouse_NKX_chr11:17678893-17678899	chr2:67661355-67661361	274988	164196	Etaa1	LINC01812	-	+	7.1347	7.1347	9	9	CACTTAA	TTAAGTG	TRUE	7	AAGTG
chr11:18451194-18451214	chr2:66957186-66957206	mouse_NR2F2_chr11:18451194-18451198	chr2:66957202-66957206	mouse_NKX_chr11:18451208-18451214	chr2:66957186-66957192	355210	-34713	Gm12018	LINC01628	-	+	8.3709	8.3709	15	15	CACTTGA	TCAAGTG	TRUE	7	AAGTG
chr11:18475494-18475505	chr2:66943957-66943969	mouse_NR2F2_chr11:18475501-18475505	chr2:66943958-66943962	mouse_NKX_chr11:18475494-18475500	chr2:66943963-66943969	379517	-21469	Gm12018	LINC01628	+	-	5.99413	5.99413	6	6	ATAAGTG	CACTTAT	TRUE	7	AAGTG
chr11:18982337-18982355	chr2:66469692-66469711	mouse_NR2F2_chr11:18982351-18982355	chr2:66469693-66469697	mouse_NKX_chr11:18982337-18982343	chr2:66469705-66469711	36616	-29364	Meis1	MEIS1-AS2	+	-	6.94398	6.94398	13	13	TGAAGTG	CACTTCA	TRUE	7	AAGTG
chr11:19052916-19052935	chr2:66387278-66387297	mouse_NR2F2_chr11:19052916-19052920	chr2:66387293-66387297	mouse_NKX_chr11:19052928-19052935	chr2:66387278-66387285	-12357	3988	4933406G16Rik	LINC01873	-	+	7.42468	7.42468	13	14	AAAATAAG	CTTATTTT	FALSE	6	ATTA
chr11:21320406-21320421	chr2:63892860-63892875	mouse_NR2F2_chr11:21320406-21320410	chr2:63892871-63892875	mouse_NKX_chr11:21320415-21320421	chr2:63892860-63892866	24267	50992	Mir1933	UGP2	+	-	6.93815	6.93815	10	10	TCAAGTT	AACTTGA	TRUE	7	AAGTG
chr11:21682618-21682634	chr12:104032189-104032206	mouse_NR2F2_chr11:21682630-21682634	chr12:104032190-104032194	mouse_NKX_chr11:21682618-21682625	chr12:104032199-104032206	110351	31986	Wdpcp	GLT8D2	+	-	7.42468	7.42468	11	10	CTTATTTT	AAAATAAG	FALSE	6	ATTA
chr11:21693983-21693998	chr2:63435051-63435066	mouse_NR2F2_chr11:21693983-21693987	chr2:63435062-63435066	mouse_NKX_chr11:21693991-21693998	chr2:63435051-63435058	121704	2944	Wdpcp	WDPCP	-	+	8.5976	8.5976	9	10	ATATTATG	CATAATAT	FALSE	8	ATTA
chr11:22003118-22003135	chr2:63049305-63049323	mouse_NR2F2_chr11:22003131-22003135	chr2:63049306-63049310	mouse_NKX_chr11:22003118-22003125	chr2:63049316-63049323	-1482	-750	Otx1	OTX1	-	+	7.42468	7.42468	12	11	TTAATAAG	CTTATTAA	FALSE	4	ATTA
chr11:22041073-22041084	chr2:63007116-63007127	mouse_NR2F2_chr11:22041073-22041077	chr2:63007123-63007127	mouse_NKX_chr11:22041078-22041084	chr2:63007116-63007122	-39424	40587	Otx1	LOC100132215	+	-	5.80341	5.80341	6	6	AGAAGTG	CACTTCT	TRUE	7	AAGTG
chr11:22076524-22076545	chr2:62969691-62969713	mouse_NR2F2_chr11:22076541-22076545	chr2:62969692-62969696	mouse_NKX_chr11:22076524-22076530	chr2:62969707-62969713	-74892	78018	Otx1	LOC100132215	+	-	6.93815	6.93815	16	16	TCAAGTT	AACTTGA	TRUE	7	AAGTG
chr11:23276470-23276482	chr2:61502255-61502267	mouse_NR2F2_chr11:23276470-23276474	chr2:61502263-61502267	mouse_NKX_chr11:23276476-23276482	chr2:61502255-61502261	20431	-31177	Xpo1	USP34	-	+	5.79757	5.79757	7	7	AACTTGT	ACAAGTT	TRUE	5	AAGTG
chr11:24163872-24163892	chr2:60461677-60461698	mouse_NR2F2_chr11:24163888-24163892	chr2:60461678-60461682	mouse_NKX_chr11:24163872-24163878	chr2:60461692-60461698	83195	-70304	Bcl11a	MIR4432HG	+	-	5.99413	7.23033	15	15	ATAAGTG	CACTTGT	TRUE	7	AAGTG
chr11:24448165-24448181	chr2:60110572-60110589	mouse_NR2F2_chr11:24448177-24448181	chr2:60110573-60110577	mouse_NKX_chr11:24448165-24448171	chr2:60110583-60110589	-33730	272462	4933430M04Rik	MIR4432HG	-	+	7.1347	7.1347	11	11	CACTTAA	TTAAGTG	TRUE	7	AAGTG
chr11:24486801-24486816	chr2:60069625-60069640	mouse_NR2F2_chr11:24486801-24486805	chr2:60069636-60069640	mouse_NKX_chr11:24486810-24486816	chr2:60069625-60069631	4894	313399	4933430M04Rik	MIR4432HG	+	-	5.79757	5.79757	10	10	ACAAGTT	AACTTGT	TRUE	5	AAGTG
chr11:24686402-24686422	chr2:59935997-59936018	mouse_NR2F2_chr11:24686418-24686422	chr2:59935998-59936002	mouse_NKX_chr11:24686402-24686409	chr2:59936011-59936018	44302	447037	Gm10466	MIR4432HG	-	+	7.42468	7.42468	15	14	TAAATAAG	CTTATTTA	FALSE	6	ATTA
chr11:24740591-24740608	chr2:59879444-59879462	mouse_NR2F2_chr11:24740604-24740608	chr2:59879445-59879449	mouse_NKX_chr11:24740591-24740598	chr2:59879455-59879462	-9884	503590	Gm10466	MIR4432HG	+	-	7.46905	7.46905	12	11	CATATTTA	TAAATATG	FALSE	4	ATTA
chr11:25460418-25460435	chr2:59152883-59152900	mouse_NR2F2_chr11:25460418-25460422	chr2:59152896-59152900	mouse_NKX_chr11:25460428-25460435	chr2:59152883-59152890	134313	-64811	4933427E13Rik	LINC01793	-	+	8.55323	8.55323	11	12	ATATTAAG	CTTAATAT	FALSE	6	ATTA
chr11:25531355-25531373	chr2:59078306-59078324	mouse_NR2F2_chr11:25531355-25531359	chr2:59078320-59078324	mouse_NKX_chr11:25531366-25531373	chr2:59078306-59078313	205250	-139387	4933427E13Rik	LINC01793	-	+	8.5976	8.5976	12	13	ATATTATG	CATAATAT	FALSE	8	ATTA
chr11:25594405-25594426	chr2:59027560-59027581	mouse_NR2F2_chr11:25594405-25594409	chr2:59027577-59027581	mouse_NKX_chr11:25594419-25594426	chr2:59027560-59027567	268300	-190130	4933427E13Rik	LINC01793	+	-	8.55323	8.55323	15	16	CTTAATTA	TAATTAAG	FALSE	8	ATTA
chr11:25640536-25640554	chr2:58976620-58976639	mouse_NR2F2_chr11:25640550-25640554	chr2:58976621-58976625	mouse_NKX_chr11:25640536-25640542	chr2:58976633-58976639	314445	-241086	4933427E13Rik	LINC01793	-	+	6.93815	6.93815	13	13	AACTTGA	TCAAGTT	TRUE	7	AAGTG
chr11:25771038-25771056	chr2:58848184-58848202	mouse_NR2F2_chr11:25771038-25771042	chr2:58848198-58848202	mouse_NKX_chr11:25771050-25771056	chr2:58848184-58848190	-431200	327446	Mir6372	LINC01122	-	+	6.93815	6.93815	13	13	AACTTGA	TCAAGTT	TRUE	7	AAGTG
chr11:25772202-25772220	chr2:58845521-58845540	mouse_NR2F2_chr11:25772216-25772220	chr2:58845522-58845526	mouse_NKX_chr11:25772202-25772208	chr2:58845534-58845540	-430022	324770	Mir6372	LINC01122	-	+	7.1347	7.1347	13	13	CACTTAA	TTAAGTG	TRUE	7	AAGTG
chr11:25772204-25772220	chr2:58845521-58845538	mouse_NR2F2_chr11:25772216-25772220	chr2:58845522-58845526	mouse_NKX_chr11:25772204-25772211	chr2:58845531-58845538	-430022	324770	Mir6372	LINC01122	+	-	8.55323	8.55323	11	10	CTTAATTT	AAATTAAG	FALSE	8	ATTA
chr11:25902460-25902479	chr2:58722125-58722144	mouse_NR2F2_chr11:25902460-25902464	chr2:58722140-58722144	mouse_NKX_chr11:25902472-25902479	chr2:58722125-58722132	-299778	201388	Mir6372	LINC01122	+	-	7.46905	7.46905	13	14	CATATTAA	TTAATATG	FALSE	6	ATTA
chr11:26062166-26062177	chr2:58584296-58584308	mouse_NR2F2_chr11:26062173-26062177	chr2:58584297-58584301	mouse_NKX_chr11:26062166-26062172	chr2:58584302-58584308	-140065	63545	Mir6372	LINC01122	+	-	8.3709	8.3709	6	6	TCAAGTG	CACTTGA	TRUE	7	AAGTG
chr11:26164240-26164260	chr2:58469390-58469410	mouse_NR2F2_chr11:26164240-26164244	chr2:58469406-58469410	mouse_NKX_chr11:26164253-26164260	chr2:58469390-58469397	-37998	-51346	Mir6372	LINC01122	-	+	7.42468	7.42468	14	15	TTAATAAG	CTTATTAA	FALSE	4	ATTA
chr11:26495453-26495467	chr2:58127055-58127070	mouse_NR2F2_chr11:26495463-26495467	chr2:58127056-58127060	mouse_NKX_chr11:26495453-26495460	chr2:58127063-58127070	98455	80345	Vrk2	VRK2	+	-	7.46905	7.46905	9	8	CATATTTT	AAAATATG	FALSE	4	ATTA
chr11:26722147-26722160	chr2:57963444-57963458	mouse_NR2F2_chr11:26722156-26722160	chr2:57963445-57963449	mouse_NKX_chr11:26722147-26722154	chr2:57963451-57963458	-62950	55795	Gm12070	VRK2	-	+	7.46905	7.46905	8	7	AAAATATG	CATATTTT	FALSE	4	ATTA
chr11:26802600-26802613	chr2:57891347-57891360	mouse_NR2F2_chr11:26802600-26802604	chr2:57891356-57891360	mouse_NKX_chr11:26802607-26802613	chr2:57891347-57891353	17494	-16294	Gm12070	VRK2	-	+	5.80341	5.80341	8	8	CACTTCT	AGAAGTG	TRUE	7	AAGTG
chr11:27114921-27114940	chr2:57598574-57598594	mouse_NR2F2_chr11:27114936-27114940	chr2:57598575-57598579	mouse_NKX_chr11:27114921-27114928	chr2:57598587-57598594	329830	-309075	Gm12070	VRK2	-	+	7.46905	7.46905	14	13	TAAATATG	CATATTTA	FALSE	4	ATTA
chr11:28809158-28809172	chr2:55961169-55961184	mouse_NR2F2_chr11:28809168-28809172	chr2:55961170-55961174	mouse_NKX_chr11:28809158-28809165	chr2:55961177-55961184	-44035	21905	Efemp1	MIR217	-	+	8.5976	8.55323	9	8	TAATTATG	CTTAATTA	FALSE	7	ATTA
chr11:28867631-28867648	chr2:55918055-55918073	mouse_NR2F2_chr11:28867644-28867648	chr2:55918056-55918060	mouse_NKX_chr11:28867631-28867638	chr2:55918066-55918073	14441	5725	Efemp1	EFEMP1	+	-	7.42468	7.42468	12	11	CTTATTTT	AAAATAAG	FALSE	6	ATTA
chr11:31933185-31933201	chr5:173957866-173957883	mouse_NR2F2_chr11:31933197-31933201	chr5:173957878-173957882	mouse_NKX_chr11:31933185-31933191	chr5:173957866-173957872	-32434	-31290	4930524B15Rik	C5orf47	+	+	5.70195	5.70195	11	11	TTAAGTT	TTAAGTT	TRUE	0	AAGTG
chr11:33532190-33532206	chr5:170833186-170833203	mouse_NR2F2_chr11:33532202-33532206	chr5:170833187-170833191	mouse_NKX_chr11:33532190-33532197	chr5:170833196-170833203	-18451	-28830	Ranbp17	RANBP17	+	-	7.46905	7.46905	11	10	CATATTAT	ATAATATG	FALSE	6	ATTA
chr11:34316402-34316422	chr5:169978829-169978849	mouse_NR2F2_chr11:34316402-34316406	chr5:169978845-169978849	mouse_NKX_chr11:34316415-34316422	chr5:169978829-169978836	1582	1649	Insyn2b	INSYN2B	-	+	7.42468	7.42468	14	15	AAAATAAG	CTTATTTT	FALSE	6	ATTA
chr11:34687525-34687544	chr5:169718755-169718774	mouse_NR2F2_chr11:34687525-34687529	chr5:169718770-169718774	mouse_NKX_chr11:34687538-34687544	chr5:169718755-169718761	96378	81496	Dock2	DOCK2	-	+	6.93815	6.93815	14	14	AACTTGA	TCAAGTT	TRUE	7	AAGTG
chr11:3500184-3500204	chr22:31127995-31128016	mouse_NR2F2_chr11:3500200-3500204	chr22:31127996-31128000	mouse_NKX_chr11:3500184-3500190	chr22:31128010-31128016	4619	5031	Inpp5j	INPP5J	-	+	6.93815	6.93815	15	15	AACTTGA	TCAAGTT	TRUE	7	AAGTG
chr11:36007728-36007739	chr5:168263088-168263100	mouse_NR2F2_chr11:36007735-36007739	chr5:168263089-168263093	mouse_NKX_chr11:36007728-36007734	chr5:168263094-168263100	-27210	-28555	Wwc1	WWC1	+	-	7.23033	7.23033	6	6	ACAAGTG	CACTTGT	TRUE	7	AAGTG
chr11:36371398-36371416	chr5:167887272-167887290	mouse_NR2F2_chr11:36371398-36371402	chr5:167887286-167887290	mouse_NKX_chr11:36371410-36371416	chr5:167887272-167887278	-390873	132358	Wwc1	TENM2	+	-	7.1347	7.1347	13	13	TTAAGTG	CACTTAA	TRUE	7	AAGTG
chr11:37025987-37025998	chr5:167194369-167194381	mouse_NR2F2_chr11:37025994-37025998	chr5:167194370-167194374	mouse_NKX_chr11:37025987-37025993	chr5:167194375-167194381	-81755	-25970	Tenm2	LOC101927908	+	-	6.51541	6.51541	6	6	TAAAGTG	CACTTTA	TRUE	5	AAGTG
chr11:37077717-37077733	chr5:167141430-167141447	mouse_NR2F2_chr11:37077729-37077733	chr5:167141431-167141435	mouse_NKX_chr11:37077717-37077724	chr5:167141440-167141447	-133490	26969	Tenm2	LOC101927908	+	-	8.5976	8.5976	11	10	CATAATTA	TAATTATG	FALSE	6	ATTA
chr11:37401643-37401663	chr5:166825450-166825470	mouse_NR2F2_chr11:37401643-37401647	chr5:166825466-166825470	mouse_NKX_chr11:37401656-37401663	chr5:166825450-166825457	-257344	100903	Gm12128	LINC01947	+	-	7.42468	7.42468	14	15	CTTATTAA	TTAATAAG	FALSE	4	ATTA
chr11:37498615-37498629	chr5:166699804-166699818	mouse_NR2F2_chr11:37498615-37498619	chr5:166699814-166699818	mouse_NKX_chr11:37498623-37498629	chr5:166699804-166699810	-160372	226555	Gm12128	LINC01947	+	-	5.70195	5.70195	9	9	TTAAGTT	AACTTAA	TRUE	7	AAGTG
chr11:38494940-38494959	chr5:165702113-165702133	mouse_NR2F2_chr11:38494955-38494959	chr5:165702114-165702118	mouse_NKX_chr11:38494940-38494946	chr5:165702127-165702133	25088	1224255	Gm12130	LINC01947	+	-	6.51541	6.51541	14	14	TAAAGTG	CACTTTA	TRUE	5	AAGTG
chr11:39883511-39883523	chr5:164220808-164220820	mouse_NR2F2_chr11:39883511-39883515	chr5:164220816-164220820	mouse_NKX_chr11:39883516-39883523	chr5:164220808-164220815	-493288	246585	4930553C11Rik	LINC02143	-	+	8.55323	8.55323	6	7	TAATTAAG	CTTAATTA	FALSE	8	ATTA
chr11:40276924-40276936	chr5:163912266-163912279	mouse_NR2F2_chr11:40276932-40276936	chr5:163912267-163912271	mouse_NKX_chr11:40276924-40276930	chr5:163912273-163912279	415748	406649	Mat2b	MAT2B	-	+	8.3709	8.3709	7	7	CACTTGA	TCAAGTG	TRUE	7	AAGTG
chr11:40276932-40276949	chr5:163912254-163912271	mouse_NR2F2_chr11:40276932-40276936	chr5:163912267-163912271	mouse_NKX_chr11:40276943-40276949	chr5:163912254-163912260	415748	406649	Mat2b	MAT2B	+	-	6.93815	6.93815	12	12	TCAAGTT	AACTTGA	TRUE	7	AAGTG
chr11:40475438-40475459	chr5:163690391-163690413	mouse_NR2F2_chr11:40475455-40475459	chr5:163690392-163690396	mouse_NKX_chr11:40475438-40475445	chr5:163690406-163690413	217225	184774	Mat2b	MAT2B	+	-	8.55323	8.55323	16	15	CTTAATTA	TAATTAAG	FALSE	8	ATTA
chr11:40592686-40592699	chr5:163571477-163571491	mouse_NR2F2_chr11:40592695-40592699	chr5:163571478-163571482	mouse_NKX_chr11:40592686-40592692	chr5:163571485-163571491	99985	65860	Mat2b	MAT2B	+	-	6.93815	6.93815	8	8	TCAAGTT	AACTTGA	TRUE	7	AAGTG
chr11:41770081-41770095	chr5:162362435-162362449	mouse_NR2F2_chr11:41770081-41770085	chr5:162362445-162362449	mouse_NKX_chr11:41770088-41770095	chr5:162362435-162362442	230774	294804	Gabrg2	GABRG2	+	-	7.46905	7.46905	8	9	CATATTAT	ATAATATG	FALSE	6	ATTA
chr11:42858921-42858939	chr5:161031558-161031577	mouse_NR2F2_chr11:42858935-42858939	chr5:161031559-161031563	mouse_NKX_chr11:42858921-42858928	chr5:161031570-161031577	-290940	-92934	Atp10b	LINC02159	-	+	8.55323	8.55323	13	12	TTATTAAG	CTTAATAA	FALSE	6	ATTA
chr11:43704812-43704824	chr5:160093759-160093772	mouse_NR2F2_chr11:43704820-43704824	chr5:160093760-160093764	mouse_NKX_chr11:43704812-43704819	chr5:160093765-160093772	22824	25689	Pwwp2a	PWWP2A	-	+	8.55323	8.55323	7	6	AAATTAAG	CTTAATTT	FALSE	8	ATTA
chr11:43705029-43705041	chr5:160093537-160093549	mouse_NR2F2_chr11:43705029-43705033	chr5:160093545-160093549	mouse_NKX_chr11:43705035-43705041	chr5:160093537-160093543	23033	25904	Pwwp2a	PWWP2A	+	-	6.51541	6.51541	7	7	TAAAGTG	CACTTTA	TRUE	5	AAGTG
chr11:4424762-4424777	chr22:30103478-30103494	mouse_NR2F2_chr11:4424773-4424777	chr22:30103479-30103483	mouse_NKX_chr11:4424762-4424769	chr22:30103487-30103494	16307	23016	Hormad2	HORMAD2	-	+	7.46905	7.46905	10	9	ATAATATG	CATATTAT	FALSE	6	ATTA
chr11:44800466-44800486	chr5:158914890-158914911	mouse_NR2F2_chr11:44800482-44800486	chr5:158914891-158914895	mouse_NKX_chr11:44800466-44800473	chr5:158914904-158914911	180256	183064	Ebf1	EBF1	+	-	7.46905	7.46905	15	14	CATATTAA	TTAATATG	FALSE	6	ATTA
chr11:44802238-44802257	chr5:158913128-158913148	mouse_NR2F2_chr11:44802253-44802257	chr5:158913129-158913133	mouse_NKX_chr11:44802238-44802244	chr5:158913142-158913148	182027	184826	Ebf1	EBF1	+	-	5.70195	5.70195	14	14	TTAAGTT	AACTTAA	TRUE	7	AAGTG
chr11:44872986-44873002	chr5:158834635-158834652	mouse_NR2F2_chr11:44872998-44873002	chr5:158834636-158834640	mouse_NKX_chr11:44872986-44872993	chr5:158834645-158834652	243928	263319	Gm12159	EBF1	+	-	8.55323	8.55323	11	10	CTTAATTA	TAATTAAG	FALSE	8	ATTA
chr11:44948770-44948786	chr5:158754140-158754157	mouse_NR2F2_chr11:44948782-44948786	chr5:158754141-158754145	mouse_NKX_chr11:44948770-44948777	chr5:158754150-158754157	168144	343814	Gm12159	EBF1	-	+	7.46905	7.46905	11	10	AAAATATG	CATATTTT	FALSE	4	ATTA
chr11:45008517-45008531	chr5:158695481-158695495	mouse_NR2F2_chr11:45008517-45008521	chr5:158695491-158695495	mouse_NKX_chr11:45008524-45008531	chr5:158695481-158695488	108409	-285719	Gm12159	LINC02227	-	+	8.5976	8.5976	8	9	TAATTATG	CATAATTA	FALSE	6	ATTA
chr11:45191855-45191869	chr5:158531932-158531947	mouse_NR2F2_chr11:45191865-45191869	chr5:158531933-158531937	mouse_NKX_chr11:45191855-45191862	chr5:158531940-158531947	-74939	-122161	Gm12159	LINC02227	+	-	7.46905	7.46905	9	8	CATATTTT	AAAATATG	FALSE	4	ATTA
chr11:45273851-45273862	chr5:158453350-158453361	mouse_NR2F2_chr11:45273851-45273855	chr5:158453357-158453361	mouse_NKX_chr11:45273856-45273862	chr5:158453350-158453356	-156925	-43585	Gm12159	LINC02227	-	+	6.94398	6.51541	6	6	CACTTCA	TAAAGTG	TRUE	6	AAGTG
chr11:45273851-45273869	chr5:158453343-158453361	mouse_NR2F2_chr11:45273851-45273855	chr5:158453357-158453361	mouse_NKX_chr11:45273862-45273869	chr5:158453343-158453350	-156925	-43585	Gm12159	LINC02227	-	+	8.55323	8.55323	12	13	AAATTAAG	CTTAATTT	FALSE	8	ATTA
chr11:45273851-45273871	chr5:158453341-158453361	mouse_NR2F2_chr11:45273851-45273855	chr5:158453357-158453361	mouse_NKX_chr11:45273865-45273871	chr5:158453341-158453347	-156925	-43585	Gm12159	LINC02227	+	-	7.1347	7.1347	15	15	TTAAGTG	CACTTAA	TRUE	7	AAGTG
chr11:47459445-47459457	chr5:156246868-156246880	mouse_NR2F2_chr11:47459445-47459449	chr5:156246876-156246880	mouse_NKX_chr11:47459450-47459457	chr5:156246868-156246875	-80122	-79880	Sgcd	SGCD	-	+	8.55323	8.55323	6	7	TTATTAAG	CTTAATAA	FALSE	6	ATTA
chr11:48436829-48436840	chr5:155286491-155286503	mouse_NR2F2_chr11:48436836-48436840	chr5:155286492-155286496	mouse_NKX_chr11:48436829-48436835	chr5:155286497-155286503	-363522	272738	Rack1	KIF4B	+	-	7.1347	7.1347	6	6	TTAAGTG	CACTTAA	TRUE	7	AAGTG
chr11:49261672-49261689	chr5:180791980-180791997	mouse_NR2F2_chr11:49261672-49261676	chr5:180791993-180791997	mouse_NKX_chr11:49261683-49261689	chr5:180791980-180791986	11122	10812	Mgat1	MGAT1	+	-	5.70195	6.93815	12	12	TTAAGTT	AACTTGA	TRUE	7	AAGTG
chr11:49683233-49683245	chr5:180565857-180565869	mouse_NR2F2_chr11:49683233-49683237	chr5:180565865-180565869	mouse_NKX_chr11:49683238-49683245	chr5:180565857-180565864	19640	24212	Scgb3a1	CNOT6	+	-	7.46905	7.46905	6	7	CATATTTA	TAAATATG	FALSE	4	ATTA
chr11:52369559-52369577	chr5:133996353-133996372	mouse_NR2F2_chr11:52369573-52369577	chr5:133996354-133996358	mouse_NKX_chr11:52369559-52369566	chr5:133996365-133996372	7978	8413	Vdac1	VDAC1	+	-	8.5976	8.5976	13	12	CATAATTT	AAATTATG	FALSE	6	ATTA
chr11:52677466-52677486	chr5:133703078-133703099	mouse_NR2F2_chr11:52677482-52677486	chr5:133703079-133703083	mouse_NKX_chr11:52677466-52677473	chr5:133703092-133703099	-87222	-90539	Fstl4	FSTL4	-	+	7.42468	7.42468	15	14	TTAATAAG	CTTATTAA	FALSE	4	ATTA
chr11:52985368-52985381	chr5:133412047-133412061	mouse_NR2F2_chr11:52985377-52985381	chr5:133412048-133412052	mouse_NKX_chr11:52985368-52985375	chr5:133412054-133412061	134677	15657	Gm11186	MIR1289-2	+	-	7.42468	7.42468	8	7	CTTATTTT	AAAATAAG	FALSE	6	ATTA
chr11:52997945-52997964	chr5:133402766-133402785	mouse_NR2F2_chr11:52997945-52997949	chr5:133402781-133402785	mouse_NKX_chr11:52997957-52997964	chr5:133402766-133402773	122109	24924	Gm11186	MIR1289-2	-	+	8.5976	8.5976	13	14	TTATTATG	CATAATAA	FALSE	8	ATTA
chr11:53224931-53224950	chr5:133151060-133151079	mouse_NR2F2_chr11:53224931-53224935	chr5:133151075-133151079	mouse_NKX_chr11:53224944-53224950	chr5:133151060-133151066	75546	99063	Hspa4	HSPA4	-	+	6.51541	6.51541	14	14	CACTTTA	TAAAGTG	TRUE	5	AAGTG
chr11:55589666-55589680	chr5:151906504-151906519	mouse_NR2F2_chr11:55589676-55589680	chr5:151906514-151906518	mouse_NKX_chr11:55589666-55589672	chr5:151906504-151906510	18520	18335	Glra1	GLRA1	-	-	6.93815	6.93815	9	9	AACTTGA	AACTTGA	TRUE	0	AAGTG
chr11:56825333-56825352	chr5:153298180-153298199	mouse_NR2F2_chr11:56825333-56825337	chr5:153298180-153298184	mouse_NKX_chr11:56825345-56825352	chr5:153298192-153298199	-186283	-192342	Gria1	GRIA1	+	+	8.55323	8.55323	13	13	CTTAATTA	CTTAATTA	TRUE	0	ATTA
chr11:57185983-57185997	chr5:153647118-153647132	mouse_NR2F2_chr11:57185983-57185987	chr5:153647118-153647122	mouse_NKX_chr11:57185991-57185997	chr5:153647126-153647132	172939	154948	Gria1	GRIA1	+	+	7.23033	7.23033	9	9	ACAAGTG	ACAAGTG	TRUE	0	AAGTG
chr11:57840050-57840071	chr5:154485126-154485147	mouse_NR2F2_chr11:57840050-57840054	chr5:154485126-154485130	mouse_NKX_chr11:57840065-57840071	chr5:154485141-154485147	-7905	-6901	Hand1	HAND1	-	-	6.51541	6.51541	16	16	CACTTTA	CACTTTA	TRUE	0	AAGTG
chr11:5897139-5897157	chr7:44139534-44139553	mouse_NR2F2_chr11:5897153-5897157	chr7:44139548-44139552	mouse_NKX_chr11:5897139-5897145	chr7:44139534-44139540	1627	1782	Myl7	MYL7	-	-	5.79757	5.79757	13	13	AACTTGT	AACTTGT	TRUE	0	AAGTG
chr11:60316440-60316454	chr17:17940823-17940842	mouse_NR2F2_chr11:60316450-60316454	chr17:17940834-17940838	mouse_NKX_chr11:60316440-60316446	chr17:17940823-17940829	36453	31562	Tom1l2	TOM1L2	+	+	7.1347	7.1347	9	10	TTAAGTG	TTAAGTG	FALSE	0	AAGTG
chr11:61903970-61903982	chr17:19940950-19940962	mouse_NR2F2_chr11:61903970-61903974	chr17:19940950-19940954	mouse_NKX_chr11:61903976-61903982	chr17:19940956-19940962	26285	36876	Akap10	AKAP10	-	-	6.94398	6.94398	7	7	CACTTCA	CACTTCA	TRUE	0	AAGTG
chr11:68457351-68457362	chr12:49128125-49128136	mouse_NR2F2_chr11:68457351-68457355	chr12:49128125-49128129	mouse_NKX_chr11:68457356-68457362	chr12:49128130-49128136	25228	3268	Pik3r5	TUBA1B	-	-	5.79757	5.79757	6	6	AACTTGT	AACTTGT	TRUE	0	AAGTG
chr11:69033985-69033998	chr17:8229929-8229942	mouse_NR2F2_chr11:69033985-69033989	chr17:8229938-8229942	mouse_NKX_chr11:69033992-69033998	chr17:8229929-8229935	-11650	-5896	Aurkb	LINC00324	-	+	5.80341	5.99413	8	8	CACTTCT	ATAAGTG	TRUE	7	AAGTG
chr11:69913241-69913254	chr17:7316200-7316213	mouse_NR2F2_chr11:69913241-69913245	chr17:7316209-7316213	mouse_NKX_chr11:69913248-69913254	chr17:7316200-7316206	-777	-850	Gps2	GPS2	-	+	6.94398	6.94398	8	8	CACTTCA	TGAAGTG	TRUE	7	AAGTG
chr11:69913264-69913278	chr17:7316175-7316190	mouse_NR2F2_chr11:69913274-69913278	chr17:7316176-7316180	mouse_NKX_chr11:69913264-69913270	chr17:7316184-7316190	-744	-817	Gps2	GPS2	-	+	6.93815	6.93815	9	9	AACTTGA	TCAAGTT	TRUE	7	AAGTG
chr11:70612496-70612510	chr17:4896018-4896033	mouse_NR2F2_chr11:70612506-70612510	chr17:4896028-4896032	mouse_NKX_chr11:70612496-70612502	chr17:4896018-4896024	-3386	-3506	4930544D05Rik	C17orf107	+	+	5.70195	5.70195	9	9	TTAAGTT	TTAAGTT	TRUE	0	AAGTG
chr11:70670892-70670910	chr17:4969501-4969520	mouse_NR2F2_chr11:70670906-70670910	chr17:4969515-4969519	mouse_NKX_chr11:70670892-70670898	chr17:4969501-4969507	-1492	254	Spag7	MIR6864	+	+	7.1347	7.1347	13	13	TTAAGTG	TTAAGTG	TRUE	0	AAGTG
chr11:70944719-70944731	chr17:5387651-5387663	mouse_NR2F2_chr11:70944719-70944723	chr17:5387651-5387655	mouse_NKX_chr11:70944724-70944731	chr17:5387656-5387663	25252	-31988	Nup88	RPAIN	+	+	8.5976	8.5976	6	6	CATAATAA	CATAATAA	TRUE	0	ATTA
chr11:70944724-70944738	chr17:5387656-5387671	mouse_NR2F2_chr11:70944734-70944738	chr17:5387666-5387670	mouse_NKX_chr11:70944724-70944731	chr17:5387656-5387663	25237	-31973	Nup88	RPAIN	+	+	8.5976	8.5976	9	9	CATAATAA	CATAATAA	TRUE	0	ATTA
chr11:72880636-72880656	chr17:4059204-4059225	mouse_NR2F2_chr11:72880652-72880656	chr17:4059205-4059209	mouse_NKX_chr11:72880636-72880642	chr17:4059219-4059225	-80515	82103	Atp2a3	LINC01975	-	+	5.79757	5.79757	15	15	AACTTGT	ACAAGTT	TRUE	5	AAGTG
chr11:73395810-73395828	chr17:3433631-3433649	mouse_NR2F2_chr11:73395810-73395814	chr17:3433631-3433635	mouse_NKX_chr11:73395822-73395828	chr17:3433643-3433649	3683	208	Olfr1	OR1E2	+	+	5.79757	5.79757	13	13	ACAAGTT	ACAAGTT	TRUE	0	AAGTG
chr11:73928202-73928220	chr17:3398199-3398218	mouse_NR2F2_chr11:73928216-73928220	chr17:3398200-3398204	mouse_NKX_chr11:73928202-73928208	chr17:3398212-3398218	-12030	209	Olfr23	OR1E1	-	+	5.79757	5.79757	13	13	AACTTGT	ACAAGTT	TRUE	5	AAGTG
chr11:73940440-73940458	chr17:3433630-3433649	mouse_NR2F2_chr11:73940454-73940458	chr17:3433631-3433635	mouse_NKX_chr11:73940440-73940446	chr17:3433643-3433649	208	209	Olfr23	OR1E2	-	+	5.79757	5.79757	13	13	AACTTGT	ACAAGTT	TRUE	5	AAGTG
chr11:74044723-74044738	chr17:3311521-3311536	mouse_NR2F2_chr11:74044723-74044727	chr17:3311532-3311536	mouse_NKX_chr11:74044732-74044738	chr17:3311521-3311527	547	1288	Olfr139	OR3A4P	+	-	5.80341	5.80341	10	10	AGAAGTG	CACTTCT	TRUE	7	AAGTG
chr11:74054208-74054223	chr17:3310845-3310860	mouse_NR2F2_chr11:74054208-74054212	chr17:3310856-3310860	mouse_NKX_chr11:74054217-74054223	chr17:3310845-3310851	568	612	Olfr399	OR3A4P	+	-	5.80341	5.80341	10	10	AGAAGTG	CACTTCT	TRUE	7	AAGTG
chr11:74155690-74155705	chr17:3278367-3278383	mouse_NR2F2_chr11:74155701-74155705	chr17:3278368-3278372	mouse_NKX_chr11:74155690-74155696	chr17:3278377-3278383	547	605	Olfr402	OR3A2	-	+	5.80341	5.80341	10	10	CACTTCT	AGAAGTG	TRUE	7	AAGTG
chr11:74667890-74667903	chr17:2691838-2691852	mouse_NR2F2_chr11:74667899-74667903	chr17:2691839-2691843	mouse_NKX_chr11:74667890-74667896	chr17:2691846-2691852	18397	1079	Cluh	MIR6776	+	-	8.3709	8.3709	8	8	TCAAGTG	CACTTGA	TRUE	7	AAGTG
chr11:74960010-74960027	chr17:2266718-2266735	mouse_NR2F2_chr11:74960010-74960014	chr17:2266731-2266735	mouse_NKX_chr11:74960021-74960027	chr17:2266718-2266724	-34064	-547	Srr	SMG6	-	+	6.94398	6.94398	12	12	CACTTCA	TGAAGTG	TRUE	7	AAGTG
chr11:75031478-75031492	chr17:2195001-2195015	mouse_NR2F2_chr11:75031478-75031482	chr17:2195011-2195015	mouse_NKX_chr11:75031486-75031492	chr17:2195001-2195007	34511	-37666	Mir684-1	LOC101927839	+	-	6.94398	6.94398	9	9	TGAAGTG	CACTTCA	TRUE	7	AAGTG
chr11:75092478-75092498	chr17:2138896-2138915	mouse_NR2F2_chr11:75092478-75092482	chr17:2138911-2138915	mouse_NKX_chr11:75092492-75092498	chr17:2138896-2138902	-26489	-50151	Mir684-1	SMG6	-	+	6.94398	6.94398	15	14	CACTTCA	TGAAGTG	FALSE	7	AAGTG
chr11:75116560-75116571	chr17:2111927-2111938	mouse_NR2F2_chr11:75116560-75116564	chr17:2111934-2111938	mouse_NKX_chr11:75116565-75116571	chr17:2111927-2111933	-50571	-23174	Mir684-1	SMG6	-	+	5.70195	5.70195	6	6	AACTTAA	TTAAGTT	TRUE	7	AAGTG
chr11:75264960-75264981	chr17:1937583-1937605	mouse_NR2F2_chr11:75264977-75264981	chr17:1937584-1937588	mouse_NKX_chr11:75264960-75264966	chr17:1937599-1937605	70986	-80131	Rtn4rl1	LOC105371485	-	+	6.94398	6.94398	16	16	CACTTCA	TGAAGTG	TRUE	7	AAGTG
chr11:75273529-75273540	chr17:1930606-1930618	mouse_NR2F2_chr11:75273536-75273540	chr17:1930607-1930611	mouse_NKX_chr11:75273529-75273535	chr17:1930612-1930618	74845	-87108	Rpa1	LOC105371485	+	-	5.80341	5.80341	6	6	AGAAGTG	CACTTCT	TRUE	7	AAGTG
chr11:77473278-77473299	chr17:29611987-29612009	mouse_NR2F2_chr11:77473295-77473299	chr17:29611988-29611992	mouse_NKX_chr11:77473278-77473284	chr17:29612003-29612009	5779	6128	Mir12181	CORO6	-	+	5.80341	5.80341	16	16	CACTTCT	AGAAGTG	TRUE	7	AAGTG
chr11:77851191-77851203	chr17:29089628-29089640	mouse_NR2F2_chr11:77851191-77851195	chr17:29089636-29089640	mouse_NKX_chr11:77851196-77851203	chr17:29089628-29089635	42679	-14028	Pipox	TIAF1	-	+	7.46905	7.46905	6	7	TAAATATG	CATATTTA	FALSE	4	ATTA
chr11:79463373-79463390	chr17:31253079-31253098	mouse_NR2F2_chr11:79463386-79463390	chr17:31253093-31253097	mouse_NKX_chr11:79463373-79463379	chr17:31253079-31253085	20643	44144	AU040972	OMG	-	-	6.94398	6.94398	12	13	CACTTCA	CACTTCA	FALSE	0	AAGTG
chr11:80346830-80346845	chr17:32316236-32316251	mouse_NR2F2_chr11:80346830-80346834	chr17:32316236-32316240	mouse_NKX_chr11:80346839-80346845	chr17:32316245-32316251	31183	25935	5730455P16Rik	C17orf75	+	+	6.94398	6.94398	10	10	TGAAGTG	TGAAGTG	TRUE	0	AAGTG
chr11:8101327-8101348	chr7:46933011-46933032	mouse_NR2F2_chr11:8101327-8101331	chr7:46933011-46933015	mouse_NKX_chr11:8101341-8101348	chr7:46933025-46933032	563206	-235891	Tns3	LOC730338	-	-	7.42468	7.42468	15	15	ATAATAAG	ATAATAAG	TRUE	0	ATTA
chr11:82765336-82765355	chr17:34962558-34962578	mouse_NR2F2_chr11:82765351-82765355	chr17:34962573-34962577	mouse_NKX_chr11:82765336-82765342	chr17:34962558-34962564	1008	1035	Zfp830	ZNF830	-	-	5.70195	5.70195	14	14	AACTTAA	AACTTAA	TRUE	0	AAGTG
chr11:82881782-82881797	chr17:35103465-35103480	mouse_NR2F2_chr11:82881782-82881786	chr17:35103465-35103469	mouse_NKX_chr11:82881791-82881797	chr17:35103474-35103480	8840	-14241	Rad51d	RFFL	+	+	5.80341	5.80341	10	10	AGAAGTG	AGAAGTG	TRUE	0	AAGTG
chr11:84199114-84199125	chr17:37323846-37323858	mouse_NR2F2_chr11:84199121-84199125	chr17:37323847-37323851	mouse_NKX_chr11:84199114-84199120	chr17:37323852-37323858	3685	-24081	Acaca	ACACA	-	+	7.1347	8.3709	6	6	CACTTAA	TCAAGTG	TRUE	7	AAGTG
chr11:84383683-84383703	chr17:37110324-37110344	mouse_NR2F2_chr11:84383683-84383687	chr17:37110340-37110344	mouse_NKX_chr11:84383697-84383703	chr17:37110324-37110330	129816	76596	Aatf	MIR2909	-	+	6.51541	6.51541	15	15	CACTTTA	TAAAGTG	TRUE	5	AAGTG
chr11:84465132-84465153	chr17:36992794-36992814	mouse_NR2F2_chr11:84465132-84465136	chr17:36992810-36992814	mouse_NKX_chr11:84465147-84465153	chr17:36992794-36992800	48367	-40934	Aatf	MIR2909	+	-	5.70195	5.70195	16	15	TTAAGTT	AACTTAA	FALSE	7	AAGTG
chr11:84473151-84473167	chr17:36986615-36986632	mouse_NR2F2_chr11:84473163-84473167	chr17:36986616-36986620	mouse_NKX_chr11:84473151-84473157	chr17:36986626-36986632	40336	37663	Aatf	AATF	+	-	7.1347	7.1347	11	11	TTAAGTG	CACTTAA	TRUE	7	AAGTG
chr11:84524051-84524063	chr17:36938309-36938322	mouse_NR2F2_chr11:84524059-84524063	chr17:36938310-36938314	mouse_NKX_chr11:84524051-84524057	chr17:36938316-36938322	1473	836	Lhx1	LHX1	-	+	5.80341	5.80341	7	7	CACTTCT	AGAAGTG	TRUE	7	AAGTG
chr11:84543654-84543675	chr17:36917671-36917692	mouse_NR2F2_chr11:84543654-84543658	chr17:36917688-36917692	mouse_NKX_chr11:84543668-84543675	chr17:36917671-36917678	17996	18972	Lhx1os	LHX1-DT	+	-	8.55323	8.55323	15	16	CTTAATTA	TAATTAAG	FALSE	8	ATTA
chr11:84602669-84602680	chr17:36850046-36850057	mouse_NR2F2_chr11:84602669-84602673	chr17:36850053-36850057	mouse_NKX_chr11:84602674-84602680	chr17:36850046-36850052	77011	86607	Lhx1os	LHX1-DT	+	-	6.94398	6.94398	6	6	TGAAGTG	CACTTCA	TRUE	7	AAGTG
chr11:85022791-85022809	chr17:60208714-60208732	mouse_NR2F2_chr11:85022791-85022795	chr17:60208714-60208718	mouse_NKX_chr11:85022803-85022809	chr17:60208726-60208732	65039	22929	Car4	SCARNA20	-	-	5.99413	5.99413	13	13	CACTTAT	CACTTAT	TRUE	0	AAGTG
chr11:85521185-85521198	chr17:61005565-61005579	mouse_NR2F2_chr11:85521194-85521198	chr17:61005574-61005578	mouse_NKX_chr11:85521185-85521191	chr17:61005565-61005571	168032	327725	Bcas3	BCAS3	-	-	5.80341	5.80341	8	8	CACTTCT	CACTTCT	TRUE	0	AAGTG
chr11:85691519-85691532	chr17:61225397-61225410	mouse_NR2F2_chr11:85691519-85691523	chr17:61225397-61225401	mouse_NKX_chr11:85691526-85691532	chr17:61225404-61225410	28223	142305	Bcas3os1	LOC101927855	-	-	5.79757	5.79757	8	8	AACTTGT	AACTTGT	TRUE	0	AAGTG
chr11:85713626-85713643	chr17:61252349-61252366	mouse_NR2F2_chr11:85713626-85713630	chr17:61252349-61252353	mouse_NKX_chr11:85713637-85713643	chr17:61252360-61252366	6116	115353	Bcas3os1	LOC101927855	+	+	6.94398	6.94398	12	12	TGAAGTG	TGAAGTG	TRUE	0	AAGTG
chr11:85898580-85898597	chr17:61465906-61465923	mouse_NR2F2_chr11:85898580-85898584	chr17:61465906-61465910	mouse_NKX_chr11:85898591-85898597	chr17:61465917-61465923	1817	9420	Tbx4	TBX4	+	+	5.79757	5.79757	12	12	ACAAGTT	ACAAGTT	TRUE	0	AAGTG
chr11:86328580-86328591	chr17:62029984-62029995	mouse_NR2F2_chr11:86328580-86328584	chr17:62029984-62029988	mouse_NKX_chr11:86328585-86328591	chr17:62029989-62029995	29014	35292	Med13	MED13	-	-	5.80341	5.80341	6	6	CACTTCT	CACTTCT	TRUE	0	AAGTG
chr11:86596288-86596303	chr17:59825778-59825793	mouse_NR2F2_chr11:86596288-86596292	chr17:59825789-59825793	mouse_NKX_chr11:86596297-86596303	chr17:59825778-59825784	-12132	-15476	Mir21a	MIR21	+	-	6.93815	6.93815	10	10	TCAAGTT	AACTTGA	TRUE	7	AAGTG
chr11:88006630-88006641	chr17:58064354-58064365	mouse_NR2F2_chr11:88006630-88006634	chr17:58064361-58064365	mouse_NKX_chr11:88006635-88006641	chr17:58064354-58064360	-8334	18842	Dynll2	LOC101927666	-	+	5.80341	5.80341	6	6	CACTTCT	AGAAGTG	TRUE	7	AAGTG
chr11:88260937-88260953	chr17:57775829-57775846	mouse_NR2F2_chr11:88260949-88260953	chr17:57775830-57775834	mouse_NKX_chr11:88260937-88260943	chr17:57775840-57775846	-33092	-30532	Ccdc182	CCDC182	-	+	6.93815	6.93815	11	11	AACTTGA	TCAAGTT	TRUE	7	AAGTG
chr11:88472207-88472219	chr17:57538021-57538034	mouse_NR2F2_chr11:88472215-88472219	chr17:57538022-57538026	mouse_NKX_chr11:88472207-88472213	chr17:57538028-57538034	119444	-14426	Mir378b	LOC101927557	-	+	5.80341	5.80341	7	7	CACTTCT	AGAAGTG	TRUE	7	AAGTG
chr11:88843627-88843639	chr17:57108003-57108015	mouse_NR2F2_chr11:88843627-88843631	chr17:57108011-57108015	mouse_NKX_chr11:88843633-88843639	chr17:57108003-57108009	7874	12523	Akap1	AKAP1	-	+	5.72625	5.72625	7	7	CACTCGA	TCGAGTG	TRUE	7	AAGTG
chr11:89301082-89301096	chr17:56595156-56595170	mouse_NR2F2_chr11:89301082-89301086	chr17:56595166-56595170	mouse_NKX_chr11:89301089-89301096	chr17:56595156-56595163	1475	1468	Nog	NOG	-	+	7.42468	7.42468	8	9	TTAATAAG	CTTATTAA	FALSE	4	ATTA
chr11:90826211-90826224	chr17:54770650-54770664	mouse_NR2F2_chr11:90826220-90826224	chr17:54770651-54770655	mouse_NKX_chr11:90826211-90826218	chr17:54770657-54770664	21531	-130039	4930405D11Rik	TOM1L1	+	-	8.5976	8.5976	8	7	CATAATAT	ATATTATG	FALSE	8	ATTA
chr11:91553570-91553586	chr17:53862740-53862757	mouse_NR2F2_chr11:91553582-91553586	chr17:53862741-53862745	mouse_NKX_chr11:91553570-91553577	chr17:53862750-53862757	23971	39815	Kif2b	KIF2B	+	-	8.5976	8.55323	11	10	CATAATTA	TAATTAAG	FALSE	7	ATTA
chr11:93600967-93600983	chr17:51631022-51631038	mouse_NR2F2_chr11:93600967-93600971	chr17:51631034-51631038	mouse_NKX_chr11:93600977-93600983	chr17:51631022-51631028	284797	195608	Utp18	LINC02073	-	+	5.99413	5.99413	11	11	CACTTAT	ATAAGTG	TRUE	7	AAGTG
chr11:95128262-95128283	chr17:49987231-49987252	mouse_NR2F2_chr11:95128262-95128266	chr17:49987248-49987252	mouse_NKX_chr11:95128277-95128283	chr17:49987231-49987237	8147	7975	Dlx3	DLX3	-	+	7.1347	7.1347	16	16	CACTTAA	TTAAGTG	TRUE	7	AAGTG
chr11:95275779-95275792	chr17:49827496-49827509	mouse_NR2F2_chr11:95275779-95275783	chr17:49827505-49827509	mouse_NKX_chr11:95275786-95275792	chr17:49827496-49827502	14252	-18404	Tac4	FLJ45513	+	-	7.1347	7.1347	8	8	TTAAGTG	CACTTAA	TRUE	7	AAGTG
chr11:95749981-95749996	chr17:49316977-49316992	mouse_NR2F2_chr11:95749981-95749985	chr17:49316988-49316992	mouse_NKX_chr11:95749990-95749996	chr17:49316977-49316983	916	-28535	Zfp652	MIR6129	+	-	5.80341	5.80341	10	10	AGAAGTG	CACTTCT	TRUE	7	AAGTG
chr11:95763695-95763714	chr17:49298748-49298768	mouse_NR2F2_chr11:95763710-95763714	chr17:49298749-49298753	mouse_NKX_chr11:95763695-95763701	chr17:49298762-49298768	14645	-10296	Zfp652	MIR6129	+	-	5.80341	5.80341	14	14	AGAAGTG	CACTTCT	TRUE	7	AAGTG
chr11:96139649-96139660	chr17:48797173-48797185	mouse_NR2F2_chr11:96139656-96139660	chr17:48797174-48797178	mouse_NKX_chr11:96139649-96139655	chr17:48797179-48797185	5872	-2851	Ttll6	TTLL6	+	-	6.93815	5.70195	6	6	TCAAGTT	AACTTAA	TRUE	7	AAGTG
chr11:96294675-96294688	chr17:48602774-48602787	mouse_NR2F2_chr11:96294675-96294679	chr17:48602783-48602787	mouse_NKX_chr11:96294681-96294688	chr17:48602774-48602781	-4397	2202	Hoxb6	HOXB6	-	+	8.5976	8.5976	7	8	AAATTATG	CATAATTT	FALSE	6	ATTA
chr11:96304967-96304987	chr17:48592358-48592379	mouse_NR2F2_chr11:96304983-96304987	chr17:48592359-48592363	mouse_NKX_chr11:96304967-96304973	chr17:48592373-48592379	1473	68	Hoxb5	HOXB-AS3	-	+	6.94398	6.94398	15	15	CACTTCA	TGAAGTG	TRUE	7	AAGTG
chr11:96350390-96350401	chr17:48546353-48546364	mouse_NR2F2_chr11:96350390-96350394	chr17:48546360-48546364	mouse_NKX_chr11:96350395-96350401	chr17:48546353-48546359	-1240	-1330	Hoxb2	HOXB2	-	+	5.99413	5.99413	6	6	CACTTAT	ATAAGTG	TRUE	7	AAGTG
chr11:96350390-96350404	chr17:48546350-48546364	mouse_NR2F2_chr11:96350390-96350394	chr17:48546360-48546364	mouse_NKX_chr11:96350397-96350404	chr17:48546350-48546357	-1240	-1330	Hoxb2	HOXB2	+	-	7.42468	7.42468	8	9	CTTATTTA	TAAATAAG	FALSE	6	ATTA
chr11:97661766-97661780	chr17:38703876-38703890	mouse_NR2F2_chr11:97661766-97661770	chr17:38703876-38703880	mouse_NKX_chr11:97661774-97661780	chr17:38703884-38703890	-1644	-1395	Mllt6	MLLT6	+	+	5.79757	5.79757	9	9	ACAAGTT	ACAAGTT	TRUE	0	AAGTG
chr11:98167539-98167552	chr17:39424647-39424660	mouse_NR2F2_chr11:98167539-98167543	chr17:39424647-39424651	mouse_NKX_chr11:98167545-98167552	chr17:39424653-39424660	-17925	-22093	Fbxl20	FBXL20	+	+	8.5976	8.5976	7	7	CATAATTA	CATAATTA	TRUE	0	ATTA
chr11:98457989-98458010	chr17:39754597-39754618	mouse_NR2F2_chr11:98457989-98457993	chr17:39754597-39754601	mouse_NKX_chr11:98458004-98458010	chr17:39754612-39754618	11157	14632	Grb7	GRB7	-	-	5.80341	5.80341	16	16	CACTTCT	CACTTCT	TRUE	0	AAGTG
chr11:98970528-98970545	chr17:40352366-40352383	mouse_NR2F2_chr11:98970528-98970532	chr17:40352366-40352370	mouse_NKX_chr11:98970539-98970545	chr17:40352377-40352383	5658	-9232	Rara	RARA-AS1	+	+	5.79757	5.79757	12	12	ACAAGTT	ACAAGTT	TRUE	0	AAGTG
chr12:100478611-100478629	chr14:90756886-90756905	mouse_NR2F2_chr12:100478625-100478629	chr14:90756900-90756904	mouse_NKX_chr12:100478611-100478618	chr14:90756886-90756893	42195	59515	Ttc7b	TTC7B	-	-	7.46905	7.46905	13	13	AAAATATG	TAAATATG	TRUE	1	ATTA
chr12:101817397-101817411	chr14:91945819-91945833	mouse_NR2F2_chr12:101817397-101817401	chr14:91945819-91945823	mouse_NKX_chr12:101817405-101817411	chr14:91945827-91945833	1085	1881	Fbln5	FBLN5	+	+	6.51541	6.51541	9	9	TAAAGTG	TAAAGTG	TRUE	0	AAGTG
chr12:10422478-10422491	chr2:18536350-18536363	mouse_NR2F2_chr12:10422478-10422482	chr2:18536359-18536363	mouse_NKX_chr12:10422485-10422491	chr2:18536350-18536356	-23908	24293	Gm38407	RDH14	-	+	6.94398	6.94398	8	8	CACTTCA	TGAAGTG	TRUE	7	AAGTG
chr12:104679596-104679612	chr14:95072355-95072372	mouse_NR2F2_chr12:104679608-104679612	chr14:95072367-95072371	mouse_NKX_chr12:104679596-104679603	chr14:95072355-95072362	72342	61134	Dicer1	DICER1	+	+	7.46905	7.46905	11	11	CATATTTT	CATATTTT	TRUE	0	ATTA
chr12:106782212-106782227	chr14:97748882-97748898	mouse_NR2F2_chr12:106782223-106782227	chr14:97748893-97748897	mouse_NKX_chr12:106782212-106782218	chr14:97748882-97748888	-65901	13936	4933406K04Rik	LINC02312	-	-	6.94398	6.94398	10	10	CACTTCA	CACTTCA	TRUE	0	AAGTG
chr12:106853843-106853864	chr14:97862952-97862974	mouse_NR2F2_chr12:106853860-106853864	chr14:97862969-97862973	mouse_NKX_chr12:106853843-106853849	chr14:97862952-97862958	-137538	-100140	4933406K04Rik	LINC02312	-	-	6.93815	6.93815	16	16	AACTTGA	AACTTGA	TRUE	0	AAGTG
chr12:107914000-107914013	chr14:99172768-99172782	mouse_NR2F2_chr12:107914009-107914013	chr14:99172777-99172781	mouse_NKX_chr12:107914000-107914006	chr14:99172768-99172774	89403	99418	Bcl11b	BCL11B	+	+	6.51541	6.51541	8	8	TAAAGTG	TAAAGTG	TRUE	0	AAGTG
chr12:107916674-107916694	chr14:99175452-99175472	mouse_NR2F2_chr12:107916674-107916678	chr14:99175452-99175456	mouse_NKX_chr12:107916688-107916694	chr14:99175466-99175472	86738	96743	Bcl11b	BCL11B	-	-	7.23033	7.23033	15	15	CACTTGT	CACTTGT	TRUE	0	AAGTG
chr12:107937941-107937962	chr14:99199204-99199225	mouse_NR2F2_chr12:107937941-107937945	chr14:99199204-99199208	mouse_NKX_chr12:107937956-107937962	chr14:99199219-99199225	65471	72991	Bcl11b	BCL11B	+	+	5.80341	5.80341	16	16	AGAAGTG	AGAAGTG	TRUE	0	AAGTG
chr12:108318741-108318755	chr14:99659715-99659730	mouse_NR2F2_chr12:108318751-108318755	chr14:99659725-99659729	mouse_NKX_chr12:108318741-108318747	chr14:99659715-99659721	12483	14617	Hhipl1	HHIPL1	+	+	5.72625	5.72625	9	9	TCGAGTG	TCGAGTG	TRUE	0	AAGTG
chr12:108702194-108702214	chr14:100159539-100159559	mouse_NR2F2_chr12:108702194-108702198	chr14:100159539-100159543	mouse_NKX_chr12:108702208-108702214	chr14:100159553-100159559	110	104	Degs2	DEGS2	-	-	5.72625	5.72625	15	15	CACTCGA	CACTCGA	TRUE	0	AAGTG
chr12:108910804-108910824	chr14:100392879-100392900	mouse_NR2F2_chr12:108910820-108910824	chr14:100392895-100392899	mouse_NKX_chr12:108910804-108910810	chr14:100392879-100392885	16550	16412	Wdr25	WDR25	+	+	5.80341	5.80341	15	15	AGAAGTG	AGAAGTG	TRUE	0	AAGTG
chr12:111789357-111789373	chr14:103679416-103679433	mouse_NR2F2_chr12:111789369-111789373	chr14:103679428-103679432	mouse_NKX_chr12:111789357-111789363	chr14:103679416-103679422	24508	36021	Xrcc3		+	+	6.94398	5.80341	11	11	TGAAGTG	AGAAGTG	TRUE	1	AAGTG
chr12:112044834-112044853	chr14:104032051-104032071	mouse_NR2F2_chr12:112044849-112044853	chr14:104032066-104032070	mouse_NKX_chr12:112044834-112044840	chr14:104032051-104032057	-61832	-53632	Aspg	ASPG	+	+	6.94398	6.51541	14	14	TGAAGTG	TAAAGTG	TRUE	1	AAGTG
chr12:116139222-116139242	chr7:159034210-159034230	mouse_NR2F2_chr12:116139222-116139226	chr7:159034226-159034230	mouse_NKX_chr12:116139236-116139242	chr7:159034210-159034216	61498	25873	Vipr2	LINC00689	+	-	7.23033	7.23033	15	15	ACAAGTG	CACTTGT	TRUE	7	AAGTG
chr12:117806223-117806238	chr7:22052356-22052372	mouse_NR2F2_chr12:117806234-117806238	chr7:22052357-22052361	mouse_NKX_chr12:117806223-117806229	chr7:22052366-22052372	-37625	-106459	Cdca7l	CDCA7L	-	+	7.1347	7.1347	10	10	CACTTAA	TTAAGTG	TRUE	7	AAGTG
chr12:118261831-118261849	chr7:21477184-21477203	mouse_NR2F2_chr12:118261845-118261849	chr7:21477185-21477189	mouse_NKX_chr12:118261831-118261837	chr7:21477197-21477203	39593	6128	Sp4	MIR1183	-	+	7.23033	7.23033	13	13	CACTTGT	ACAAGTG	TRUE	7	AAGTG
chr12:118770975-118770986	chr7:20880872-20880883	mouse_NR2F2_chr12:118770975-118770979	chr7:20880879-20880883	mouse_NKX_chr12:118770980-118770986	chr7:20880872-20880878	-75352	45449	Sp8	LINC01162	-	+	6.51541	6.51541	6	6	CACTTTA	TAAAGTG	TRUE	5	AAGTG
chr12:118874601-118874622	chr7:20743052-20743074	mouse_NR2F2_chr12:118874618-118874622	chr7:20743053-20743057	mouse_NKX_chr12:118874601-118874607	chr7:20743068-20743074	28291	43832	Sp8	SP8	-	+	7.23033	7.23033	16	16	CACTTGT	ACAAGTG	TRUE	7	AAGTG
chr12:12344294-12344312	chr2:16583954-16583974	mouse_NR2F2_chr12:12344294-12344298	chr2:16583970-16583974	mouse_NKX_chr12:12344305-12344312	chr2:16583954-16583961	48179	81863	4921511I17Rik	FAM49A	+	+	8.5976	8.55323	12	15	CATAATTA	CTTAATTA	FALSE	1	ATTA
chr12:12344305-12344322	chr2:16583945-16583961	mouse_NR2F2_chr12:12344318-12344322	chr2:16583946-16583950	mouse_NKX_chr12:12344305-12344312	chr2:16583954-16583961	48155	81887	4921511I17Rik	FAM49A	+	+	8.5976	8.55323	12	9	CATAATTA	CTTAATTA	FALSE	1	ATTA
chr12:12344294-12344314	chr2:16583954-16583974	mouse_NR2F2_chr12:12344294-12344298	chr2:16583970-16583974	mouse_NKX_chr12:12344307-12344314	chr2:16583954-16583961	48179	81863	4921511I17Rik	FAM49A	-	+	8.55323	8.55323	14	15	TAATTAAG	CTTAATTA	FALSE	8	ATTA
chr12:12344307-12344322	chr2:16583945-16583961	mouse_NR2F2_chr12:12344318-12344322	chr2:16583946-16583950	mouse_NKX_chr12:12344307-12344314	chr2:16583954-16583961	48155	81887	4921511I17Rik	FAM49A	-	+	8.55323	8.55323	10	9	TAATTAAG	CTTAATTA	FALSE	8	ATTA
chr12:12528272-12528286	chr2:16406810-16406825	mouse_NR2F2_chr12:12528282-12528286	chr2:16406811-16406815	mouse_NKX_chr12:12528272-12528278	chr2:16406819-16406825	-135809	259022	4921511I17Rik	FAM49A	-	+	6.94398	6.94398	9	9	CACTTCA	TGAAGTG	TRUE	7	AAGTG
chr12:12581921-12581941	chr2:16330179-16330200	mouse_NR2F2_chr12:12581937-12581941	chr2:16330180-16330184	mouse_NKX_chr12:12581921-12581928	chr2:16330193-16330200	87978	279754	Gm34637	GACAT3	-	+	7.42468	7.42468	15	14	TTAATAAG	CTTATTAA	FALSE	4	ATTA
chr12:14288002-14288019	chr2:14498493-14498510	mouse_NR2F2_chr12:14288002-14288006	chr2:14498506-14498510	mouse_NKX_chr12:14288013-14288019	chr2:14498493-14498499	26470	-97549	Gm16497	LINC00276	+	-	7.23033	7.23033	12	12	ACAAGTG	CACTTGT	TRUE	7	AAGTG
chr12:15368210-15368223	chr2:13245926-13245939	mouse_NR2F2_chr12:15368210-15368214	chr2:13245935-13245939	mouse_NKX_chr12:15368217-15368223	chr2:13245926-13245932	-317823	-238923	4930448C13Rik	LOC100506474	+	-	7.1347	7.1347	8	8	TTAAGTG	CACTTAA	TRUE	7	AAGTG
chr12:21147000-21147016	chr2:9247959-9247976	mouse_NR2F2_chr12:21147012-21147016	chr2:9247971-9247975	mouse_NKX_chr12:21147000-21147006	chr2:9247959-9247965	35258	41161	Asap2	ASAP2	-	-	5.99413	5.99413	11	11	CACTTAT	CACTTAT	TRUE	0	AAGTG
chr12:21224369-21224383	chr2:9350872-9350887	mouse_NR2F2_chr12:21224379-21224383	chr2:9350882-9350886	mouse_NKX_chr12:21224369-21224375	chr2:9350872-9350878	61903	71707	Itgb1bp1	ITGB1BP1	+	+	5.80341	5.80341	9	9	AGAAGTG	AGAAGTG	TRUE	0	AAGTG
chr12:25939085-25939102	chr2:7595332-7595350	mouse_NR2F2_chr12:25939098-25939102	chr2:7595333-7595337	mouse_NKX_chr12:25939085-25939091	chr2:7595344-7595350	271405	174073	Gm29687	LOC100506274	-	+	6.51541	6.51541	12	12	CACTTTA	TAAAGTG	TRUE	5	AAGTG
chr12:28049061-28049075	chr2:4750236-4750250	mouse_NR2F2_chr12:28049061-28049065	chr2:4750246-4750250	mouse_NKX_chr12:28049068-28049075	chr2:4750236-4750243	499274	-94025	Dcdc2c	LINC01249	+	-	8.55323	8.55323	8	9	CTTAATAA	TTATTAAG	FALSE	6	ATTA
chr12:31708968-31708988	chr7:107475085-107475106	mouse_NR2F2_chr12:31708984-31708988	chr7:107475086-107475090	mouse_NKX_chr12:31708968-31708975	chr7:107475099-107475106	4897	5030	Gpr22	GPR22	+	-	8.55323	8.55323	15	14	CTTAATTT	AAATTAAG	FALSE	8	ATTA
chr12:33955774-33955790	chr7:19119491-19119508	mouse_NR2F2_chr12:33955786-33955790	chr7:19119492-19119496	mouse_NKX_chr12:33955774-33955781	chr7:19119501-19119508	-1883	-1857	Twist1	TWIST1	-	+	8.55323	8.55323	11	10	AAATTAAG	CTTAATTT	FALSE	8	ATTA
chr12:33955777-33955790	chr7:19119491-19119505	mouse_NR2F2_chr12:33955786-33955790	chr7:19119492-19119496	mouse_NKX_chr12:33955777-33955783	chr7:19119499-19119505	-1883	-1857	Twist1	TWIST1	+	-	7.1347	7.1347	8	8	TTAAGTG	CACTTAA	TRUE	7	AAGTG
chr12:34561306-34561318	chr7:18458393-18458405	mouse_NR2F2_chr12:34561306-34561310	chr7:18458401-18458405	mouse_NKX_chr12:34561311-34561318	chr7:18458393-18458400	-32419	-37308	Hdac9	HDAC9	+	-	8.5976	8.5976	6	7	CATAATTA	TAATTATG	FALSE	6	ATTA
chr12:36835175-36835186	chr7:15963341-15963353	mouse_NR2F2_chr12:36835182-36835186	chr7:15963342-15963346	mouse_NKX_chr12:36835175-36835181	chr7:15963347-15963353	18979	-247143	Mir5099	CRPPA-AS1	-	+	7.23033	7.23033	6	6	CACTTGT	ACAAGTG	TRUE	7	AAGTG
chr12:37235954-37235965	chr7:15571543-15571554	mouse_NR2F2_chr12:37235954-37235958	chr7:15571550-15571554	mouse_NKX_chr12:37235959-37235965	chr7:15571543-15571549	-5683	-9536	Agmo	AGMO	+	-	8.3709	8.3709	6	6	TCAAGTG	CACTTGA	TRUE	7	AAGTG
chr12:38834150-38834165	chr7:13932663-13932678	mouse_NR2F2_chr12:38834150-38834154	chr7:13932674-13932678	mouse_NKX_chr12:38834158-38834165	chr7:13932663-13932670	50441	53839	Etv1	ETV1	-	+	8.5976	8.5976	9	10	ATATTATG	CATAATAT	FALSE	8	ATTA
chr12:39301331-39301348	chr7:13467398-13467415	mouse_NR2F2_chr12:39301331-39301335	chr7:13467411-13467415	mouse_NKX_chr12:39301342-39301348	chr7:13467398-13467404	517622	519102	Etv1	ETV1	-	+	8.3709	8.3709	12	12	CACTTGA	TCAAGTG	TRUE	7	AAGTG
chr12:39301725-39301736	chr7:13467009-13467020	mouse_NR2F2_chr12:39301725-39301729	chr7:13467016-13467020	mouse_NKX_chr12:39301730-39301736	chr7:13467009-13467015	518016	519497	Etv1	ETV1	+	-	6.94398	6.94398	6	6	TGAAGTG	CACTTCA	TRUE	7	AAGTG
chr12:39982640-39982653	chr7:12753012-12753025	mouse_NR2F2_chr12:39982640-39982644	chr7:12753021-12753025	mouse_NKX_chr12:39982647-39982653	chr7:12753012-12753018	54734	65389	Arl4a	ARL4A	-	+	7.1347	7.1347	8	8	CACTTAA	TTAAGTG	TRUE	7	AAGTG
chr12:40771155-40771169	chr7:111817927-111817941	mouse_NR2F2_chr12:40771155-40771159	chr7:111817937-111817941	mouse_NKX_chr12:40771163-40771169	chr7:111817927-111817933	-252933	9433	Immp2l	DOCK4-AS1	+	-	7.23033	7.23033	9	9	ACAAGTG	CACTTGT	TRUE	7	AAGTG
chr12:41451820-41451836	chr7:111125288-111125305	mouse_NR2F2_chr12:41451832-41451836	chr7:111125289-111125293	mouse_NKX_chr12:41451820-41451826	chr7:111125299-111125305	34223	34163	Lrrn3	LRRN3	+	-	6.93815	6.93815	11	11	TCAAGTT	AACTTGA	TRUE	7	AAGTG
chr12:43204834-43204848	chr7:109611804-109611818	mouse_NR2F2_chr12:43204834-43204838	chr7:109611814-109611818	mouse_NKX_chr12:43204842-43204848	chr7:109611804-109611810	-170619	348398	Gm33340	EIF3IP1	+	-	5.79757	5.79757	9	9	ACAAGTT	AACTTGT	TRUE	5	AAGTG
chr12:43690135-43690157	chr7:109091276-109091298	mouse_NR2F2_chr12:43690135-43690139	chr7:109091276-109091280	mouse_NKX_chr12:43690150-43690157	chr7:109091291-109091298	519931	-206691	Dnajb9	C7orf66	-	-	8.5976	8.5976	16	16	AAATTATG	AAATTATG	TRUE	0	ATTA
chr12:44050651-44050667	chr7:108720191-108720208	mouse_NR2F2_chr12:44050663-44050667	chr7:108720192-108720196	mouse_NKX_chr12:44050651-44050657	chr7:108720202-108720208	159403	150319	Dnajb9	DNAJB9	+	-	5.70195	5.70195	11	11	TTAAGTT	AACTTAA	TRUE	7	AAGTG
chr12:44337343-44337355	chr7:108450373-108450386	mouse_NR2F2_chr12:44337351-44337355	chr7:108450374-108450378	mouse_NKX_chr12:44337343-44337349	chr7:108450380-108450386	8468	6022	Nrcam	NRCAM	-	+	5.70195	5.70195	7	7	AACTTAA	TTAAGTT	TRUE	7	AAGTG
chr12:45304811-45304826	chr14:25247359-25247374	mouse_NR2F2_chr12:45304811-45304815	chr14:25247359-25247363	mouse_NKX_chr12:45304819-45304826	chr14:25247367-25247374	-230330	-197064	Stxbp6	STXBP6	+	+	8.55323	8.55323	9	9	CTTAATTA	CTTAATTA	TRUE	0	ATTA
chr12:45492755-45492776	chr14:25456186-25456207	mouse_NR2F2_chr12:45492755-45492759	chr14:25456186-25456190	mouse_NKX_chr12:45492770-45492776	chr14:25456201-25456207	-418274	-405891	Stxbp6	STXBP6	-	-	7.1347	7.1347	16	16	CACTTAA	CACTTAA	TRUE	0	AAGTG
chr12:45829645-45829661	chr14:25756461-25756478	mouse_NR2F2_chr12:45829657-45829661	chr14:25756473-25756477	mouse_NKX_chr12:45829645-45829651	chr14:25756461-25756467	-755176	-706178	Stxbp6	STXBP6	-	-	6.94398	6.94398	11	11	CACTTCA	CACTTCA	TRUE	0	AAGTG
chr12:47400323-47400335	chr14:27040485-27040497	mouse_NR2F2_chr12:47400323-47400327	chr14:27040485-27040489	mouse_NKX_chr12:47400328-47400335	chr14:27040490-27040497	-581558	131845	Nova1	MIR4307	-	-	7.42468	7.42468	6	6	TTAATAAG	TTAATAAG	TRUE	0	ATTA
chr12:47767590-47767609	chr14:27372973-27372992	mouse_NR2F2_chr12:47767590-47767594	chr14:27372973-27372977	mouse_NKX_chr12:47767603-47767609	chr14:27372986-27372992	-948825	-239613	Nova1	LINC00645	-	-	8.3709	8.3709	14	14	CACTTGA	CACTTGA	TRUE	0	AAGTG
chr12:48719808-48719824	chr14:28226980-28226997	mouse_NR2F2_chr12:48719820-48719824	chr14:28226992-28226996	mouse_NKX_chr12:48719808-48719815	chr14:28226980-28226987	-663061	538325	Foxg1	FOXG1-AS1	+	+	7.46905	7.46905	11	11	CATATTAT	CATATTAT	TRUE	0	ATTA
chr12:49376210-49376230	chr14:28758609-28758630	mouse_NR2F2_chr12:49376226-49376230	chr14:28758625-28758629	mouse_NKX_chr12:49376210-49376216	chr14:28758609-28758615	-6655	6692	Foxg1	FOXG1-AS1	+	+	7.23033	7.23033	15	15	ACAAGTG	ACAAGTG	TRUE	0	AAGTG
chr12:49395083-49395096	chr14:28778349-28778363	mouse_NR2F2_chr12:49395092-49395096	chr14:28778358-28778362	mouse_NKX_chr12:49395083-49395089	chr14:28778349-28778355	5442	5656	3110039M20Rik	LINC01551	-	-	5.72625	5.72625	8	8	CACTCGA	CACTCGA	TRUE	0	AAGTG
chr12:49395165-49395180	chr14:28778431-28778447	mouse_NR2F2_chr12:49395176-49395180	chr14:28778442-28778446	mouse_NKX_chr12:49395165-49395171	chr14:28778431-28778437	5526	5740	3110039M20Rik	LINC01551	-	-	5.79757	5.79757	10	10	AACTTGT	AACTTGT	TRUE	0	AAGTG
chr12:50430781-50430803	chr14:29668689-29668711	mouse_NR2F2_chr12:50430781-50430785	chr14:29668689-29668693	mouse_NKX_chr12:50430796-50430803	chr14:29668704-29668711	218440	258405	Prkd1	PRKD1	+	+	8.5976	8.5976	16	16	CATAATAA	CATAATAA	TRUE	0	ATTA
chr12:5044707-5044727	chr2:23751383-23751403	mouse_NR2F2_chr12:5044707-5044711	chr2:23751399-23751403	mouse_NKX_chr12:5044720-5044727	chr2:23751383-23751390	127356	175723	Atad2b	ATAD2B	-	+	7.42468	7.42468	14	15	AAAATAAG	CTTATTTT	FALSE	6	ATTA
chr12:50935816-50935838	chr14:30204862-30204884	mouse_NR2F2_chr12:50935816-50935820	chr14:30204862-30204866	mouse_NKX_chr12:50935831-50935838	chr14:30204877-30204884	-69338	-277017	1700008C04Rik	PRKD1	-	-	8.55323	8.55323	16	16	TAATTAAG	TAATTAAG	TRUE	0	ATTA
chr12:52361784-52361804	chr14:31927275-31927296	mouse_NR2F2_chr12:52361800-52361804	chr14:31927291-31927295	mouse_NKX_chr12:52361784-52361790	chr14:31927275-31927281	118807	-17560	Gm35135	LINC02313	-	-	7.1347	7.1347	15	15	CACTTAA	CACTTAA	TRUE	0	AAGTG
chr12:52361786-52361804	chr14:31927277-31927296	mouse_NR2F2_chr12:52361800-52361804	chr14:31927291-31927295	mouse_NKX_chr12:52361786-52361793	chr14:31927277-31927284	118807	-17560	Gm35135	LINC02313	+	+	8.55323	8.55323	13	13	CTTAATAT	CTTAATAT	TRUE	0	ATTA
chr12:52517453-52517471	chr14:32091875-32091893	mouse_NR2F2_chr12:52517453-52517457	chr14:32091875-32091879	mouse_NKX_chr12:52517465-52517471	chr14:32091887-32091893	1378	14573	Arhgap5	ARHGAP5	-	-	6.51541	6.51541	13	13	CACTTTA	CACTTTA	TRUE	0	AAGTG
chr12:53061839-53061857	chr14:32725267-32725286	mouse_NR2F2_chr12:53061853-53061857	chr14:32725281-32725285	mouse_NKX_chr12:53061839-53061846	chr14:32725267-32725274	-186577	-213596	Npas3	NPAS3	+	+	7.46905	7.46905	13	13	CATATTTT	CATATTTT	TRUE	0	ATTA
chr12:53063211-53063230	chr14:32726716-32726735	mouse_NR2F2_chr12:53063211-53063215	chr14:32726716-32726720	mouse_NKX_chr12:53063224-53063230	chr14:32726729-32726735	-185219	-212161	Npas3	NPAS3	-	-	6.94398	6.94398	14	14	CACTTCA	CACTTCA	TRUE	0	AAGTG
chr12:53156575-53156595	chr14:32839666-32839687	mouse_NR2F2_chr12:53156591-53156595	chr14:32839682-32839686	mouse_NKX_chr12:53156575-53156582	chr14:32839666-32839673	-91839	-99195	Npas3	NPAS3	-	-	8.5976	8.5976	15	15	TAATTATG	TAATTATG	TRUE	0	ATTA
chr12:5330860-5330873	chr2:23434678-23434692	mouse_NR2F2_chr12:5330869-5330873	chr2:23434679-23434683	mouse_NKX_chr12:5330860-5330866	chr2:23434686-23434692	44811	49501	Klhl29	KLHL29	-	+	6.94398	6.94398	8	8	CACTTCA	TGAAGTG	TRUE	7	AAGTG
chr12:53510353-53510373	chr14:33224394-33224412	mouse_NR2F2_chr12:53510369-53510373	chr14:33224407-33224411	mouse_NKX_chr12:53510353-53510360	chr14:33224394-33224401	261939	285530	Npas3	NPAS3	+	+	8.55323	8.55323	15	12	CTTAATAA	CTTAATAA	FALSE	0	ATTA
chr12:53749482-53749503	chr14:33477881-33477902	mouse_NR2F2_chr12:53749482-53749486	chr14:33477881-33477885	mouse_NKX_chr12:53749496-53749503	chr14:33477895-33477902	454390	-231054	Egln3	SNORA89	-	-	7.46905	7.46905	15	15	AAAATATG	AAAATATG	TRUE	0	ATTA
chr12:53802474-53802495	chr14:33530407-33530429	mouse_NR2F2_chr12:53802491-53802495	chr14:33530424-33530428	mouse_NKX_chr12:53802474-53802481	chr14:33530407-33530414	401381	-178511	Egln3	SNORA89	+	+	8.5976	8.5976	16	16	CATAATTA	CATAATTA	TRUE	0	ATTA
chr12:53846750-53846764	chr14:33576458-33576473	mouse_NR2F2_chr12:53846760-53846764	chr14:33576468-33576472	mouse_NKX_chr12:53846750-53846756	chr14:33576458-33576464	357112	-132467	Egln3	SNORA89	+	+	7.23033	7.23033	9	9	ACAAGTG	ACAAGTG	TRUE	0	AAGTG
chr12:53935517-53935535	chr14:33661354-33661372	mouse_NR2F2_chr12:53935517-53935521	chr14:33661354-33661358	mouse_NKX_chr12:53935528-53935535	chr14:33661365-33661372	268355	-47581	Egln3	SNORA89	-	-	7.42468	7.42468	12	12	AAAATAAG	AAAATAAG	TRUE	0	ATTA
chr12:53974840-53974853	chr14:33705943-33705957	mouse_NR2F2_chr12:53974849-53974853	chr14:33705952-33705956	mouse_NKX_chr12:53974840-53974846	chr14:33705943-33705949	229023	-2983	Egln3	SNORA89	+	+	6.94398	6.94398	8	8	TGAAGTG	TGAAGTG	TRUE	0	AAGTG
chr12:53976045-53976061	chr14:33707236-33707252	mouse_NR2F2_chr12:53976045-53976049	chr14:33707236-33707240	mouse_NKX_chr12:53976054-53976061	chr14:33707245-33707252	227827	-1699	Egln3	SNORA89	+	+	8.5976	8.5976	10	10	CATAATTA	CATAATTA	TRUE	0	ATTA
chr12:53995196-53995212	chr14:33727405-33727422	mouse_NR2F2_chr12:53995208-53995212	chr14:33727417-33727421	mouse_NKX_chr12:53995196-53995203	chr14:33727405-33727412	208664	18482	Egln3	SNORA89	+	+	8.5976	8.5976	11	11	CATAATAA	CATAATAA	TRUE	0	ATTA
chr12:54069376-54069396	chr14:33801441-33801461	mouse_NR2F2_chr12:54069376-54069380	chr14:33801441-33801445	mouse_NKX_chr12:54069390-54069396	chr14:33801455-33801461	134496	92506	Egln3	SNORA89	+	+	8.3709	8.3709	15	15	TCAAGTG	TCAAGTG	TRUE	0	AAGTG
chr12:54553820-54553832	chr14:34309502-34309515	mouse_NR2F2_chr12:54553828-54553832	chr14:34309510-34309514	mouse_NKX_chr12:54553820-54553827	chr14:34309502-34309509	92182	152728	Mir1892	SPTSSA	-	-	8.55323	8.55323	7	7	TAATTAAG	TAATTAAG	TRUE	0	ATTA
chr12:54553823-54553842	chr14:34309505-34309525	mouse_NR2F2_chr12:54553838-54553842	chr14:34309520-34309524	mouse_NKX_chr12:54553823-54553829	chr14:34309505-34309511	92172	152718	Mir1892	SPTSSA	+	+	7.1347	7.1347	14	14	TTAAGTG	TTAAGTG	TRUE	0	AAGTG
chr12:55068024-55068041	chr3:184365136-184365153	mouse_NR2F2_chr12:55068024-55068028	chr3:184365149-184365153	mouse_NKX_chr12:55068035-55068041	chr3:184365136-184365142	12084	1789	2700097O09Rik	POLR2H	-	+	5.79757	5.79757	12	12	AACTTGT	ACAAGTT	TRUE	5	AAGTG
chr12:55600872-55600893	chr14:35535871-35535892	mouse_NR2F2_chr12:55600872-55600876	chr14:35535871-35535875	mouse_NKX_chr12:55600887-55600893	chr14:35535886-35535892	1957	1709	Insm2	INSM2	+	+	5.99413	5.99413	16	16	ATAAGTG	ATAAGTG	TRUE	0	AAGTG
chr12:55642442-55642463	chr14:35572677-35572698	mouse_NR2F2_chr12:55642442-55642446	chr14:35572677-35572681	mouse_NKX_chr12:55642457-55642463	chr14:35572692-35572698	43527	38515	Insm2	INSM2	-	-	6.94398	6.94398	16	16	CACTTCA	CACTTCA	TRUE	0	AAGTG
chr12:56079867-56079882	chr14:36086776-36086791	mouse_NR2F2_chr12:56079867-56079871	chr14:36086776-36086780	mouse_NKX_chr12:56079876-56079882	chr14:36086785-36086791	-173374	16351	Gm19990	LINC00609	-	-	7.1347	8.3709	10	10	CACTTAA	CACTTGA	TRUE	1	AAGTG
chr12:56415602-56415617	chr14:36384610-36384626	mouse_NR2F2_chr12:56415613-56415617	chr14:36384621-36384625	mouse_NKX_chr12:56415602-56415608	chr14:36384610-36384616	-69721	-63947	Mbip	MBIP	+	+	5.80341	5.80341	10	10	AGAAGTG	AGAAGTG	TRUE	0	AAGTG
chr12:56442104-56442122	chr14:36425419-36425437	mouse_NR2F2_chr12:56442104-56442108	chr14:36425419-36425423	mouse_NKX_chr12:56442116-56442122	chr14:36425431-36425437	87314	88114	Sfta3-ps	SFTA3	+	+	7.23033	7.23033	13	13	ACAAGTG	ACAAGTG	TRUE	0	AAGTG
chr12:56482843-56482859	chr14:36464813-36464830	mouse_NR2F2_chr12:56482855-56482859	chr14:36464825-36464829	mouse_NKX_chr12:56482843-56482849	chr14:36464813-36464819	46563	48708	Sfta3-ps	SFTA3	-	-	6.94398	6.94398	11	11	CACTTCA	CACTTCA	TRUE	0	AAGTG
chr12:56607832-56607849	chr14:36575973-36575991	mouse_NR2F2_chr12:56607845-56607849	chr14:36575987-36575991	mouse_NKX_chr12:56607832-56607838	chr14:36575973-36575979	5437	6626	Nkx2-9	NKX2-8	+	+	6.51541	6.94398	12	13	TAAAGTG	TGAAGTG	FALSE	1	AAGTG
chr12:56641397-56641410	chr14:36618698-36618712	mouse_NR2F2_chr12:56641406-56641410	chr14:36618707-36618711	mouse_NKX_chr12:56641397-56641403	chr14:36618698-36618704	-28124	-36095	Nkx2-9	NKX2-8	+	+	6.94398	6.94398	8	8	TGAAGTG	TGAAGTG	TRUE	0	AAGTG
chr12:56669787-56669798	chr14:36628283-36628294	mouse_NR2F2_chr12:56669787-56669791	chr14:36628283-36628287	mouse_NKX_chr12:56669792-56669798	chr14:36628288-36628294	-25682	-29283	Pax9	PAX9	-	-	6.94398	6.94398	6	6	CACTTCA	CACTTCA	TRUE	0	AAGTG
chr12:56675866-56675880	chr14:36639546-36639561	mouse_NR2F2_chr12:56675876-56675880	chr14:36639556-36639560	mouse_NKX_chr12:56675866-56675872	chr14:36639546-36639552	-19593	-18010	Pax9	PAX9	-	-	6.94398	8.3709	9	9	CACTTCA	CACTTGA	TRUE	1	AAGTG
chr12:57033273-57033293	chr14:36995028-36995048	mouse_NR2F2_chr12:57033273-57033277	chr14:36995028-36995032	mouse_NKX_chr12:57033287-57033293	chr14:36995042-36995048	127368	-42639	Slc25a21	MIR4503	+	+	6.93815	6.93815	15	15	TCAAGTT	TCAAGTT	TRUE	0	AAGTG
chr12:59201123-59201140	chr14:39398227-39398245	mouse_NR2F2_chr12:59201136-59201140	chr14:39398240-39398244	mouse_NKX_chr12:59201123-59201129	chr14:39398227-39398233	18345	34258	Fbxo33	FBXO33	-	-	7.1347	7.1347	12	12	CACTTAA	CACTTAA	TRUE	0	AAGTG
chr12:65065760-65065775	chr14:45120910-45120925	mouse_NR2F2_chr12:65065760-65065764	chr14:45120910-45120914	mouse_NKX_chr12:65065769-65065775	chr14:45120919-45120925	8176	10037	Fkbp3	SNORD127	-	-	5.70195	5.70195	10	10	AACTTAA	AACTTAA	TRUE	0	AAGTG
chr12:67399836-67399857	chr14:47864400-47864421	mouse_NR2F2_chr12:67399836-67399840	chr14:47864400-47864404	mouse_NKX_chr12:67399851-67399857	chr14:47864415-47864421	-177289	-69388	Mdga2	LINC00648	-	-	6.51541	6.51541	16	16	CACTTTA	CACTTTA	TRUE	0	AAGTG
chr12:6971161-6971181	chr2:22007598-22007618	mouse_NR2F2_chr12:6971161-6971165	chr2:22007614-22007618	mouse_NKX_chr12:6971174-6971181	chr2:22007598-22007605	409167	-296963	1700101O22Rik	LINC01822	-	+	7.42468	7.42468	14	15	TTAATAAG	CTTATTAA	FALSE	4	ATTA
chr12:69842949-69842970	chr14:50464113-50464135	mouse_NR2F2_chr12:69842966-69842970	chr14:50464130-50464134	mouse_NKX_chr12:69842949-69842956	chr14:50464113-50464120	-718	-66834	4931403G20Rik	CDKL1	-	-	8.5976	8.5976	16	16	AAATTATG	AAATTATG	TRUE	0	ATTA
chr12:69966327-69966344	chr14:50635364-50635382	mouse_NR2F2_chr12:69966340-69966344	chr14:50635377-50635381	mouse_NKX_chr12:69966327-69966333	chr14:50635364-50635370	2933	32927	Gm3086	SAV1	-	-	6.94398	6.94398	12	12	CACTTCA	CACTTCA	TRUE	0	AAGTG
chr12:70227460-70227475	chr14:50944280-50944295	mouse_NR2F2_chr12:70227460-70227464	chr14:50944280-50944284	mouse_NKX_chr12:70227469-70227475	chr14:50944289-50944295	221	201	Pygl	PYGL	+	+	6.94398	6.94398	10	10	TGAAGTG	TGAAGTG	TRUE	0	AAGTG
chr12:72826387-72826404	chr14:60324088-60324106	mouse_NR2F2_chr12:72826400-72826404	chr14:60324101-60324105	mouse_NKX_chr12:72826387-72826393	chr14:60324088-60324094	65191	907	Ppm1a	LINC02322	+	+	5.70195	5.70195	12	12	TTAAGTT	TTAAGTT	TRUE	0	AAGTG
chr12:72939028-72939046	chr14:60508293-60508312	mouse_NR2F2_chr12:72939042-72939046	chr14:60508307-60508311	mouse_NKX_chr12:72939028-72939034	chr14:60508293-60508299	-838	-837	Six6	SIX6	+	+	5.70195	5.70195	13	13	TTAAGTT	TTAAGTT	TRUE	0	AAGTG
chr12:73055767-73055782	chr14:60659232-60659247	mouse_NR2F2_chr12:73055767-73055771	chr14:60659232-60659236	mouse_NKX_chr12:73055775-73055782	chr14:60659240-60659247	-9057	-9757	Six1	SIX1	-	-	7.42468	7.42468	9	9	TTAATAAG	TTAATAAG	TRUE	0	ATTA
chr12:73057215-73057234	chr14:60661751-60661771	mouse_NR2F2_chr12:73057230-73057234	chr14:60661766-60661770	mouse_NKX_chr12:73057215-73057221	chr14:60661751-60661757	-10520	-12291	Six1	SIX1	-	-	5.72625	8.3709	14	14	CACTCGA	CACTTGA	TRUE	1	AAGTG
chr12:73686970-73686982	chr14:61437568-61437580	mouse_NR2F2_chr12:73686970-73686974	chr14:61437568-61437572	mouse_NKX_chr12:73686976-73686982	chr14:61437574-61437580	102176	116127	Prkch	PRKCH	-	-	7.1347	7.1347	7	7	CACTTAA	CACTTAA	TRUE	0	AAGTG
chr12:73802718-73802736	chr14:61577749-61577768	mouse_NR2F2_chr12:73802732-73802736	chr14:61577763-61577767	mouse_NKX_chr12:73802718-73802725	chr14:61577749-61577756	-98590	-7112	Hif1a	LINC01303	-	-	7.46905	7.46905	13	13	TAAATATG	TAAATATG	TRUE	0	ATTA
chr12:73941774-73941791	chr14:61740549-61740566	mouse_NR2F2_chr12:73941774-73941778	chr14:61740549-61740553	mouse_NKX_chr12:73941785-73941791	chr14:61740560-61740566	-22721	8538	Snapc1	HIF1A-AS2	+	+	6.93815	6.93815	12	12	TCAAGTT	TCAAGTT	TRUE	0	AAGTG
chr12:76096949-76096969	chr14:64212040-64212060	mouse_NR2F2_chr12:76096949-76096953	chr14:64212040-64212044	mouse_NKX_chr12:76096963-76096969	chr14:64212054-64212060	80308	-2102	Esr2	SYNE2	-	-	5.80341	5.80341	15	15	CACTTCT	CACTTCT	TRUE	0	AAGTG
chr12:76349598-76349613	chr14:64487385-64487401	mouse_NR2F2_chr12:76349609-76349613	chr14:64487396-64487400	mouse_NKX_chr12:76349598-76349604	chr14:64487385-64487391	19853	10594	Zbtb25	ZBTB25	-	-	6.94398	6.94398	10	10	CACTTCA	CACTTCA	TRUE	0	AAGTG
chr12:7637795-7637808	chr2:21392815-21392828	mouse_NR2F2_chr12:7637795-7637799	chr2:21392824-21392828	mouse_NKX_chr12:7637801-7637808	chr2:21392815-21392822	-257467	268839	1700101O22Rik	TDRD15	-	+	8.5976	8.5976	7	8	AAATTATG	CATAATTT	FALSE	6	ATTA
chr12:76803082-76803093	chr14:64951088-64951099	mouse_NR2F2_chr12:76803082-76803086	chr14:64951088-64951092	mouse_NKX_chr12:76803087-76803093	chr14:64951093-64951099	-7530	-8345	Gpx2	GPX2	-	-	6.94398	6.94398	6	6	CACTTCA	CACTTCA	TRUE	0	AAGTG
chr12:77170979-77170997	chr14:65324021-65324039	mouse_NR2F2_chr12:77170979-77170983	chr14:65324021-65324025	mouse_NKX_chr12:77170991-77170997	chr14:65324033-65324039	-67123	11160	Fut8	MIR4708	-	-	6.51541	6.51541	13	13	CACTTTA	CACTTTA	TRUE	0	AAGTG
chr12:7910880-7910896	chr2:21103532-21103549	mouse_NR2F2_chr12:7910892-7910896	chr2:21103533-21103537	mouse_NKX_chr12:7910880-7910886	chr2:21103543-21103549	-66783	-20452	Apob	TDRD15	+	-	7.1347	7.1347	11	11	TTAAGTG	CACTTAA	TRUE	7	AAGTG
chr12:79471954-79471968	chr14:68109197-68109211	mouse_NR2F2_chr12:79471954-79471958	chr14:68109197-68109201	mouse_NKX_chr12:79471962-79471968	chr14:68109205-68109211	174605	285607	Rad51b	RAD51B	-	-	8.3709	8.3709	9	9	CACTTGA	CACTTGA	TRUE	0	AAGTG
chr12:79535879-79535894	chr14:68168722-68168737	mouse_NR2F2_chr12:79535879-79535883	chr14:68168722-68168726	mouse_NKX_chr12:79535888-79535894	chr14:68168731-68168737	238530	345132	Rad51b	RAD51B	-	-	7.1347	7.1347	10	10	CACTTAA	CACTTAA	TRUE	0	AAGTG
chr12:79535888-79535900	chr14:68168731-68168744	mouse_NR2F2_chr12:79535896-79535900	chr14:68168739-68168743	mouse_NKX_chr12:79535888-79535894	chr14:68168731-68168737	238547	345149	Rad51b	RAD51B	-	-	7.1347	7.1347	7	7	CACTTAA	CACTTAA	TRUE	0	AAGTG
chr12:79535879-79535897	chr14:68168722-68168740	mouse_NR2F2_chr12:79535879-79535883	chr14:68168722-68168726	mouse_NKX_chr12:79535891-79535897	chr14:68168734-68168740	238530	345132	Rad51b	RAD51B	+	+	7.1347	7.1347	13	13	TTAAGTG	TTAAGTG	TRUE	0	AAGTG
chr12:80012137-80012153	chr14:68680981-68680998	mouse_NR2F2_chr12:80012149-80012153	chr14:68680993-68680997	mouse_NKX_chr12:80012137-80012143	chr14:68680981-68680987	-75887	-52208	9430078K24Rik	LOC100996664	-	-	6.94398	6.94398	11	11	CACTTCA	CACTTCA	TRUE	0	AAGTG
chr12:81104613-81104628	chr14:69952144-69952160	mouse_NR2F2_chr12:81104624-81104628	chr14:69952155-69952159	mouse_NKX_chr12:81104613-81104619	chr14:69952144-69952150	-61525	-25976	Mir3067	SNORD169	+	+	5.99413	5.99413	10	10	ATAAGTG	ATAAGTG	TRUE	0	AAGTG
chr12:81657862-81657879	chr14:70665149-70665166	mouse_NR2F2_chr12:81657862-81657866	chr14:70665149-70665153	mouse_NKX_chr12:81657873-81657879	chr14:70665160-70665166	26615	23235	Ttc9	TTC9	+	+	5.80341	5.80341	12	12	AGAAGTG	AGAAGTG	TRUE	0	AAGTG
chr12:84640839-84640860	chr14:74348358-74348380	mouse_NR2F2_chr12:84640856-84640860	chr14:74348375-74348379	mouse_NKX_chr12:84640839-84640845	chr14:74348358-74348364	-161	-94	Vrtn	VRTN	-	-	6.51541	6.51541	16	16	CACTTTA	CACTTTA	TRUE	0	AAGTG
chr12:84640856-84640877	chr14:74348375-74348396	mouse_NR2F2_chr12:84640856-84640860	chr14:74348375-74348379	mouse_NKX_chr12:84640871-84640877	chr14:74348390-74348396	-161	-94	Vrtn	VRTN	-	-	5.80341	5.80341	16	16	CACTTCT	CACTTCT	TRUE	0	AAGTG
chr12:84943849-84943866	chr14:74686167-74686184	mouse_NR2F2_chr12:84943849-84943853	chr14:74686167-74686171	mouse_NKX_chr12:84943859-84943866	chr14:74686177-74686184	3072	26911	Arel1	AREL1	-	-	7.42468	7.42468	11	11	ATAATAAG	ATAATAAG	TRUE	0	ATTA
chr12:8498108-8498120	chr2:20448977-20448990	mouse_NR2F2_chr12:8498116-8498120	chr2:20448978-20448982	mouse_NKX_chr12:8498108-8498114	chr2:20448984-20448990	1891	1905	Rhob	RHOB	+	-	7.23033	7.23033	7	7	ACAAGTG	CACTTGT	TRUE	7	AAGTG
chr12:86172723-86172742	chr14:76096465-76096485	mouse_NR2F2_chr12:86172738-86172742	chr14:76096480-76096484	mouse_NKX_chr12:86172723-86172730	chr14:76096465-76096472	3399	-55403	Gm805	GPATCH2L	-	-	8.55323	8.55323	14	14	TAATTAAG	TAATTAAG	TRUE	0	ATTA
chr12:86274422-86274442	chr14:76186443-76186463	mouse_NR2F2_chr12:86274422-86274426	chr14:76186443-76186447	mouse_NKX_chr12:86274435-86274442	chr14:76186456-76186463	32566	32091	Gpatch2l	GPATCH2L	+	+	8.5976	8.5976	14	14	CATAATAA	CATAATAA	TRUE	0	ATTA
chr12:86415726-86415743	chr14:76368523-76368540	mouse_NR2F2_chr12:86415726-86415730	chr14:76368523-76368527	mouse_NKX_chr12:86415737-86415743	chr14:76368534-76368540	-5916	-2822	Esrrb	ESRRB	+	+	7.23033	7.23033	12	12	ACAAGTG	ACAAGTG	TRUE	0	AAGTG
chr12:86417252-86417263	chr14:76370464-76370476	mouse_NR2F2_chr12:86417259-86417263	chr14:76370471-76370475	mouse_NKX_chr12:86417252-86417259	chr14:76370464-76370471	-4383	-874	Esrrb	ESRRB	-	-	7.42468	7.42468	6	6	AAAATAAG	AAAATAAG	TRUE	0	ATTA
chr12:8751563-8751574	chr2:20249741-20249752	mouse_NR2F2_chr12:8751563-8751567	chr2:20249748-20249752	mouse_NKX_chr12:8751568-8751574	chr2:20249741-20249747	-19831	-24316	Sdc1	SDC1	-	+	5.99413	5.99413	6	6	CACTTAT	ATAAGTG	TRUE	7	AAGTG
chr12:88747113-88747134	chr14:78194926-78194948	mouse_NR2F2_chr12:88747130-88747134	chr14:78194943-78194947	mouse_NKX_chr12:88747113-88747119	chr14:78194926-78194932	-47372	24572	Nrxn3	NRXN3	+	+	5.80341	5.80341	16	16	AGAAGTG	AGAAGTG	TRUE	0	AAGTG
chr12:89041884-89041896	chr14:78491221-78491233	mouse_NR2F2_chr12:89041884-89041888	chr14:78491221-78491225	mouse_NKX_chr12:89041889-89041896	chr14:78491226-78491233	88496	87504	Nrxn3	NRXN3	-	-	8.5976	8.5976	6	6	TAATTATG	TAATTATG	TRUE	0	ATTA
chr12:90201212-90201233	chr14:79694193-79694214	mouse_NR2F2_chr12:90201212-90201216	chr14:79694193-79694197	mouse_NKX_chr12:90201227-90201233	chr14:79694208-79694214	388731	414815	Nrxn3	NRXN3	-	-	7.1347	7.1347	16	16	CACTTAA	CACTTAA	TRUE	0	AAGTG
chr12:90903577-90903591	chr14:80363907-80363921	mouse_NR2F2_chr12:90903577-90903581	chr14:80363907-80363911	mouse_NKX_chr12:90903585-90903591	chr14:80363915-80363921	-142269	-132852	5430427M07Rik	DIO2	+	+	8.3709	6.93815	9	9	TCAAGTG	TCAAGTT	TRUE	1	AAGTG
chr12:90996076-90996094	chr14:80495078-80495096	mouse_NR2F2_chr12:90996076-90996080	chr14:80495078-80495082	mouse_NKX_chr12:90996087-90996094	chr14:80495089-80495096	-49770	-264023	5430427M07Rik	DIO2	-	-	8.55323	8.55323	12	12	AAATTAAG	AAATTAAG	TRUE	0	ATTA
chr12:92311733-92311752	chr14:81997498-81997517	mouse_NR2F2_chr12:92311733-92311737	chr14:81997498-81997502	mouse_NKX_chr12:92311745-92311752	chr14:81997510-81997517	-462578	-254362	Sel1l	LINC02311	-	-	8.55323	8.55323	13	13	TAATTAAG	TAATTAAG	TRUE	0	ATTA
chr12:9261567-9261588	chr2:19667916-19667938	mouse_NR2F2_chr12:9261584-9261588	chr2:19667917-19667921	mouse_NKX_chr12:9261567-9261574	chr2:19667931-19667938	231589	-200936	Ttc32	LINC00954	+	-	8.5976	8.5976	16	15	CATAATTT	AAATTATG	FALSE	6	ATTA
chr12:93142581-93142596	chr14:82845334-82845350	mouse_NR2F2_chr12:93142592-93142596	chr14:82845345-82845349	mouse_NKX_chr12:93142581-93142588	chr14:82845334-82845341	302229	202715	4930559C10Rik	LINC02301	+	+	8.5976	8.5976	10	10	CATAATTA	CATAATTA	TRUE	0	ATTA
chr12:93719340-93719352	chr14:83500995-83501007	mouse_NR2F2_chr12:93719340-93719344	chr14:83500995-83500999	mouse_NKX_chr12:93719345-93719352	chr14:83501000-83501007	-207996	858365	Mir8099-1	LINC02301	-	-	8.5976	8.55323	6	6	TTATTATG	TTATTAAG	TRUE	1	ATTA
chr12:93813469-93813480	chr14:83625035-83625046	mouse_NR2F2_chr12:93813469-93813473	chr14:83625035-83625039	mouse_NKX_chr12:93813474-93813480	chr14:83625040-83625046	-113867	982405	Mir8099-1	LINC02301	-	-	7.23033	7.23033	6	6	CACTTGT	CACTTGT	TRUE	0	AAGTG
chr12:93890688-93890702	chr14:83714319-83714333	mouse_NR2F2_chr12:93890688-93890692	chr14:83714319-83714323	mouse_NKX_chr12:93890696-93890702	chr14:83714327-83714333	-36648	1071689	Mir8099-1	LINC02301	+	+	5.79757	5.79757	9	9	ACAAGTT	ACAAGTT	TRUE	0	AAGTG
chr12:95131364-95131378	chr14:84986951-84986966	mouse_NR2F2_chr12:95131364-95131368	chr14:84986951-84986955	mouse_NKX_chr12:95131372-95131378	chr14:84986960-84986966	-560860	-284978	Flrt2	SNORD3P3	-	-	7.1347	7.1347	9	10	CACTTAA	CACTTAA	FALSE	0	AAGTG
chr12:9561339-9561352	chr2:19372014-19372028	mouse_NR2F2_chr12:9561348-9561352	chr2:19372015-19372019	mouse_NKX_chr12:9561339-9561345	chr2:19372022-19372028	9235	-13393	1700022H16Rik	OSR1	+	-	5.70195	5.70195	8	8	TTAAGTT	AACTTAA	TRUE	7	AAGTG
chr12:95698763-95698784	chr14:85536605-85536626	mouse_NR2F2_chr12:95698763-95698767	chr14:85536605-85536609	mouse_NKX_chr12:95698778-95698784	chr14:85536620-85536626	6539	3258	Flrt2	FLRT2	+	+	5.80341	5.80341	16	16	AGAAGTG	AGAAGTG	TRUE	0	AAGTG
chr12:9581414-9581428	chr2:19351556-19351571	mouse_NR2F2_chr12:9581424-9581428	chr2:19351557-19351561	mouse_NKX_chr12:9581414-9581420	chr2:19351565-19351571	6984	3129	Osr1	MIR4757	-	+	6.51541	6.51541	9	9	CACTTTA	TAAAGTG	TRUE	5	AAGTG
chr12:97543473-97543494	chr14:87341538-87341559	mouse_NR2F2_chr12:97543473-97543477	chr14:87341538-87341542	mouse_NKX_chr12:97543488-97543494	chr14:87341553-87341559	715984	313754	Galc	LINC02330	-	-	7.1347	7.1347	16	16	CACTTAA	CACTTAA	TRUE	0	AAGTG
chr12:99191151-99191165	chr14:89157289-89157304	mouse_NR2F2_chr12:99191161-99191165	chr14:89157299-89157303	mouse_NKX_chr12:99191151-99191158	chr14:89157289-89157296	-28355	259932	4930474N09Rik	FOXN3	+	+	8.55323	8.55323	9	9	CTTAATTT	CTTAATTT	TRUE	0	ATTA
chr12:99191161-99191182	chr14:89157299-89157320	mouse_NR2F2_chr12:99191161-99191165	chr14:89157299-89157303	mouse_NKX_chr12:99191176-99191182	chr14:89157314-89157320	-28355	259932	4930474N09Rik	FOXN3	-	-	7.23033	7.23033	16	16	CACTTGT	CACTTGT	TRUE	0	AAGTG
chr13:101834760-101834775	chr5:68137808-68137824	mouse_NR2F2_chr13:101834760-101834764	chr5:68137820-68137824	mouse_NKX_chr13:101834768-101834775	chr5:68137808-68137815	-66545	-52055	Pik3r1	LINC02219	-	+	7.46905	7.46905	9	11	AAAATATG	CATATTTT	FALSE	4	ATTA
chr13:102774201-102774216	chr5:67130388-67130403	mouse_NR2F2_chr13:102774201-102774205	chr5:67130399-67130403	mouse_NKX_chr13:102774210-102774216	chr5:67130388-67130394	13948	66399	1700099I09Rik	CD180	+	-	5.99413	7.23033	10	10	ATAAGTG	CACTTGT	TRUE	7	AAGTG
chr13:102796119-102796137	chr5:67102559-67102578	mouse_NR2F2_chr13:102796133-102796137	chr5:67102560-67102564	mouse_NKX_chr13:102796119-102796126	chr5:67102571-67102578	35880	94238	1700099I09Rik	CD180	+	-	8.5976	8.5976	13	12	CATAATTA	TAATTATG	FALSE	6	ATTA
chr13:103007209-103007229	chr5:66916994-66917014	mouse_NR2F2_chr13:103007209-103007213	chr5:66917010-66917014	mouse_NKX_chr13:103007223-103007229	chr5:66916994-66917000	246956	-42062	1700099I09Rik	MAST4	-	+	5.80341	5.80341	15	15	CACTTCT	AGAAGTG	TRUE	7	AAGTG
chr13:103364721-103364733	chr5:66577358-66577370	mouse_NR2F2_chr13:103364729-103364733	chr5:66577365-66577369	mouse_NKX_chr13:103364721-103364728	chr5:66577358-66577365	-30239	-19026	Mast4	MAST4	+	-	8.55323	7.42468	7	6	CTTAATAA	TTAATAAG	FALSE	5	ATTA
chr13:103364722-103364733	chr5:66577358-66577370	mouse_NR2F2_chr13:103364729-103364733	chr5:66577365-66577369	mouse_NKX_chr13:103364722-103364729	chr5:66577358-66577365	-30239	-19026	Mast4	MAST4	-	-	7.42468	7.42468	6	6	TTAATAAG	TTAATAAG	TRUE	0	ATTA
chr13:104313617-104313634	chr5:65452217-65452235	mouse_NR2F2_chr13:104313630-104313634	chr5:65452218-65452222	mouse_NKX_chr13:104313617-104313624	chr5:65452228-65452235	25797	29701	Adamts6	ADAMTS6	+	-	7.42468	7.42468	12	11	CTTATTTT	AAAATAAG	FALSE	6	ATTA
chr13:106993243-106993257	chr5:62348070-62348084	mouse_NR2F2_chr13:106993243-106993247	chr5:62348080-62348084	mouse_NKX_chr13:106993251-106993257	chr5:62348070-62348076	28869	41919	Kif2a	KIF2A	+	-	7.1347	7.1347	9	9	TTAAGTG	CACTTAA	TRUE	7	AAGTG
chr13:107952739-107952760	chr5:61265604-61265626	mouse_NR2F2_chr13:107952756-107952760	chr5:61265605-61265609	mouse_NKX_chr13:107952739-107952745	chr5:61265620-61265626	-62694	-677	Zswim6	LINC02057	+	-	7.1347	7.1347	16	16	TTAAGTG	CACTTAA	TRUE	7	AAGTG
chr13:108670792-108670809	chr15:59768541-59768558	mouse_NR2F2_chr13:108670792-108670796	chr15:59768541-59768545	mouse_NKX_chr13:108670803-108670809	chr15:59768552-59768558	16617	-79223	Pde4d	BNIP2	+	+	6.94398	6.94398	12	12	TGAAGTG	TGAAGTG	TRUE	0	AAGTG
chr13:111927359-111927374	chr5:56677873-56677888	mouse_NR2F2_chr13:111927359-111927363	chr5:56677884-56677888	mouse_NKX_chr13:111927367-111927374	chr5:56677873-56677880	59425	-71629	Gm15326	C5orf67	+	-	7.42468	7.42468	9	10	CTTATTTT	AAAATAAG	FALSE	6	ATTA
chr13:111978739-111978760	chr5:56616863-56616884	mouse_NR2F2_chr13:111978739-111978743	chr5:56616880-56616884	mouse_NKX_chr13:111978753-111978760	chr5:56616863-56616870	110805	-10625	Gm15326	C5orf67	+	-	8.55323	8.55323	15	16	CTTAATTA	TAATTAAG	FALSE	8	ATTA
chr13:114139066-114139083	chr5:53906936-53906953	mouse_NR2F2_chr13:114139066-114139070	chr5:53906949-53906953	mouse_NKX_chr13:114139077-114139083	chr5:53906936-53906942	12524	44649	A430090L17Rik	MIR581	-	+	6.51541	6.51541	12	12	CACTTTA	TAAAGTG	TRUE	5	AAGTG
chr13:115380006-115380021	chr5:52466178-52466193	mouse_NR2F2_chr13:115380006-115380010	chr5:52466189-52466193	mouse_NKX_chr13:115380015-115380021	chr5:52466178-52466184	-278044	-321726	Itga1	PELO	+	-	8.3709	8.3709	10	10	TCAAGTG	CACTTGA	TRUE	7	AAGTG
chr13:115674181-115674201	chr5:52013579-52013600	mouse_NR2F2_chr13:115674197-115674201	chr5:52013580-52013584	mouse_NKX_chr13:115674181-115674187	chr5:52013594-52013600	-572235	5550	Itga1	LINC02118	-	+	5.70195	5.70195	15	15	AACTTAA	TTAAGTT	TRUE	7	AAGTG
chr13:115696542-115696555	chr5:51988653-51988667	mouse_NR2F2_chr13:115696551-115696555	chr5:51988654-51988658	mouse_NKX_chr13:115696542-115696549	chr5:51988660-51988667	-594589	-19376	Itga1	LINC02118	-	+	8.55323	8.55323	8	7	AAATTAAG	CTTAATTT	FALSE	8	ATTA
chr13:15662601-15662622	chr7:42023378-42023399	mouse_NR2F2_chr13:15662601-15662605	chr7:42023395-42023399	mouse_NKX_chr13:15662616-15662622	chr7:42023378-42023384	140027	213813	4933412O06Rik	GLI3	+	-	6.93815	6.93815	16	16	TCAAGTT	AACTTGA	TRUE	7	AAGTG
chr13:15664728-15664746	chr7:42020531-42020550	mouse_NR2F2_chr13:15664742-15664746	chr7:42020532-42020536	mouse_NKX_chr13:15664728-15664735	chr7:42020543-42020550	137886	216676	4933412O06Rik	GLI3	+	-	7.42468	7.42468	13	12	CTTATTTA	TAAATAAG	FALSE	6	ATTA
chr13:16028246-16028267	chr7:41688660-41688681	mouse_NR2F2_chr13:16028246-16028250	chr7:41688677-41688681	mouse_NKX_chr13:16028260-16028267	chr7:41688660-41688667	-4825	-5241	B230303A05Rik	INHBA-AS1	+	-	7.42468	7.42468	15	16	CTTATTTA	TAAATAAG	FALSE	6	ATTA
chr13:17018895-17018912	chr7:40721682-40721700	mouse_NR2F2_chr13:17018908-17018912	chr7:40721683-40721687	mouse_NKX_chr13:17018895-17018901	chr7:40721694-40721700	675855	258255	Sugct	LINC01450	-	+	7.1347	7.1347	12	12	CACTTAA	TTAAGTG	TRUE	7	AAGTG
chr13:17319781-17319799	chr7:40451077-40451096	mouse_NR2F2_chr13:17319795-17319799	chr7:40451078-40451082	mouse_NKX_chr13:17319781-17319788	chr7:40451089-40451096	374968	316103	Sugct	SUGCT	+	-	7.46905	7.46905	13	12	CATATTTT	AAAATATG	FALSE	4	ATTA
chr13:17319795-17319810	chr7:40451067-40451082	mouse_NR2F2_chr13:17319795-17319799	chr7:40451078-40451082	mouse_NKX_chr13:17319803-17319810	chr7:40451067-40451074	374968	316103	Sugct	SUGCT	+	-	8.5976	8.5976	9	10	CATAATAA	TTATTATG	FALSE	8	ATTA
chr13:17427783-17427799	chr7:40340671-40340688	mouse_NR2F2_chr13:17427795-17427799	chr7:40340672-40340676	mouse_NKX_chr13:17427783-17427790	chr7:40340681-40340688	266968	205697	Sugct	SUGCT	+	-	7.42468	7.42468	11	10	CTTATTTA	TAAATAAG	FALSE	6	ATTA
chr13:18950187-18950206	chr7:38629567-38629586	mouse_NR2F2_chr13:18950187-18950191	chr7:38629582-38629586	mouse_NKX_chr13:18950199-18950206	chr7:38629567-38629574	1838	1790	Amph	AMPH	-	+	7.46905	7.46905	13	14	TTAATATG	CATATTAA	FALSE	6	ATTA
chr13:19994541-19994552	chr1:23970845-23970857	mouse_NR2F2_chr13:19994548-19994552	chr1:23970852-23970856	mouse_NKX_chr13:19994541-19994548	chr1:23970845-23970852	-95957	9473	Elmo1	SRSF10	-	-	8.5976	8.5976	6	6	AAATTATG	AAATTATG	TRUE	0	ATTA
chr13:22464466-22464484	chr3:88317304-88317323	mouse_NR2F2_chr13:22464480-22464484	chr3:88317318-88317322	mouse_NKX_chr13:22464466-22464472	chr3:88317304-88317310	-10136	-21136	Vmn1r201	CSNKA2IP	+	+	5.80341	5.80341	13	13	AGAAGTG	AGAAGTG	TRUE	0	AAGTG
chr13:24096664-24096679	chr6:25512993-25513009	mouse_NR2F2_chr13:24096675-24096679	chr6:25512994-25512998	mouse_NKX_chr13:24096664-24096671	chr6:25513002-25513009	-105463	-139220	Scgn	SCGN	+	-	7.46905	7.46905	10	9	CATATTTA	TAAATATG	FALSE	4	ATTA
chr13:24927567-24927581	chr6:24502566-24502580	mouse_NR2F2_chr13:24927567-24927571	chr6:24502576-24502580	mouse_NKX_chr13:24927574-24927581	chr6:24502566-24502573	-9832	7608	9330162012Rik	ALDH5A1	+	-	7.42468	7.42468	8	9	CTTATTTT	AAAATAAG	FALSE	6	ATTA
chr13:25220628-25220648	chr6:24155800-24155821	mouse_NR2F2_chr13:25220644-25220648	chr6:24155801-24155805	mouse_NKX_chr13:25220628-25220634	chr6:24155815-24155821	49350	29587	Nrsn1	NRSN1	-	+	6.93815	6.93815	15	15	AACTTGA	TCAAGTT	TRUE	7	AAGTG
chr13:25402905-25402922	chr6:24010007-24010024	mouse_NR2F2_chr13:25402905-25402909	chr6:24010020-24010024	mouse_NKX_chr13:25402915-25402922	chr6:24010007-24010014	-132911	-116194	Nrsn1	NRSN1	+	-	8.5976	8.5976	11	12	CATAATTT	AAATTATG	FALSE	6	ATTA
chr13:25771449-25771470	chr6:23611078-23611099	mouse_NR2F2_chr13:25771449-25771453	chr6:23611095-23611099	mouse_NKX_chr13:25771463-25771470	chr6:23611078-23611085	194865	-515119	Gm11351	NRSN1	+	-	8.55323	8.55323	15	16	CTTAATTA	TAATTAAG	FALSE	8	ATTA
chr13:29829771-29829782	chr6:20572393-20572405	mouse_NR2F2_chr13:29829778-29829782	chr6:20572394-20572398	mouse_NKX_chr13:29829771-29829777	chr6:20572399-20572405	25893	37938	Cdkal1	CDKAL1	-	+	6.94398	6.94398	6	6	CACTTCA	TGAAGTG	TRUE	7	AAGTG
chr13:29908708-29908727	chr6:20491626-20491645	mouse_NR2F2_chr13:29908708-29908712	chr6:20491641-20491645	mouse_NKX_chr13:29908721-29908727	chr6:20491626-20491632	-53037	-42815	Cdkal1	CDKAL1	+	-	5.80341	5.80341	14	14	AGAAGTG	CACTTCT	TRUE	7	AAGTG
chr13:31811704-31811719	chr6:1614966-1614981	mouse_NR2F2_chr13:31811704-31811708	chr6:1614966-1614970	mouse_NKX_chr13:31811713-31811719	chr6:1614975-1614981	5060	5053	Foxc1	FOXC1	-	-	6.94398	6.94398	10	10	CACTTCA	CACTTCA	TRUE	0	AAGTG
chr13:32047060-32047081	chr6:1864664-1864685	mouse_NR2F2_chr13:32047060-32047064	chr6:1864664-1864668	mouse_NKX_chr13:32047075-32047081	chr6:1864679-1864685	240416	254751	Foxc1	FOXC1	-	-	7.1347	7.1347	16	16	CACTTAA	CACTTAA	TRUE	0	AAGTG
chr13:32482638-32482649	chr6:2437709-2437721	mouse_NR2F2_chr13:32482645-32482649	chr6:2437716-2437720	mouse_NKX_chr13:32482638-32482645	chr6:2437709-2437716	-144103	191965	Gmds	GMDS-DT	-	-	7.46905	7.46905	6	6	AAAATATG	AAAATATG	TRUE	0	ATTA
chr13:32613915-32613930	chr6:2561252-2561267	mouse_NR2F2_chr13:32613915-32613919	chr6:2561252-2561256	mouse_NKX_chr13:32613924-32613930	chr6:2561261-2561267	170047	-73246	Mylk4	LINC02521	-	-	6.93815	6.93815	10	10	AACTTGA	AACTTGA	TRUE	0	AAGTG
chr13:34261354-34261365	chr6:3368564-3368576	mouse_NR2F2_chr13:34261361-34261365	chr6:3368571-3368575	mouse_NKX_chr13:34261354-34261360	chr6:3368564-3368570	83819	76440	Slc22a23	SLC22A23	+	+	6.51541	6.51541	6	6	TAAAGTG	TAAAGTG	TRUE	0	AAGTG
chr13:34747508-34747525	chr6:3850750-3850767	mouse_NR2F2_chr13:34747508-34747512	chr6:3850750-3850754	mouse_NKX_chr13:34747519-34747525	chr6:3850761-3850767	7868	1379	Fam50b	FAM50B	+	+	5.80341	5.80341	12	12	AGAAGTG	AGAAGTG	TRUE	0	AAGTG
chr13:36145463-36145478	chr6:5293800-5293815	mouse_NR2F2_chr13:36145463-36145467	chr6:5293800-5293804	mouse_NKX_chr13:36145472-36145478	chr6:5293809-5293815	27822	32289	Fars2	FARS2	+	+	6.94398	6.94398	10	10	TGAAGTG	TGAAGTG	TRUE	0	AAGTG
chr13:36892489-36892500	chr6:6167105-6167116	mouse_NR2F2_chr13:36892489-36892493	chr6:6167105-6167109	mouse_NKX_chr13:36892494-36892500	chr6:6167110-6167116	156722	-2227	F13a1	MIR5683	-	-	6.51541	6.51541	6	6	CACTTTA	CACTTTA	TRUE	0	AAGTG
chr13:38193414-38193431	chr6:7581328-7581345	mouse_NR2F2_chr13:38193414-38193418	chr6:7581328-7581332	mouse_NKX_chr13:38193425-38193431	chr6:7581339-7581345	-11523	-8868	Snrnp48	SNRNP48	-	-	8.3709	8.3709	12	12	CACTTGA	CACTTGA	TRUE	0	AAGTG
chr13:39013649-39013662	chr6:8528016-8528029	mouse_NR2F2_chr13:39013649-39013653	chr6:8528016-8528020	mouse_NKX_chr13:39013655-39013662	chr6:8528022-8528029	-52772	92395	Slc35b3	LOC100506207	+	+	7.46905	7.46905	7	7	CATATTTT	CATATTTT	TRUE	0	ATTA
chr13:39774439-39774457	chr6:9335872-9335891	mouse_NR2F2_chr13:39774453-39774457	chr6:9335886-9335890	mouse_NKX_chr13:39774439-39774446	chr6:9335872-9335879	513556	683679	Ofcc1	HULC	+	+	8.5976	8.5976	13	13	CATAATAT	CATAATAT	TRUE	0	ATTA
chr13:40717291-40717302	chr6:10398593-10398605	mouse_NR2F2_chr13:40717298-40717302	chr6:10398600-10398604	mouse_NKX_chr13:40717291-40717297	chr6:10398593-10398599	-10508	-5900	Gm26688	TFAP2A-AS2	+	+	6.94398	6.94398	6	6	TGAAGTG	TGAAGTG	TRUE	0	AAGTG
chr13:41447668-41447682	chr6:11329105-11329119	mouse_NR2F2_chr13:41447668-41447672	chr6:11329105-11329109	mouse_NKX_chr13:41447676-41447682	chr6:11329113-11329119	39690	53241	Nedd9	NEDD9	+	+	5.80341	5.80341	9	9	AGAAGTG	AGAAGTG	TRUE	0	AAGTG
chr13:43944868-43944888	chr6:14306519-14306539	mouse_NR2F2_chr13:43944868-43944872	chr6:14306519-14306523	mouse_NKX_chr13:43944881-43944888	chr6:14306532-14306539	159758	-21067	Cd83	LINC01108	-	-	8.55323	8.55323	14	14	ATATTAAG	ATATTAAG	TRUE	0	ATTA
chr13:44906516-44906530	chr6:15501190-15501204	mouse_NR2F2_chr13:44906516-44906520	chr6:15501190-15501194	mouse_NKX_chr13:44906524-44906530	chr6:15501198-15501204	95578	161836	Dtnbp1	DTNBP1	+	+	5.79757	5.79757	9	9	ACAAGTT	ACAAGTT	TRUE	0	AAGTG
chr13:46422076-46422090	chr6:17284881-17284896	mouse_NR2F2_chr13:46422086-46422090	chr6:17284891-17284895	mouse_NKX_chr13:46422076-46422082	chr6:17284881-17284887	3788	2192	Rbm24	RBM24	+	+	6.93815	6.93815	9	9	TCAAGTT	TCAAGTT	TRUE	0	AAGTG
chr13:47311536-47311547	chr6:18537356-18537368	mouse_NR2F2_chr13:47311543-47311547	chr6:18537363-18537367	mouse_NKX_chr13:47311536-47311542	chr6:18537356-18537362	117542	14618	Rnf144b	MIR548A1HG	+	+	5.79757	5.79757	6	6	ACAAGTT	ACAAGTT	TRUE	0	AAGTG
chr13:47579904-47579923	chr6:18894104-18894124	mouse_NR2F2_chr13:47579919-47579923	chr6:18894119-18894123	mouse_NKX_chr13:47579904-47579910	chr6:18894104-18894110	-87629	286359	4930471G24Rik	LOC101928519	-	-	5.70195	5.70195	14	14	AACTTAA	AACTTAA	TRUE	0	AAGTG
chr13:49070813-49070825	chr9:93263977-93263990	mouse_NR2F2_chr13:49070821-49070825	chr9:93263978-93263982	mouse_NKX_chr13:49070813-49070819	chr9:93263984-93263990	77505	79049	Wnk2	WNK2	-	+	6.93815	6.93815	7	7	AACTTGA	TCAAGTT	TRUE	7	AAGTG
chr13:49641269-49641285	chr9:92345727-92345744	mouse_NR2F2_chr13:49641281-49641285	chr9:92345728-92345732	mouse_NKX_chr13:49641269-49641276	chr9:92345737-92345744	11448	19776	Cenpp	CENPP	-	+	8.5976	8.5976	11	10	TTATTATG	CATAATAA	FALSE	8	ATTA
chr13:53532846-53532859	chr5:174659810-174659823	mouse_NR2F2_chr13:53532846-53532850	chr5:174659819-174659823	mouse_NKX_chr13:53532852-53532859	chr5:174659810-174659817	-60068	-64762	Msx2	MSX2	+	-	8.55323	8.55323	7	8	CTTAATAA	TTATTAAG	FALSE	6	ATTA
chr13:53554261-53554279	chr5:174626187-174626205	mouse_NR2F2_chr13:53554261-53554265	chr5:174626201-174626205	mouse_NKX_chr13:53554273-53554279	chr5:174626187-174626193	-81483	-98380	Msx2	MSX2	+	-	7.23033	7.23033	13	13	ACAAGTG	CACTTGT	TRUE	7	AAGTG
chr13:54463773-54463784	chr5:175961364-175961375	mouse_NR2F2_chr13:54463773-54463777	chr5:175961364-175961368	mouse_NKX_chr13:54463778-54463784	chr5:175961369-175961375	5065	6949	Thoc3	THOC3	-	-	6.93815	6.93815	6	6	AACTTGA	AACTTGA	TRUE	0	AAGTG
chr13:54466253-54466267	chr5:175965024-175965038	mouse_NR2F2_chr13:54466253-54466257	chr5:175965024-175965028	mouse_NKX_chr13:54466261-54466267	chr5:175965032-175965038	2585	3289	Thoc3	THOC3	-	-	6.93815	6.93815	9	9	AACTTGA	AACTTGA	TRUE	0	AAGTG
chr13:54539712-54539726	chr5:176322281-176322296	mouse_NR2F2_chr13:54539722-54539726	chr5:176322291-176322295	mouse_NKX_chr13:54539712-54539718	chr5:176322281-176322287	25658	9148	4833439L19Rik	SIMC1	+	+	7.1347	8.3709	9	9	TTAAGTG	TCAAGTG	TRUE	1	AAGTG
chr13:54981427-54981440	chr5:176852473-176852486	mouse_NR2F2_chr13:54981427-54981431	chr5:176852473-176852477	mouse_NKX_chr13:54981433-54981440	chr5:176852479-176852486	32018	41916	Unc5a	UNC5A	+	+	8.5976	8.5976	7	7	CATAATTA	CATAATTA	TRUE	0	ATTA
chr13:55075231-55075252	chr5:176968528-176968550	mouse_NR2F2_chr13:55075248-55075252	chr5:176968545-176968549	mouse_NKX_chr13:55075231-55075238	chr5:176968528-176968535	19156	37895	Uimc1	UIMC1	+	+	8.55323	8.55323	16	16	CTTAATTA	CTTAATTA	TRUE	0	ATTA
chr13:55956250-55956267	chr5:135184369-135184385	mouse_NR2F2_chr13:55956263-55956267	chr5:135184380-135184384	mouse_NKX_chr13:55956250-55956256	chr5:135184369-135184375	-124840	63795	Pitx1	C5orf66-AS2	-	-	6.93815	6.93815	12	10	AACTTGA	AACTTGA	FALSE	0	AAGTG
chr13:56240545-56240566	chr5:135512263-135512284	mouse_NR2F2_chr13:56240545-56240549	chr5:135512263-135512267	mouse_NKX_chr13:56240560-56240566	chr5:135512278-135512284	3393	23699	4930550C17Rik	NEUROG1	-	-	7.1347	7.1347	16	16	CACTTAA	CACTTAA	TRUE	0	AAGTG
chr13:56250877-56250896	chr5:135534671-135534691	mouse_NR2F2_chr13:56250892-56250896	chr5:135534686-135534690	mouse_NKX_chr13:56250877-56250883	chr5:135534671-135534677	1286	1276	Neurog1	NEUROG1	+	+	6.94398	6.94398	14	14	TGAAGTG	TGAAGTG	TRUE	0	AAGTG
chr13:56804604-56804618	chr5:136247562-136247576	mouse_NR2F2_chr13:56804604-56804608	chr5:136247562-136247566	mouse_NKX_chr13:56804612-56804618	chr5:136247570-136247576	91183	20909	Trpc7	TRPC7-AS2	-	-	6.93815	6.93815	9	9	AACTTGA	AACTTGA	TRUE	0	AAGTG
chr13:57806185-57806196	chr5:137390401-137390413	mouse_NR2F2_chr13:57806192-57806196	chr5:137390408-137390412	mouse_NKX_chr13:57806185-57806192	chr5:137390401-137390408	102138	108916	Spock1	SPOCK1	+	+	8.55323	8.55323	6	6	CTTAATTT	CTTAATTT	TRUE	0	ATTA
chr13:58019483-58019503	chr5:137639974-137639994	mouse_NR2F2_chr13:58019483-58019487	chr5:137639974-137639978	mouse_NKX_chr13:58019497-58019503	chr5:137639988-137639994	3715	7673	Mir874	MIR874	+	+	7.23033	7.23033	15	15	ACAAGTG	ACAAGTG	TRUE	0	AAGTG
chr13:58127959-58127978	chr5:137753712-137753732	mouse_NR2F2_chr13:58127974-58127978	chr5:137753727-137753731	mouse_NKX_chr13:58127959-58127965	chr5:137753712-137753718	580	634	Hnrnpa0	HNRNPA0	+	+	5.80341	5.80341	14	14	AGAAGTG	AGAAGTG	TRUE	0	AAGTG
chr13:58199021-58199032	chr9:83686106-83686118	mouse_NR2F2_chr13:58199028-58199032	chr9:83686113-83686117	mouse_NKX_chr13:58199021-58199027	chr9:83686106-83686112	16623	-21720	Ubqln1	LOC105376114	+	+	5.79757	5.79757	6	6	ACAAGTT	ACAAGTT	TRUE	0	AAGTG
chr13:58460020-58460036	chr9:84111795-84111812	mouse_NR2F2_chr13:58460032-58460036	chr9:84111807-84111811	mouse_NKX_chr13:58460020-58460026	chr9:84111795-84111801	-56691	48366	Hnrnpk	LOC101927575	-	-	5.79757	5.79757	11	11	AACTTGT	AACTTGT	TRUE	0	AAGTG
chr13:60133740-60133752	chr9:86876658-86876671	mouse_NR2F2_chr13:60133748-60133752	chr9:86876666-86876670	mouse_NKX_chr13:60133740-60133747	chr9:86876658-86876665	43785	70838	Gas1	GAS1	+	+	7.46905	7.46905	7	7	CATATTTA	CATATTTA	TRUE	0	ATTA
chr13:60173737-60173758	chr9:86943679-86943700	mouse_NR2F2_chr13:60173737-60173741	chr9:86943679-86943683	mouse_NKX_chr13:60173752-60173758	chr9:86943694-86943700	3796	3825	Gas1	GAS1	-	-	5.72625	5.72625	16	16	CACTCGA	CACTCGA	TRUE	0	AAGTG
chr13:68724282-68724295	chr5:7712867-7712881	mouse_NR2F2_chr13:68724291-68724295	chr5:7712868-7712872	mouse_NKX_chr13:68724282-68724289	chr5:7712874-7712881	126854	138264	1700001L19Rik	C5orf49	-	+	8.5976	8.5976	8	7	AAATTATG	CATAATTT	FALSE	6	ATTA
chr13:69144314-69144334	chr5:7209287-7209307	mouse_NR2F2_chr13:69144314-69144318	chr5:7209303-7209307	mouse_NKX_chr13:69144328-69144334	chr5:7209287-7209293	-144775	60050	Adcy2	MIR4454	+	-	7.1347	6.51541	15	15	TTAAGTG	CACTTTA	TRUE	6	AAGTG
chr13:69514259-69514280	chr10:68755621-68755644	mouse_NR2F2_chr13:69514276-69514280	chr10:68755638-68755642	mouse_NKX_chr13:69514259-69514266	chr10:68755621-68755628	19586	469	Tent4a	SNORD98	+	+	7.42468	7.42468	16	16	CTTATTTT	CTTATTTT	TRUE	0	ATTA
chr13:71158699-71158716	chr5:4636582-4636599	mouse_NR2F2_chr13:71158699-71158703	chr5:4636595-4636599	mouse_NKX_chr13:71158709-71158716	chr5:4636582-4636589	51612	-136885	Mir466f-4	LINC02114	-	+	8.5976	8.5976	11	12	TAATTATG	CATAATTA	FALSE	6	ATTA
chr13:71915503-71915518	chr5:3661591-3661607	mouse_NR2F2_chr13:71915514-71915518	chr5:3661592-3661596	mouse_NKX_chr13:71915503-71915510	chr5:3661600-3661607	48207	65761	Irx1	IRX1	+	-	7.46905	7.46905	10	9	CATATTTA	TAAATATG	FALSE	4	ATTA
chr13:72298348-72298367	chr5:3187292-3187311	mouse_NR2F2_chr13:72298348-72298352	chr5:3187307-3187311	mouse_NKX_chr13:72298360-72298367	chr5:3187292-3187299	330214	9473	Gm20554	LINC01377	+	-	8.5976	8.5976	13	14	CATAATAA	TTATTATG	FALSE	8	ATTA
chr13:72480747-72480763	chr5:2947561-2947577	mouse_NR2F2_chr13:72480747-72480751	chr5:2947573-2947577	mouse_NKX_chr13:72480756-72480763	chr5:2947561-2947568	147815	29720	Gm20554	LOC105374620	+	-	8.55323	8.55323	10	11	CTTAATTA	TAATTAAG	FALSE	8	ATTA
chr13:76818021-76818037	chr5:94878310-94878327	mouse_NR2F2_chr13:76818033-76818037	chr5:94878311-94878315	mouse_NKX_chr13:76818021-76818028	chr5:94878320-94878327	317433	203554	Slf1	MCTP1	-	+	7.46905	7.46905	11	10	AAAATATG	CATATTTT	FALSE	4	ATTA
chr13:77475072-77475087	chr5:94254724-94254739	mouse_NR2F2_chr13:77475072-77475076	chr5:94254735-94254739	mouse_NKX_chr13:77475081-77475087	chr5:94254724-94254730	-233616	-143037	Fam172a	FAM172A	+	-	7.23033	7.23033	10	10	ACAAGTG	CACTTGT	TRUE	7	AAGTG
chr13:77490644-77490656	chr5:94240201-94240213	mouse_NR2F2_chr13:77490644-77490648	chr5:94240209-94240213	mouse_NKX_chr13:77490649-77490656	chr5:94240201-94240208	-218044	-128511	Fam172a	FAM172A	-	+	7.46905	7.46905	6	7	TTAATATG	CATATTAA	FALSE	6	ATTA
chr13:78445634-78445653	chr5:93407991-93408010	mouse_NR2F2_chr13:78445634-78445638	chr5:93408006-93408010	mouse_NKX_chr13:78445647-78445653	chr5:93407991-93407997	-246763	163336	Nr2f1	NR2F1-AS1	-	+	6.94398	6.94398	14	14	CACTTCA	TGAAGTG	TRUE	7	AAGTG
chr13:78765459-78765479	chr5:93118382-93118402	mouse_NR2F2_chr13:78765459-78765463	chr5:93118398-93118402	mouse_NKX_chr13:78765472-78765479	chr5:93118382-93118389	-566588	452944	Nr2f1	NR2F1-AS1	+	-	7.42468	7.42468	14	15	CTTATTTA	TAAATAAG	FALSE	6	ATTA
chr13:78809355-78809374	chr5:93079172-93079191	mouse_NR2F2_chr13:78809355-78809359	chr5:93079187-93079191	mouse_NKX_chr13:78809367-78809374	chr5:93079172-93079179	-610484	492155	Nr2f1	NR2F1-AS1	-	+	7.46905	7.46905	13	14	AAAATATG	CATATTTT	FALSE	4	ATTA
chr13:79030118-79030136	chr5:92908071-92908089	mouse_NR2F2_chr13:79030118-79030122	chr5:92908085-92908089	mouse_NKX_chr13:79030130-79030136	chr5:92908071-92908077	-831247	663257	Nr2f1	NR2F1-AS1	+	-	6.94398	6.94398	13	13	TGAAGTG	CACTTCA	TRUE	7	AAGTG
chr13:79096823-79096844	chr5:92844718-92844740	mouse_NR2F2_chr13:79096840-79096844	chr5:92844719-92844723	mouse_NKX_chr13:79096823-79096830	chr5:92844733-92844740	-897969	726623	Nr2f1	NR2F1-AS1	+	-	7.42468	7.42468	16	15	CTTATTAA	TTAATAAG	FALSE	4	ATTA
chr13:79096823-79096844	chr5:92844718-92844739	mouse_NR2F2_chr13:79096840-79096844	chr5:92844719-92844723	mouse_NKX_chr13:79096823-79096830	chr5:92844732-92844739	-897969	726623	Nr2f1	NR2F1-AS1	+	+	7.42468	8.55323	16	14	CTTATTAA	CTTAATAA	FALSE	1	ATTA
chr13:79096824-79096844	chr5:92844718-92844739	mouse_NR2F2_chr13:79096840-79096844	chr5:92844719-92844723	mouse_NKX_chr13:79096824-79096831	chr5:92844732-92844739	-897969	726623	Nr2f1	NR2F1-AS1	-	+	8.55323	8.55323	15	14	TTATTAAG	CTTAATAA	FALSE	6	ATTA
chr13:79096827-79096844	chr5:92844718-92844736	mouse_NR2F2_chr13:79096840-79096844	chr5:92844719-92844723	mouse_NKX_chr13:79096827-79096833	chr5:92844730-92844736	-897969	726623	Nr2f1	NR2F1-AS1	+	-	5.70195	5.70195	12	12	TTAAGTT	AACTTAA	TRUE	7	AAGTG
chr13:79255308-79255328	chr5:92713684-92713704	mouse_NR2F2_chr13:79255308-79255312	chr5:92713700-92713704	mouse_NKX_chr13:79255322-79255328	chr5:92713684-92713690	-1056437	857642	Nr2f1	NR2F1-AS1	-	+	6.94398	6.94398	15	15	CACTTCA	TGAAGTG	TRUE	7	AAGTG
chr13:79844990-79845008	chr5:92309562-92309580	mouse_NR2F2_chr13:79844990-79844994	chr5:92309576-92309580	mouse_NKX_chr13:79845001-79845008	chr5:92309562-92309569	-1038392	-926260	Arrdc3	ARRDC3	+	-	8.55323	8.55323	12	13	CTTAATTA	TAATTAAG	FALSE	8	ATTA
chr13:80001157-80001173	chr5:92147217-92147233	mouse_NR2F2_chr13:80001157-80001161	chr5:92147229-92147233	mouse_NKX_chr13:80001167-80001173	chr5:92147217-92147223	-882225	-763913	Arrdc3	ARRDC3	-	+	6.94398	6.94398	11	11	CACTTCA	TGAAGTG	TRUE	7	AAGTG
chr13:80173497-80173516	chr5:92023160-92023180	mouse_NR2F2_chr13:80173512-80173516	chr5:92023161-92023165	mouse_NKX_chr13:80173497-80173503	chr5:92023174-92023180	-709870	-639845	Arrdc3	ARRDC3	-	+	7.1347	7.1347	14	14	CACTTAA	TTAAGTG	TRUE	7	AAGTG
chr13:80646339-80646351	chr5:91609197-91609209	mouse_NR2F2_chr13:80646339-80646343	chr5:91609205-91609209	mouse_NKX_chr13:80646345-80646351	chr5:91609197-91609203	-237043	-225889	Arrdc3	ARRDC3	+	-	5.70195	5.70195	7	7	TTAAGTT	AACTTAA	TRUE	7	AAGTG
chr13:80647466-80647484	chr5:91608223-91608241	mouse_NR2F2_chr13:80647466-80647470	chr5:91608237-91608241	mouse_NKX_chr13:80647478-80647484	chr5:91608223-91608229	-235916	-224921	Arrdc3	ARRDC3	+	-	7.1347	7.1347	13	13	TTAAGTG	CACTTAA	TRUE	7	AAGTG
chr13:80788590-80788605	chr5:91473445-91473460	mouse_NR2F2_chr13:80788590-80788594	chr5:91473456-91473460	mouse_NKX_chr13:80788599-80788605	chr5:91473445-91473451	-94792	-90140	Arrdc3	ARRDC3	-	+	6.51541	6.51541	10	10	CACTTTA	TAAAGTG	TRUE	5	AAGTG
chr13:80893828-80893843	chr5:91370962-91370978	mouse_NR2F2_chr13:80893839-80893843	chr5:91370963-91370967	mouse_NKX_chr13:80893828-80893834	chr5:91370972-91370978	7746	9133	Arrdc3	ARRDC3	-	+	5.79757	5.79757	10	10	AACTTGT	ACAAGTT	TRUE	5	AAGTG
chr13:81065968-81065989	chr17:81510505-81510526	mouse_NR2F2_chr13:81065985-81065989	chr17:81510506-81510510	mouse_NKX_chr13:81065968-81065974	chr17:81510520-81510526	101913	2292	9330111N05Rik	ACTG1	-	+	5.79757	5.79757	16	15	AACTTGT	ACAAGTT	FALSE	5	AAGTG
chr13:81854791-81854803	chr5:90337008-90337020	mouse_NR2F2_chr13:81854791-81854795	chr5:90337016-90337020	mouse_NKX_chr13:81854796-81854803	chr5:90337008-90337015	71546	-46946	Cetn3	LINC01339	+	-	7.42468	7.42468	6	7	CTTATTTT	AAAATAAG	FALSE	6	ATTA
chr13:82974548-82974559	chr5:89375551-89375563	mouse_NR2F2_chr13:82974555-82974559	chr5:89375552-89375556	mouse_NKX_chr13:82974548-82974554	chr5:89375557-89375563	-276224	-471448	Mir3961	MEF2C	-	+	5.79757	5.79757	6	6	AACTTGT	ACAAGTT	TRUE	5	AAGTG
chr13:83021159-83021172	chr5:89343735-89343749	mouse_NR2F2_chr13:83021168-83021172	chr5:89343736-89343740	mouse_NKX_chr13:83021159-83021166	chr5:89343742-89343749	-322837	-439632	Mir3961	MEF2C	+	-	8.55323	8.55323	8	7	CTTAATTA	TAATTAAG	FALSE	8	ATTA
chr13:83554672-83554688	chr5:88846639-88846654	mouse_NR2F2_chr13:83554684-83554688	chr5:88846640-88846644	mouse_NKX_chr13:83554672-83554678	chr5:88846648-88846654	-18921	-19453	Mef2c	MEF2C	+	+	5.79757	6.93815	11	9	ACAAGTT	TCAAGTT	FALSE	1	AAGTG
chr13:8589918-8589932	chr10:1336598-1336612	mouse_NR2F2_chr13:8589918-8589922	chr10:1336608-1336612	mouse_NKX_chr13:8589925-8589932	chr10:1336598-1336605	281124	176841	Wdr37	LINC00200	+	-	7.42468	7.42468	8	9	CTTATTTT	AAAATAAG	FALSE	6	ATTA
chr13:90078131-90078144	chr5:83099383-83099396	mouse_NR2F2_chr13:90078131-90078135	chr5:83099392-83099396	mouse_NKX_chr13:90078138-90078144	chr5:83099383-83099389	11475	21846	Xrcc4	XRCC4	+	-	6.93815	6.93815	8	8	TCAAGTT	AACTTGA	TRUE	7	AAGTG
chr13:92850364-92850382	chr5:79985566-79985585	mouse_NR2F2_chr13:92850378-92850382	chr5:79985567-79985571	mouse_NKX_chr13:92850364-92850370	chr5:79985579-79985585	5612	5694	Mtx3	MTX3	-	+	5.70195	6.93815	13	13	AACTTAA	TCAAGTT	TRUE	7	AAGTG
chr13:93074357-93074378	chr5:79752768-79752790	mouse_NR2F2_chr13:93074374-93074378	chr5:79752769-79752773	mouse_NKX_chr13:93074357-93074363	chr5:79752784-79752790	1072	62934	Gm4814	CMYA5	-	+	7.23033	7.23033	16	16	CACTTGT	ACAAGTG	TRUE	7	AAGTG
chr13:94415309-94415325	chr5:78218752-78218769	mouse_NR2F2_chr13:94415321-94415325	chr5:78218753-78218757	mouse_NKX_chr13:94415309-94415315	chr5:78218763-78218769	56363	75944	Ap3b1	AP3B1	-	+	5.80341	5.80341	11	11	CACTTCT	AGAAGTG	TRUE	7	AAGTG
chr13:94818252-94818271	chr5:77724584-77724604	mouse_NR2F2_chr13:94818267-94818271	chr5:77724585-77724589	mouse_NKX_chr13:94818252-94818258	chr5:77724598-77724604	29349	51753	Tbca	TBCA	+	-	6.94398	6.94398	14	14	TGAAGTG	CACTTCA	TRUE	7	AAGTG
chr13:94844882-94844896	chr5:77687305-77687320	mouse_NR2F2_chr13:94844892-94844896	chr5:77687306-77687310	mouse_NKX_chr13:94844882-94844889	chr5:77687313-77687320	-30742	-48610	Otp	OTP	+	-	7.42468	7.42468	9	8	CTTATTAT	ATAATAAG	FALSE	4	ATTA
chr13:94912607-94912625	chr5:77595255-77595274	mouse_NR2F2_chr13:94912621-94912625	chr5:77595256-77595260	mouse_NKX_chr13:94912607-94912613	chr5:77595268-77595274	36987	43440	Otp	OTP	-	+	6.93815	6.93815	13	13	AACTTGA	TCAAGTT	TRUE	7	AAGTG
chr13:96080628-96080639	chr21:17518324-17518336	mouse_NR2F2_chr13:96080635-96080639	chr21:17518331-17518335	mouse_NKX_chr13:96080628-96080635	chr21:17518324-17518331	51940	5290	Sv2c	CXADR	+	+	7.46905	7.46905	6	6	CATATTTT	CATATTTT	TRUE	0	ATTA
chr13:96892996-96893017	chr5:75091342-75091364	mouse_NR2F2_chr13:96893013-96893017	chr5:75091343-75091347	mouse_NKX_chr13:96892996-96893002	chr5:75091358-75091364	-31674	-38786	Gcnt4	GCNT4	-	+	5.70195	5.70195	16	16	AACTTAA	TTAAGTT	TRUE	7	AAGTG
chr13:99805473-99805492	chr5:71813723-71813743	mouse_NR2F2_chr13:99805488-99805492	chr5:71813724-71813728	mouse_NKX_chr13:99805473-99805480	chr5:71813736-71813743	95193	94450	Cartpt	CARTPT	+	-	7.46905	7.46905	14	13	CATATTTA	TAAATATG	FALSE	4	ATTA
chr14:100444608-100444628	chr13:74274468-74274489	mouse_NR2F2_chr14:100444624-100444628	chr13:74274484-74274488	mouse_NKX_chr14:100444608-100444614	chr13:74274468-74274474	-294830	43042	Klf12	LINC00402	+	+	5.99413	5.80341	15	15	ATAAGTG	AGAAGTG	TRUE	1	AAGTG
chr14:10099226-10099238	chr3:60240475-60240487	mouse_NR2F2_chr14:10099226-10099230	chr3:60240475-60240479	mouse_NKX_chr14:10099231-10099238	chr3:60240480-60240487	215133	-159568	Mnd1-ps	FHIT	+	+	8.55323	8.55323	6	6	CTTAATTT	CTTAATTT	TRUE	0	ATTA
chr14:10377911-10377928	chr3:60491622-60491640	mouse_NR2F2_chr14:10377924-10377928	chr3:60491635-60491639	mouse_NKX_chr14:10377911-10377917	chr3:60491622-60491628	75532	126233	Fhit	MIR548BB	+	+	5.79757	5.79757	12	12	ACAAGTT	ACAAGTT	TRUE	0	AAGTG
chr14:104120775-104120796	chr13:78220636-78220656	mouse_NR2F2_chr14:104120775-104120779	chr13:78220636-78220640	mouse_NKX_chr14:104120790-104120796	chr13:78220650-78220656	-93635	165783	4930432J09Rik	OBI1-AS1	-	-	5.80341	5.80341	16	15	CACTTCT	CACTTCT	FALSE	0	AAGTG
chr14:104208741-104208755	chr13:78307233-78307248	mouse_NR2F2_chr14:104208751-104208755	chr13:78307243-78307247	mouse_NKX_chr14:104208741-104208747	chr13:78307233-78307239	-181611	252390	4930432J09Rik	OBI1-AS1	-	-	7.1347	7.1347	9	9	CACTTAA	CACTTAA	TRUE	0	AAGTG
chr14:104243521-104243539	chr13:78344921-78344939	mouse_NR2F2_chr14:104243521-104243525	chr13:78344921-78344925	mouse_NKX_chr14:104243533-104243539	chr13:78344933-78344939	-216381	-251199	4930432J09Rik	LOC780529	-	-	7.23033	7.23033	13	13	CACTTGT	CACTTGT	TRUE	0	AAGTG
chr14:104863854-104863876	chr13:79034302-79034324	mouse_NR2F2_chr14:104863854-104863858	chr13:79034302-79034306	mouse_NKX_chr14:104863869-104863876	chr13:79034317-79034324	224712	-194254	D130009I18Rik	LINC00331	-	-	8.55323	8.55323	16	16	AAATTAAG	AAATTAAG	TRUE	0	ATTA
chr14:105031423-105031434	chr13:79242676-79242688	mouse_NR2F2_chr14:105031430-105031434	chr13:79242683-79242687	mouse_NKX_chr14:105031423-105031430	chr13:79242676-79242683	145882	163536	Rbm26	RBM26	-	-	8.55323	8.55323	6	6	AAATTAAG	AAATTAAG	TRUE	0	ATTA
chr14:105506103-105506116	chr13:79835143-79835157	mouse_NR2F2_chr14:105506112-105506116	chr13:79835152-79835156	mouse_NKX_chr14:105506103-105506110	chr13:79835143-79835150	7326	30768	4930449E01Rik	LINC01038	+	+	7.42468	7.42468	8	8	CTTATTTT	CTTATTTT	TRUE	0	ATTA
chr14:106050330-106050346	chr13:80496792-80496808	mouse_NR2F2_chr14:106050330-106050334	chr13:80496792-80496796	mouse_NKX_chr14:106050340-106050346	chr13:80496802-80496808	-55866	-155668	Trim52	SPRY2	+	+	5.79757	5.79757	11	11	ACAAGTT	ACAAGTT	TRUE	0	AAGTG
chr14:10646839-10646855	chr3:60737387-60737403	mouse_NR2F2_chr14:10646839-10646843	chr3:60737387-60737391	mouse_NKX_chr14:10646849-10646855	chr3:60737397-60737403	-91712	-119519	Fhitos	MIR548BB	-	-	5.99413	5.99413	11	11	CACTTAT	CACTTAT	TRUE	0	AAGTG
chr14:108911605-108911616	chr13:83879835-83879847	mouse_NR2F2_chr14:108911612-108911616	chr13:83879842-83879846	mouse_NKX_chr14:108911605-108911611	chr13:83879835-83879841	2625	2549	Slitrk1	SLITRK1	-	-	8.3709	8.3709	6	6	CACTTGA	CACTTGA	TRUE	0	AAGTG
chr14:11137032-11137043	chr3:61226585-61226597	mouse_NR2F2_chr14:11137039-11137043	chr3:61226592-61226596	mouse_NKX_chr14:11137032-11137038	chr3:61226585-61226591	24994	24858	Fhit	FHIT	+	+	5.80341	5.80341	6	6	AGAAGTG	AGAAGTG	TRUE	0	AAGTG
chr14:11137039-11137059	chr3:61226592-61226613	mouse_NR2F2_chr14:11137039-11137043	chr3:61226592-61226596	mouse_NKX_chr14:11137053-11137059	chr3:61226607-61226613	24994	24858	Fhit	FHIT	-	-	8.3709	6.51541	15	16	CACTTGA	CACTTTA	FALSE	1	AAGTG
chr14:11230344-11230361	chr3:61320650-61320667	mouse_NR2F2_chr14:11230344-11230348	chr3:61320650-61320654	mouse_NKX_chr14:11230354-11230361	chr3:61320660-61320667	-52131	-69191	Mir5124b	FHIT	-	-	7.42468	7.42468	11	11	TTAATAAG	TTAATAAG	TRUE	0	ATTA
chr14:112327635-112327646	chr1:23970845-23970857	mouse_NR2F2_chr14:112327642-112327646	chr1:23970852-23970856	mouse_NKX_chr14:112327635-112327642	chr1:23970845-23970852	652529	9473	Slitrk5	SRSF10	-	-	8.5976	8.5976	6	6	AAATTATG	AAATTATG	TRUE	0	ATTA
chr14:11244776-11244791	chr3:61333628-61333643	mouse_NR2F2_chr14:11244776-11244780	chr3:61333628-61333632	mouse_NKX_chr14:11244784-11244791	chr3:61333636-61333643	-37699	-82169	Mir5124b	FHIT	-	-	8.55323	8.55323	9	9	TAATTAAG	TAATTAAG	TRUE	0	ATTA
chr14:114815052-114815064	chr13:91083612-91083624	mouse_NR2F2_chr14:114815052-114815056	chr13:91083612-91083616	mouse_NKX_chr14:114815057-114815064	chr13:91083617-91083624	-16911	6003	4930524C18Rik	LINC00380	+	+	8.55323	8.55323	6	6	CTTAATTA	CTTAATTA	TRUE	0	ATTA
chr14:120299898-120299911	chr13:97246922-97246936	mouse_NR2F2_chr14:120299907-120299911	chr13:97246931-97246935	mouse_NKX_chr14:120299898-120299904	chr13:97246922-97246928	-6543	24600	Mbnl2	MBNL2	-	-	5.99413	5.99413	8	8	CACTTAT	CACTTAT	TRUE	0	AAGTG
chr14:121622291-121622302	chr13:98881567-98881578	mouse_NR2F2_chr14:121622291-121622295	chr13:98881567-98881571	mouse_NKX_chr14:121622296-121622302	chr13:98881572-98881578	76124	49485	Dock9	DOCK9-AS1	+	+	8.3709	8.3709	6	6	TCAAGTG	TCAAGTG	TRUE	0	AAGTG
chr14:121739019-121739031	chr13:99016143-99016155	mouse_NR2F2_chr14:121739019-121739023	chr13:99016143-99016147	mouse_NKX_chr14:121739024-121739031	chr13:99016148-99016155	-92	-360	Dock9	DOCK9	-	-	7.46905	7.46905	6	6	TAAATATG	TAAATATG	TRUE	0	ATTA
chr14:122214137-122214151	chr13:99648109-99648124	mouse_NR2F2_chr14:122214147-122214151	chr13:99648119-99648123	mouse_NKX_chr14:122214137-122214143	chr13:99648109-99648115	19489	5062	1700108J01Rik	MIR4306	+	+	5.70195	5.70195	9	9	TTAAGTT	TTAAGTT	TRUE	0	AAGTG
chr14:122453513-122453525	chr13:99959701-99959713	mouse_NR2F2_chr14:122453513-122453517	chr13:99959701-99959705	mouse_NKX_chr14:122453518-122453525	chr13:99959706-99959713	-2369	-2538	Gm5089	LOC101927437	+	+	7.42468	7.42468	6	6	CTTATTAA	CTTATTAA	TRUE	0	ATTA
chr14:122453513-122453530	chr13:99959701-99959718	mouse_NR2F2_chr14:122453513-122453517	chr13:99959701-99959705	mouse_NKX_chr14:122453523-122453530	chr13:99959711-99959718	-2369	-2538	Gm5089	LOC101927437	-	-	7.46905	7.46905	11	11	TAAATATG	TAAATATG	TRUE	0	ATTA
chr14:122761162-122761176	chr13:100399745-100399760	mouse_NR2F2_chr14:122761172-122761176	chr13:100399755-100399759	mouse_NKX_chr14:122761162-122761168	chr13:100399745-100399751	-151856	81258	4930594M22Rik	PCCA-AS1	-	-	6.51541	6.51541	9	9	CACTTTA	CACTTTA	TRUE	0	AAGTG
chr14:122820889-122820901	chr13:100460896-100460909	mouse_NR2F2_chr14:122820897-122820901	chr13:100460904-100460908	mouse_NKX_chr14:122820889-122820896	chr13:100460896-100460903	-92131	20109	4930594M22Rik	PCCA-AS1	-	-	7.46905	7.46905	7	7	TAAATATG	TAAATATG	TRUE	0	ATTA
chr14:12341426-12341439	chr3:62368936-62368950	mouse_NR2F2_chr14:12341435-12341439	chr3:62368945-62368949	mouse_NKX_chr14:12341426-12341433	chr3:62368936-62368943	4428	4603	Fezf2	FEZF2	+	+	8.55323	8.55323	8	8	CTTAATTT	CTTAATTT	TRUE	0	ATTA
chr14:123747519-123747537	chr13:101513740-101513758	mouse_NR2F2_chr14:123747519-123747523	chr13:101513754-101513758	mouse_NKX_chr14:123747531-123747537	chr13:101513740-101513746	87381	23803	Itgbl1	ITGBL1	-	+	6.93815	6.93815	13	13	AACTTGA	TCAAGTT	TRUE	7	AAGTG
chr14:123747531-123747550	chr13:101513726-101513746	mouse_NR2F2_chr14:123747546-123747550	chr13:101513727-101513731	mouse_NKX_chr14:123747531-123747537	chr13:101513740-101513746	87408	23776	Itgbl1	ITGBL1	-	+	6.93815	6.93815	14	14	AACTTGA	TCAAGTT	TRUE	7	AAGTG
chr14:12406784-12406801	chr3:62433513-62433531	mouse_NR2F2_chr14:12406797-12406801	chr3:62433526-62433530	mouse_NKX_chr14:12406784-12406790	chr3:62433513-62433519	-60934	-59978	Fezf2	FEZF2	+	+	7.1347	7.1347	12	12	TTAAGTG	TTAAGTG	TRUE	0	AAGTG
chr14:124398421-124398437	chr17:40129669-40129686	mouse_NR2F2_chr14:124398433-124398437	chr17:40129670-40129674	mouse_NKX_chr14:124398421-124398427	chr17:40129680-40129686	-205889	7700	Fgf14	MSL1	-	+	7.23033	7.23033	11	11	CACTTGT	ACAAGTG	TRUE	7	AAGTG
chr14:12449429-12449440	chr3:62473893-62473905	mouse_NR2F2_chr14:12449436-12449440	chr3:62473900-62473904	mouse_NKX_chr14:12449429-12449436	chr3:62473893-62473900	-103573	-100352	Fezf2	FEZF2	-	-	7.42468	7.42468	6	6	TAAATAAG	TAAATAAG	TRUE	0	ATTA
chr14:16432154-16432171	chr3:25596515-25596533	mouse_NR2F2_chr14:16432167-16432171	chr3:25596516-25596520	mouse_NKX_chr14:16432154-16432160	chr3:25596527-25596533	66963	67855	Top2b	TOP2B	-	+	8.3709	8.3709	12	12	CACTTGA	TCAAGTG	TRUE	7	AAGTG
chr14:17079765-17079781	chr3:24936843-24936860	mouse_NR2F2_chr14:17079777-17079781	chr3:24936844-24936848	mouse_NKX_chr14:17079765-17079771	chr3:24936854-24936860	2552	107522	Rarb	RARB	-	+	7.1347	7.1347	11	11	CACTTAA	TTAAGTG	TRUE	7	AAGTG
chr14:17079767-17079781	chr3:24936843-24936858	mouse_NR2F2_chr14:17079777-17079781	chr3:24936844-24936848	mouse_NKX_chr14:17079767-17079774	chr3:24936851-24936858	2552	107522	Rarb	RARB	+	-	8.55323	8.55323	9	8	CTTAATTA	TAATTAAG	FALSE	8	ATTA
chr14:17110406-17110427	chr3:24900141-24900162	mouse_NR2F2_chr14:17110406-17110410	chr3:24900158-24900162	mouse_NKX_chr14:17110420-17110427	chr3:24900141-24900148	4850	70836	Pou5f1-rs6	RARB	+	-	8.55323	8.55323	15	16	CTTAATAA	TTATTAAG	FALSE	6	ATTA
chr14:20581529-20581542	chr10:73534672-73534686	mouse_NR2F2_chr14:20581538-20581542	chr10:73534681-73534685	mouse_NKX_chr14:20581529-20581535	chr10:73534672-73534678	-34967	18657	Ppp3cb	USP54	+	+	5.80341	5.80341	8	8	AGAAGTG	AGAAGTG	TRUE	0	AAGTG
chr14:21581319-21581340	chr10:74921773-74921794	mouse_NR2F2_chr14:21581319-21581323	chr10:74921773-74921777	mouse_NKX_chr14:21581334-21581340	chr10:74921788-74921794	81536	8989	Kat6b	LOC101929165	-	-	5.99413	7.23033	16	16	CACTTAT	CACTTGT	TRUE	1	AAGTG
chr14:21903982-21904003	chr10:75294987-75295009	mouse_NR2F2_chr14:21903999-21904003	chr10:75295004-75295008	mouse_NKX_chr14:21903982-21903988	chr10:75294987-75294993	-55091	-1377	Comtd1	ZNF503-AS1	-	-	6.94398	6.94398	16	16	CACTTCA	CACTTCA	TRUE	0	AAGTG
chr14:22257326-22257344	chr10:75710056-75710074	mouse_NR2F2_chr14:22257326-22257330	chr10:75710056-75710060	mouse_NKX_chr14:22257338-22257344	chr10:75710068-75710074	237616	-2397	Lrmda	LOC105378367	+	+	7.1347	7.1347	13	13	TTAAGTG	TTAAGTG	TRUE	0	AAGTG
chr14:22451739-22451755	chr10:75916991-75917007	mouse_NR2F2_chr14:22451739-22451743	chr10:75916991-75916995	mouse_NKX_chr14:22451749-22451755	chr10:75917001-75917007	91057	134232	4930405A10Rik	LRMDA	+	+	5.70195	5.70195	11	11	TTAAGTT	TTAAGTT	TRUE	0	AAGTG
chr14:22473425-22473441	chr10:75937853-75937869	mouse_NR2F2_chr14:22473425-22473429	chr10:75937853-75937857	mouse_NKX_chr14:22473435-22473441	chr10:75937863-75937869	69371	155094	4930405A10Rik	LRMDA	-	-	5.70195	5.70195	11	11	AACTTAA	AACTTAA	TRUE	0	AAGTG
chr14:22560943-22560963	chr10:76021305-76021326	mouse_NR2F2_chr14:22560959-22560963	chr10:76021321-76021325	mouse_NKX_chr14:22560943-22560949	chr10:76021305-76021311	-18163	238562	4930405A10Rik	LRMDA	+	+	8.3709	8.3709	15	15	TCAAGTG	TCAAGTG	TRUE	0	AAGTG
chr14:22906721-22906739	chr10:76397474-76397493	mouse_NR2F2_chr14:22906735-22906739	chr10:76397488-76397492	mouse_NKX_chr14:22906721-22906728	chr10:76397474-76397481	187834	-490554	Gm10248	KCNMA1-AS1	-	-	7.42468	7.42468	13	13	TAAATAAG	TAAATAAG	TRUE	0	ATTA
chr14:22907259-22907278	chr10:76397987-76398007	mouse_NR2F2_chr14:22907274-22907278	chr10:76398002-76398006	mouse_NKX_chr14:22907259-22907266	chr10:76397987-76397994	187295	-490040	Gm10248	KCNMA1-AS1	-	-	8.5976	8.5976	14	14	ATATTATG	ATATTATG	TRUE	0	ATTA
chr14:23057812-23057827	chr10:76559207-76559223	mouse_NR2F2_chr14:23057823-23057827	chr10:76559218-76559222	mouse_NKX_chr14:23057812-23057818	chr10:76559207-76559213	36746	-328824	Gm10248	KCNMA1-AS1	-	-	7.23033	7.23033	10	10	CACTTGT	CACTTGT	TRUE	0	AAGTG
chr14:23079034-23079052	chr10:76576526-76576545	mouse_NR2F2_chr14:23079048-23079052	chr10:76576540-76576544	mouse_NKX_chr14:23079034-23079040	chr10:76576526-76576532	15521	-311502	Gm10248	KCNMA1-AS1	+	+	5.79757	5.79757	13	13	ACAAGTT	ACAAGTT	TRUE	0	AAGTG
chr14:23185686-23185704	chr10:76724066-76724085	mouse_NR2F2_chr14:23185700-23185704	chr10:76724080-76724084	mouse_NKX_chr14:23185686-23185692	chr10:76724066-76724072	-91131	-163962	Gm10248	KCNMA1-AS1	+	+	5.79757	5.79757	13	13	ACAAGTT	ACAAGTT	TRUE	0	AAGTG
chr14:23298587-23298604	chr10:76876489-76876506	mouse_NR2F2_chr14:23298587-23298591	chr10:76876489-76876493	mouse_NKX_chr14:23298598-23298604	chr10:76876500-76876506	-204018	-11553	Gm10248	KCNMA1-AS1	+	+	6.94398	6.51541	12	12	TGAAGTG	TAAAGTG	TRUE	1	AAGTG
chr14:24226597-24226608	chr10:77901836-77901847	mouse_NR2F2_chr14:24226597-24226601	chr10:77901836-77901840	mouse_NKX_chr14:24226602-24226608	chr10:77901841-77901847	19321	24917	Dlg5	DLG5	-	-	5.80341	5.80341	6	6	CACTTCT	CACTTCT	TRUE	0	AAGTG
chr14:25472749-25472766	chr10:79084455-79084473	mouse_NR2F2_chr14:25472762-25472766	chr10:79084468-79084472	mouse_NKX_chr14:25472749-25472755	chr10:79084455-79084461	13579	15504	Zmiz1	ZMIZ1	-	-	6.93815	6.93815	12	12	AACTTGA	AACTTGA	TRUE	0	AAGTG
chr14:26631006-26631019	chr3:57626001-57626014	mouse_NR2F2_chr14:26631006-26631010	chr3:57626010-57626014	mouse_NKX_chr14:26631012-26631019	chr3:57626001-57626008	-7126	28222	Arf4	ARF4-AS1	+	-	7.42468	7.42468	7	8	CTTATTAT	ATAATAAG	FALSE	4	ATTA
chr14:27058786-27058802	chr3:57143182-57143199	mouse_NR2F2_chr14:27058798-27058802	chr3:57143183-57143187	mouse_NKX_chr14:27058786-27058792	chr3:57143193-57143199	19799	22169	Il17rd	IL17RD	-	+	6.93815	6.51541	11	11	AACTTGA	TAAAGTG	TRUE	6	AAGTG
chr14:27658830-27658847	chr3:56428854-56428872	mouse_NR2F2_chr14:27658843-27658847	chr3:56428855-56428859	mouse_NKX_chr14:27658830-27658836	chr3:56428866-56428872	36438	39611	Erc2	ERC2	+	-	5.80341	5.80341	12	12	AGAAGTG	CACTTCT	TRUE	7	AAGTG
chr14:28088347-28088366	chr3:55944428-55944447	mouse_NR2F2_chr14:28088347-28088351	chr3:55944443-55944447	mouse_NKX_chr14:28088360-28088366	chr3:55944428-55944434	-417124	-91850	Wnt5a	MIR3938	-	+	6.94398	6.94398	14	14	CACTTCA	TGAAGTG	TRUE	7	AAGTG
chr14:28404607-28404628	chr3:55585792-55585813	mouse_NR2F2_chr14:28404607-28404611	chr3:55585809-55585813	mouse_NKX_chr14:28404621-28404628	chr3:55585792-55585799	-100864	73659	Wnt5a	ERC2-IT1	+	-	8.55323	8.55323	15	16	CTTAATAA	TTATTAAG	FALSE	6	ATTA
chr14:28466413-28466424	chr3:55521010-55521022	mouse_NR2F2_chr14:28466420-28466424	chr3:55521011-55521015	mouse_NKX_chr14:28466413-28466419	chr3:55521016-55521022	-39051	-33370	Wnt5a	WNT5A	-	+	5.80341	5.80341	6	6	CACTTCT	AGAAGTG	TRUE	7	AAGTG
chr14:29997043-29997055	chr3:53864877-53864889	mouse_NR2F2_chr14:29997043-29997047	chr3:53864885-53864889	mouse_NKX_chr14:29997049-29997055	chr3:53864877-53864883	8157	17266	Mir6947	ACTR8	-	+	5.80341	5.80341	7	7	CACTTCT	AGAAGTG	TRUE	7	AAGTG
chr14:30055675-30055690	chr3:53796955-53796970	mouse_NR2F2_chr14:30055675-30055679	chr3:53796966-53796970	mouse_NKX_chr14:30055684-30055690	chr3:53796955-53796961	33044	49452	Chdh	CHDH	-	+	7.1347	7.1347	10	10	CACTTAA	TTAAGTG	TRUE	7	AAGTG
chr14:30060568-30060589	chr3:53791897-53791919	mouse_NR2F2_chr14:30060585-30060589	chr3:53791898-53791902	mouse_NKX_chr14:30060568-30060574	chr3:53791913-53791919	37954	54520	Chdh	CHDH	+	-	7.1347	7.1347	16	16	TTAAGTG	CACTTAA	TRUE	7	AAGTG
chr14:31267822-31267836	chr3:52391204-52391218	mouse_NR2F2_chr14:31267822-31267826	chr3:52391214-52391218	mouse_NKX_chr14:31267830-31267836	chr3:52391204-52391210	16335	18793	Bap1	BAP1	-	+	6.93815	6.93815	9	9	AACTTGA	TCAAGTT	TRUE	7	AAGTG
chr14:31268021-31268033	chr3:52391007-52391019	mouse_NR2F2_chr14:31268021-31268025	chr3:52391015-52391019	mouse_NKX_chr14:31268027-31268033	chr3:52391007-52391013	16534	18992	Bap1	BAP1	+	-	6.94398	6.94398	7	7	TGAAGTG	CACTTCA	TRUE	7	AAGTG
chr14:31318805-31318826	chr3:52323863-52323884	mouse_NR2F2_chr14:31318805-31318809	chr3:52323880-52323884	mouse_NKX_chr14:31318820-31318826	chr3:52323863-52323869	5089	7562	Dnah1	DNAH1	-	+	5.79757	5.79757	16	16	AACTTGT	ACAAGTT	TRUE	5	AAGTG
chr14:31318820-31318834	chr3:52323854-52323869	mouse_NR2F2_chr14:31318830-31318834	chr3:52323855-52323859	mouse_NKX_chr14:31318820-31318826	chr3:52323863-52323869	5064	7537	Dnah1	DNAH1	-	+	5.79757	5.79757	9	9	AACTTGT	ACAAGTT	TRUE	5	AAGTG
chr14:32214633-32214648	chr10:49922338-49922353	mouse_NR2F2_chr14:32214633-32214637	chr10:49922349-49922353	mouse_NKX_chr14:32214642-32214648	chr10:49922338-49922344	12664	19677	Parg	PARG	-	+	6.93815	6.93815	10	10	AACTTGA	TCAAGTT	TRUE	7	AAGTG
chr14:32605501-32605515	chr10:49389939-49389953	mouse_NR2F2_chr14:32605501-32605505	chr10:49389949-49389953	mouse_NKX_chr14:32605508-32605515	chr10:49389939-49389946	5576	6139	Prrxl1	DRGX	+	-	8.5976	8.5976	8	9	CATAATTA	TAATTATG	FALSE	6	ATTA
chr14:32960958-32960971	chr10:48981246-48981259	mouse_NR2F2_chr14:32960958-32960962	chr10:48981255-48981259	mouse_NKX_chr14:32960965-32960971	chr10:48981246-48981252	-30422	4331	Lrrc18	MIR4294	-	+	5.79757	5.79757	8	8	AACTTGT	ACAAGTT	TRUE	5	AAGTG
chr14:33888853-33888874	chr10:47254087-47254108	mouse_NR2F2_chr14:33888853-33888857	chr10:47254087-47254091	mouse_NKX_chr14:33888868-33888874	chr10:47254102-47254108	-34732	-46108	Gdf10	GDF10	+	+	5.99413	5.99413	16	16	ATAAGTG	ATAAGTG	TRUE	0	AAGTG
chr14:38291200-38291217	chr10:83056878-83056895	mouse_NR2F2_chr14:38291200-38291204	chr10:83056891-83056895	mouse_NKX_chr14:38291210-38291217	chr10:83056878-83056885	-607100	620197	Nrg3os	LINC02650	+	-	8.55323	8.55323	11	12	CTTAATTA	TAATTAAG	FALSE	8	ATTA
chr14:38371207-38371228	chr10:82984901-82984923	mouse_NR2F2_chr14:38371224-38371228	chr10:82984902-82984906	mouse_NKX_chr14:38371207-38371213	chr10:82984917-82984923	-527076	692186	Nrg3os	LINC02650	+	-	6.94398	6.94398	16	16	TGAAGTG	CACTTCA	TRUE	7	AAGTG
chr14:38371224-38371242	chr10:82984889-82984906	mouse_NR2F2_chr14:38371224-38371228	chr10:82984902-82984906	mouse_NKX_chr14:38371235-38371242	chr10:82984889-82984896	-527076	692186	Nrg3os	LINC02650	-	+	7.42468	7.42468	12	12	AAAATAAG	CTTATTTT	TRUE	6	ATTA
chr14:45462112-45462129	chr14:52860337-52860354	mouse_NR2F2_chr14:45462112-45462116	chr14:52860337-52860341	mouse_NKX_chr14:45462123-45462129	chr14:52860348-52860354	67951	-68732	Fermt2	GNPNAT1	+	+	6.94398	6.94398	12	12	TGAAGTG	TGAAGTG	TRUE	0	AAGTG
chr14:45944618-45944633	chr14:53493812-53493828	mouse_NR2F2_chr14:45944629-45944633	chr14:53493823-53493827	mouse_NKX_chr14:45944618-45944624	chr14:53493812-53493818	-139396	340471	Gm1821	LOC101927620	-	-	8.3709	8.3709	10	10	CACTTGA	CACTTGA	TRUE	0	AAGTG
chr14:46369478-46369497	chr14:53935465-53935484	mouse_NR2F2_chr14:46369478-46369482	chr14:53935465-53935469	mouse_NKX_chr14:46369490-46369497	chr14:53935477-53935484	-10044	13017	Gm15217	MIR5580	+	+	8.5976	8.5976	13	13	CATAATTT	CATAATTT	TRUE	0	ATTA
chr14:46383627-46383638	chr14:53949847-53949859	mouse_NR2F2_chr14:46383634-46383638	chr14:53949854-53949858	mouse_NKX_chr14:46383627-46383634	chr14:53949847-53949854	4112	-1372	Gm15217	MIR5580	-	-	7.42468	7.42468	6	6	TAAATAAG	TAAATAAG	TRUE	0	ATTA
chr14:46386047-46386061	chr14:53952182-53952197	mouse_NR2F2_chr14:46386057-46386061	chr14:53952192-53952196	mouse_NKX_chr14:46386047-46386054	chr14:53952182-53952189	4610	1281	Bmp4	BMP4	+	+	8.5976	8.5976	9	9	CATAATAA	CATAATAA	TRUE	0	ATTA
chr14:48454033-48454046	chr14:56587941-56587954	mouse_NR2F2_chr14:48454033-48454037	chr14:56587941-56587945	mouse_NKX_chr14:48454040-48454046	chr14:56587948-56587954	7683	8145	Tmem260	TMEM260	-	-	5.70195	5.70195	8	8	AACTTAA	AACTTAA	TRUE	0	AAGTG
chr14:48593166-48593181	chr14:56742257-56742272	mouse_NR2F2_chr14:48593166-48593170	chr14:56742257-56742261	mouse_NKX_chr14:48593174-48593181	chr14:56742265-56742272	69566	63408	Otx2	OTX2	-	-	8.5976	8.5976	9	9	TTATTATG	TTATTATG	TRUE	0	ATTA
chr14:48827382-48827396	chr14:56982391-56982405	mouse_NR2F2_chr14:48827382-48827386	chr14:56982391-56982395	mouse_NKX_chr14:48827390-48827396	chr14:56982399-56982405	-51489	169235	4933429O19Rik	OTX2-AS1	+	+	8.3709	8.3709	9	9	TCAAGTG	TCAAGTG	TRUE	0	AAGTG
chr14:50891807-50891821	chr14:20429267-20429282	mouse_NR2F2_chr14:50891817-50891821	chr14:20429277-20429281	mouse_NKX_chr14:50891807-50891813	chr14:20429267-20429273	3533	6551	Klhl33	KLHL33	+	+	5.70195	6.93815	9	9	TTAAGTT	TCAAGTT	TRUE	1	AAGTG
chr14:50947910-50947921	chr14:20472366-20472377	mouse_NR2F2_chr14:50947910-50947914	chr14:20472366-20472370	mouse_NKX_chr14:50947915-50947921	chr14:20472371-20472377	3609	2989	Pnp	PNP	+	+	8.3709	6.93815	6	6	TCAAGTG	TCAAGTT	TRUE	1	AAGTG
chr14:52097669-52097680	chr14:21262945-21262957	mouse_NR2F2_chr14:52097676-52097680	chr14:21262952-21262956	mouse_NKX_chr14:52097669-52097676	chr14:21262945-21262952	6343	6525	Hnrnpc	HNRNPC	-	-	7.42468	7.42468	6	6	AAAATAAG	AAAATAAG	TRUE	0	ATTA
chr14:52198934-52198954	chr14:21385958-21385979	mouse_NR2F2_chr14:52198950-52198954	chr14:21385974-21385978	mouse_NKX_chr14:52198934-52198940	chr14:21385958-21385964	-1713	-1957	Supt16	SUPT16H	+	+	5.80341	5.80341	15	15	AGAAGTG	AGAAGTG	TRUE	0	AAGTG
chr14:54695698-54695711	chr14:23102173-23102186	mouse_NR2F2_chr14:54695698-54695702	chr14:23102173-23102177	mouse_NKX_chr14:54695705-54695711	chr14:23102180-23102186	3133	2814	Gm29776	LMLN2	+	+	5.72625	5.72625	8	8	TCGAGTG	TCGAGTG	TRUE	0	AAGTG
chr14:55065458-55065475	chr14:23524856-23524873	mouse_NR2F2_chr14:55065458-55065462	chr14:23524856-23524860	mouse_NKX_chr14:55065469-55065475	chr14:23524867-23524873	-7631	12048	Zfhx2os	THTPA	-	-	5.80341	5.80341	12	12	CACTTCT	CACTTCT	TRUE	0	AAGTG
chr14:55671910-55671928	chr14:24232361-24232380	mouse_NR2F2_chr14:55671924-55671928	chr14:24232375-24232379	mouse_NKX_chr14:55671910-55671916	chr14:24232361-24232367	-46	8	Nedd8	NEDD8-MDP1	-	-	5.80341	5.80341	13	13	CACTTCT	CACTTCT	TRUE	0	AAGTG
chr14:56949623-56949643	chr13:20066964-20066984	mouse_NR2F2_chr14:56949623-56949627	chr13:20066964-20066968	mouse_NKX_chr14:56949637-56949643	chr13:20066978-20066984	62782	-35735	Zmym2	LINC01072	-	-	6.93815	6.93815	15	15	AACTTGA	AACTTGA	TRUE	0	AAGTG
chr14:57607809-57607821	chr13:20814772-20814784	mouse_NR2F2_chr14:57607809-57607813	chr13:20814772-20814776	mouse_NKX_chr14:57607815-57607821	chr13:20814778-20814784	36197	-40813	1700039M10Rik	EEF1AKMT1	-	-	6.51541	6.51541	7	7	CACTTTA	CACTTTA	TRUE	0	AAGTG
chr14:59807196-59807212	chr13:25820263-25820279	mouse_NR2F2_chr14:59807196-59807200	chr13:25820275-25820279	mouse_NKX_chr14:59807205-59807212	chr13:25820263-25820270	181917	230784	Shisa2	SHISA2	+	-	7.42468	7.42468	10	11	CTTATTAA	TTAATAAG	FALSE	4	ATTA
chr14:63325969-63325982	chr8:11629019-11629033	mouse_NR2F2_chr14:63325978-63325982	chr8:11629020-11629024	mouse_NKX_chr14:63325969-63325975	chr8:11629027-11629033	-80709	-47914	Gata4	GATA4	+	-	6.94398	6.94398	8	8	TGAAGTG	CACTTCA	TRUE	7	AAGTG
chr14:67037998-67038019	chr8:26339892-26339913	mouse_NR2F2_chr14:67037998-67038002	chr8:26339909-26339913	mouse_NKX_chr14:67038013-67038019	chr8:26339892-26339898	-29123	43043	Bnip3l	SDAD1P1	+	-	5.80341	5.80341	16	16	AGAAGTG	CACTTCT	TRUE	7	AAGTG
chr14:69459579-69459599	chr8:23317053-23317073	mouse_NR2F2_chr14:69459579-69459583	chr8:23317069-23317073	mouse_NKX_chr14:69459593-69459599	chr8:23317053-23317059	52968	-19138	Synb	LOC100507156	+	-	6.94398	6.94398	15	15	TGAAGTG	CACTTCA	TRUE	7	AAGTG
chr14:69677854-69677874	chr8:23317053-23317073	mouse_NR2F2_chr14:69677854-69677858	chr8:23317069-23317073	mouse_NKX_chr14:69677868-69677874	chr8:23317053-23317059	-14392	-19138	Mir6950	LOC100507156	+	-	6.94398	6.94398	15	15	TGAAGTG	CACTTCA	TRUE	7	AAGTG
chr14:69761725-69761738	chr12:107741035-107741048	mouse_NR2F2_chr14:69761725-69761729	chr12:107741035-107741039	mouse_NKX_chr14:69761732-69761738	chr12:107741042-107741048	-5745	4482	Tnfrsf10b	LOC101929162	+	+	7.1347	6.51541	8	8	TTAAGTG	TAAAGTG	TRUE	1	AAGTG
chr14:69785023-69785039	chr8:23020149-23020165	mouse_NR2F2_chr14:69785023-69785027	chr8:23020161-23020165	mouse_NKX_chr14:69785032-69785039	chr8:23020149-23020156	17553	20583	Tnfrsf10b	RHOBTB2	-	+	7.46905	7.46905	10	11	TAAATATG	CATATTTA	FALSE	4	ATTA
chr14:70202994-70203015	chr8:22554896-22554917	mouse_NR2F2_chr14:70202994-70202998	chr8:22554913-22554917	mouse_NKX_chr14:70203008-70203015	chr8:22554896-22554903	1627	2987	Sorbs3	SORBS3	-	+	8.55323	8.55323	15	16	AAATTAAG	CTTAATTT	FALSE	8	ATTA
chr14:70409327-70409340	chr8:22289891-22289905	mouse_NR2F2_chr14:70409336-70409340	chr8:22289892-22289896	mouse_NKX_chr14:70409327-70409333	chr8:22289899-22289905	19770	14326	Piwil2	PIWIL2	-	+	7.23033	7.23033	8	8	CACTTGT	ACAAGTG	TRUE	7	AAGTG
chr14:70467127-70467140	chr8:22221547-22221561	mouse_NR2F2_chr14:70467136-70467140	chr8:22221548-22221552	mouse_NKX_chr14:70467127-70467133	chr8:22221555-22221561	9621	10550	Phyhip	PHYHIP	+	-	5.79757	5.79757	8	8	ACAAGTT	AACTTGT	TRUE	5	AAGTG
chr14:70491390-70491407	chr8:22195531-22195548	mouse_NR2F2_chr14:70491390-70491394	chr8:22195544-22195548	mouse_NKX_chr14:70491401-70491407	chr8:22195531-22195537	28868	30173	Bmp1	BMP1	-	+	7.23033	7.23033	12	12	CACTTGT	ACAAGTG	TRUE	7	AAGTG
chr14:70812273-70812291	chr8:21871516-21871534	mouse_NR2F2_chr14:70812273-70812277	chr8:21871530-21871534	mouse_NKX_chr14:70812285-70812291	chr8:21871516-21871522	37894	42159	Dok2	DOK2	-	+	6.51541	6.51541	13	13	CACTTTA	TAAAGTG	TRUE	5	AAGTG
chr14:71042271-71042289	chr8:21622089-21622108	mouse_NR2F2_chr14:71042285-71042289	chr8:21622090-21622094	mouse_NKX_chr14:71042271-71042278	chr8:21622101-21622108	152180	166784	Gfra2	GFRA2	-	+	7.42468	7.42468	13	12	TAAATAAG	CTTATTTA	FALSE	6	ATTA
chr14:72138310-72138327	chr8:20605924-20605941	mouse_NR2F2_chr14:72138323-72138327	chr8:20605925-20605929	mouse_NKX_chr14:72138310-72138316	chr8:20605935-20605941	281616	9000	4930434J06Rik	SNORD3F	-	+	5.99413	5.99413	12	11	CACTTAT	ATAAGTG	FALSE	7	AAGTG
chr14:73517245-73517264	chr13:48079917-48079937	mouse_NR2F2_chr14:73517260-73517264	chr13:48079918-48079922	mouse_NKX_chr14:73517245-73517251	chr13:48079931-48079937	7213	2782	Med4	MED4-AS1	+	-	5.80341	5.80341	14	14	AGAAGTG	CACTTCT	TRUE	7	AAGTG
chr14:73569014-73569027	chr13:47988538-47988551	mouse_NR2F2_chr14:73569014-73569018	chr13:47988547-47988551	mouse_NKX_chr14:73569021-73569027	chr13:47988538-47988544	16230	12778	Sucla2	SUCLA2	+	-	8.3709	8.3709	8	8	TCAAGTG	CACTTGA	TRUE	7	AAGTG
chr14:77633410-77633429	chr13:43302705-43302724	mouse_NR2F2_chr14:77633410-77633414	chr13:43302720-43302724	mouse_NKX_chr14:77633422-77633429	chr13:43302705-43302712	-126544	-146131	Gm6994	ENOX1-AS2	+	-	8.5976	8.5976	13	14	CATAATTA	TAATTATG	FALSE	6	ATTA
chr14:77658638-77658650	chr13:43274934-43274946	mouse_NR2F2_chr14:77658638-77658642	chr13:43274942-43274946	mouse_NKX_chr14:77658644-77658650	chr13:43274934-43274940	140328	161778	Gm1587	LINC00400	-	+	5.99413	5.99413	7	7	CACTTAT	ATAAGTG	TRUE	7	AAGTG
chr14:78396491-78396507	chr13:42439641-42439658	mouse_NR2F2_chr14:78396503-78396507	chr13:42439642-42439646	mouse_NKX_chr14:78396491-78396497	chr13:42439652-42439658	-88462	14751	Tnfsf11	LINC02341	-	+	7.1347	5.99413	11	11	CACTTAA	ATAAGTG	TRUE	7	AAGTG
chr14:79722582-79722599	chr13:52796160-52796178	mouse_NR2F2_chr14:79722595-79722599	chr13:52796173-52796177	mouse_NKX_chr14:79722582-79722588	chr13:52796160-52796166	-15834	-13875	Mir759	MIR759	-	-	6.93815	6.93815	12	12	AACTTGA	AACTTGA	TRUE	0	AAGTG
chr14:79750260-79750272	chr13:52829685-52829698	mouse_NR2F2_chr14:79750268-79750272	chr13:52829693-52829697	mouse_NKX_chr14:79750260-79750267	chr13:52829685-52829692	11839	18945	Mir759	PCDH8	+	+	8.55323	8.55323	7	7	CTTAATTA	CTTAATTA	TRUE	0	ATTA
chr14:79782921-79782942	chr13:52858647-52858668	mouse_NR2F2_chr14:79782921-79782925	chr13:52858647-52858651	mouse_NKX_chr14:79782936-79782942	chr13:52858662-52858668	-11611	-10009	Pcdh8	PCDH8	+	+	5.80341	5.80341	16	16	AGAAGTG	AGAAGTG	TRUE	0	AAGTG
chr14:79927693-79927709	chr13:52976911-52976928	mouse_NR2F2_chr14:79927705-79927709	chr13:52976923-52976927	mouse_NKX_chr14:79927693-79927700	chr13:52976911-52976918	-58531	-51888	Gm10845	OLFM4	-	-	8.55323	8.55323	11	11	AAATTAAG	AAATTAAG	TRUE	0	ATTA
chr14:80023416-80023435	chr13:53052314-53052333	mouse_NR2F2_chr14:80023416-80023420	chr13:53052314-53052318	mouse_NKX_chr14:80023428-80023435	chr13:53052326-53052333	23116	23503	Olfm4	OLFM4	+	+	7.42468	7.42468	13	13	CTTATTAA	CTTATTAA	TRUE	0	ATTA
chr14:80596602-80596623	chr13:53557480-53557502	mouse_NR2F2_chr14:80596619-80596623	chr13:53557497-53557501	mouse_NKX_chr14:80596602-80596608	chr13:53557480-53557486	596319	-257920	Olfm4	LINC00558	+	+	6.94398	6.94398	16	16	TGAAGTG	TGAAGTG	TRUE	0	AAGTG
chr14:80975706-80975726	chr13:53892449-53892470	mouse_NR2F2_chr14:80975722-80975726	chr13:53892465-53892469	mouse_NKX_chr14:80975706-80975712	chr13:53892449-53892455	975422	77048	Olfm4	LINC00558	-	-	5.70195	5.70195	15	15	AACTTAA	AACTTAA	TRUE	0	AAGTG
chr14:80975708-80975726	chr13:53892451-53892470	mouse_NR2F2_chr14:80975722-80975726	chr13:53892465-53892469	mouse_NKX_chr14:80975708-80975715	chr13:53892451-53892458	975422	77048	Olfm4	LINC00558	+	+	8.55323	8.55323	13	13	CTTAATTT	CTTAATTT	TRUE	0	ATTA
chr14:84532763-84532783	chr13:57724500-57724521	mouse_NR2F2_chr14:84532779-84532783	chr13:57724516-57724520	mouse_NKX_chr14:84532763-84532770	chr13:57724500-57724507	-56357	92774	9630013A20Rik	PCDH17	-	-	8.55323	8.55323	15	15	TAATTAAG	TAATTAAG	TRUE	0	ATTA
chr14:86019320-86019340	chr13:59069907-59069927	mouse_NR2F2_chr14:86019320-86019324	chr13:59069907-59069911	mouse_NKX_chr14:86019334-86019340	chr13:59069921-59069927	-226648	-836792	4930529K09Rik	LINC00374	+	+	7.1347	6.94398	15	15	TTAAGTG	TGAAGTG	TRUE	1	AAGTG
chr14:86262125-86262138	chr13:59280808-59280822	mouse_NR2F2_chr14:86262134-86262138	chr13:59280817-59280821	mouse_NKX_chr14:86262125-86262132	chr13:59280808-59280815	16166	-731899	4930529K09Rik	DIAPH3-AS1	+	+	7.42468	7.42468	8	8	CTTATTTA	CTTATTTA	TRUE	0	ATTA
chr14:86431478-86431492	chr13:59443191-59443206	mouse_NR2F2_chr14:86431488-86431492	chr13:59443201-59443205	mouse_NKX_chr14:86431478-86431485	chr13:59443191-59443198	185520	-569515	4930529K09Rik	DIAPH3-AS1	+	+	7.46905	7.46905	9	9	CATATTTT	CATATTTT	TRUE	0	ATTA
chr14:86787090-86787101	chr13:59789725-59789737	mouse_NR2F2_chr14:86787097-86787101	chr13:59789732-59789736	mouse_NKX_chr14:86787090-86787097	chr13:59789725-59789732	354125	-222984	Diaph3	DIAPH3-AS1	-	-	7.42468	7.42468	6	6	AAAATAAG	AAAATAAG	TRUE	0	ATTA
chr14:87269620-87269637	chr13:60291777-60291795	mouse_NR2F2_chr14:87269633-87269637	chr13:60291790-60291794	mouse_NKX_chr14:87269620-87269626	chr13:60291777-60291783	-128411	-23688	Diaph3	LINC00434	-	-	6.94398	6.94398	12	12	CACTTCA	CACTTCA	TRUE	0	AAGTG
chr14:88123602-88123619	chr15:59768540-59768558	mouse_NR2F2_chr14:88123615-88123619	chr15:59768541-59768545	mouse_NKX_chr14:88123602-88123608	chr15:59768552-59768558	347779	-79222	Pcdh20	BNIP2	-	+	6.94398	6.94398	12	12	CACTTCA	TGAAGTG	TRUE	7	AAGTG
chr14:88390336-88390353	chr13:61359109-61359126	mouse_NR2F2_chr14:88390336-88390340	chr13:61359109-61359113	mouse_NKX_chr14:88390346-88390353	chr13:61359119-61359126	81058	56411	Pcdh20	PCDH20	-	-	8.5976	8.5976	11	11	TAATTATG	TAATTATG	TRUE	0	ATTA
chr14:89062915-89062930	chr13:62031439-62031455	mouse_NR2F2_chr14:89062926-89062930	chr13:62031450-62031454	mouse_NKX_chr14:89062915-89062922	chr13:62031439-62031446	-591532	-1904	Pcdh20	LINC00358	+	+	8.5976	8.5976	10	10	CATAATAA	CATAATAA	TRUE	0	ATTA
chr14:9039610-9039622	chr3:59299660-59299673	mouse_NR2F2_chr14:9039618-9039622	chr3:59299668-59299672	mouse_NKX_chr14:9039610-9039617	chr3:59299660-59299667	373230	-249638	4930455B14Rik	C3orf67	-	-	8.5976	8.5976	7	7	TTATTATG	TTATTATG	TRUE	0	ATTA
chr14:9039618-9039631	chr3:59299668-59299681	mouse_NR2F2_chr14:9039618-9039622	chr3:59299668-59299672	mouse_NKX_chr14:9039624-9039631	chr3:59299674-59299681	373230	-249638	4930455B14Rik	C3orf67	-	-	7.46905	7.46905	7	7	TTAATATG	TTAATATG	TRUE	0	ATTA
chr14:90501284-90501298	chr13:63967714-63967729	mouse_NR2F2_chr14:90501294-90501298	chr13:63967724-63967728	mouse_NKX_chr14:90501284-90501291	chr13:63967714-63967721	374405	108285	4930474H20Rik	LINC00355	-	-	8.55323	8.55323	9	9	AAATTAAG	AAATTAAG	TRUE	0	ATTA
chr14:92118825-92118846	chr13:65532530-65532551	mouse_NR2F2_chr14:92118825-92118829	chr13:65532530-65532534	mouse_NKX_chr14:92118839-92118846	chr13:65532544-65532551	1771842	-333515	Pcdh9	LINC01052	+	+	8.55323	8.55323	15	15	CTTAATTA	CTTAATTA	TRUE	0	ATTA
chr14:93196585-93196596	chr13:66492793-66492805	mouse_NR2F2_chr14:93196592-93196596	chr13:66492800-66492804	mouse_NKX_chr14:93196585-93196592	chr13:66492793-66492800	694075	274552	Pcdh9	MIR4704	-	-	7.42468	7.42468	6	6	ATAATAAG	ATAATAAG	TRUE	0	ATTA
chr14:93839469-93839487	chr13:67173646-67173665	mouse_NR2F2_chr14:93839483-93839487	chr13:67173660-67173664	mouse_NKX_chr14:93839469-93839475	chr13:67173646-67173652	51184	56674	Pcdh9	PCDH9	-	-	8.3709	8.3709	13	13	CACTTGA	CACTTGA	TRUE	0	AAGTG
chr14:93886464-93886477	chr13:67226172-67226186	mouse_NR2F2_chr14:93886473-93886477	chr13:67226181-67226185	mouse_NKX_chr14:93886464-93886470	chr13:67226172-67226178	4194	4153	Pcdh9	PCDH9	-	-	5.99413	5.99413	8	8	CACTTAT	CACTTAT	TRUE	0	AAGTG
chr14:9405613-9405625	chr3:59583321-59583334	mouse_NR2F2_chr14:9405621-9405625	chr3:59583329-59583333	mouse_NKX_chr14:9405613-9405620	chr3:59583321-59583328	-478472	75166	Mnd1-ps	LOC339902	-	-	8.55323	8.55323	7	7	AAATTAAG	AAATTAAG	TRUE	0	ATTA
chr14:94996979-94996993	chr13:68325844-68325859	mouse_NR2F2_chr14:94996989-94996993	chr13:68325854-68325858	mouse_NKX_chr14:94996979-94996985	chr13:68325844-68325850	-884263	559469	Spertl	LINC00550	+	+	6.93815	5.70195	9	9	TCAAGTT	TTAAGTT	TRUE	1	AAGTG
chr14:95001760-95001780	chr13:68330190-68330210	mouse_NR2F2_chr14:95001760-95001764	chr13:68330190-68330194	mouse_NKX_chr14:95001773-95001780	chr13:68330203-68330210	-879492	555133	Spertl	LINC00550	-	-	7.46905	7.46905	14	14	AAAATATG	AAAATATG	TRUE	0	ATTA
chr14:95770160-95770177	chr13:69316736-69316754	mouse_NR2F2_chr14:95770173-95770177	chr13:69316749-69316753	mouse_NKX_chr14:95770160-95770166	chr13:69316736-69316742	-111079	94405	Spertl	LINC00383	+	+	6.94398	6.94398	12	12	TGAAGTG	TGAAGTG	TRUE	0	AAGTG
chr14:97432359-97432375	chr13:71076461-71076477	mouse_NR2F2_chr14:97432359-97432363	chr13:71076461-71076465	mouse_NKX_chr14:97432368-97432375	chr13:71076470-71076477	737404	61322	Dach1	LINC00348	+	+	8.5976	8.5976	10	10	CATAATTA	CATAATTA	TRUE	0	ATTA
chr14:97827619-97827637	chr13:71475017-71475035	mouse_NR2F2_chr14:97827619-97827623	chr13:71475017-71475021	mouse_NKX_chr14:97827631-97827637	chr13:71475029-71475035	342144	392173	Dach1	DACH1	-	-	5.79757	5.79757	13	13	AACTTGT	AACTTGT	TRUE	0	AAGTG
chr14:97944655-97944672	chr13:71602399-71602417	mouse_NR2F2_chr14:97944668-97944672	chr13:71602412-71602416	mouse_NKX_chr14:97944655-97944662	chr13:71602399-71602406	225095	264778	Dach1	DACH1	+	+	8.55323	8.55323	12	12	CTTAATAA	CTTAATAA	TRUE	0	ATTA
chr14:98056955-98056976	chr13:71740049-71740071	mouse_NR2F2_chr14:98056972-98056976	chr13:71740066-71740070	mouse_NKX_chr14:98056955-98056961	chr13:71740049-71740055	112791	127124	Dach1	DACH1	-	-	5.79757	5.79757	16	16	AACTTGT	AACTTGT	TRUE	0	AAGTG
chr14:98087428-98087448	chr13:71776103-71776124	mouse_NR2F2_chr14:98087444-98087448	chr13:71776119-71776123	mouse_NKX_chr14:98087428-98087435	chr13:71776103-71776110	82319	91071	Dach1	DACH1	-	-	8.55323	8.55323	15	15	TAATTAAG	TAATTAAG	TRUE	0	ATTA
chr14:98105586-98105599	chr13:71798754-71798768	mouse_NR2F2_chr14:98105595-98105599	chr13:71798763-71798767	mouse_NKX_chr14:98105586-98105593	chr13:71798754-71798761	64168	68427	Dach1	DACH1	+	+	7.42468	7.42468	8	8	CTTATTTT	CTTATTTT	TRUE	0	ATTA
chr14:98155965-98155981	chr13:71852946-71852962	mouse_NR2F2_chr14:98155965-98155969	chr13:71852946-71852950	mouse_NKX_chr14:98155974-98155981	chr13:71852955-71852962	13798	14244	Dach1	DACH1	+	+	8.5976	8.5976	10	10	CATAATTT	CATAATTT	TRUE	0	ATTA
chr14:98214840-98214860	chr13:71925228-71925249	mouse_NR2F2_chr14:98214856-98214860	chr13:71925244-71925248	mouse_NKX_chr14:98214840-98214847	chr13:71925228-71925235	-45093	-58042	Dach1	DACH1	+	+	8.55323	8.55323	15	15	CTTAATTT	CTTAATTT	TRUE	0	ATTA
chr14:98271909-98271922	chr13:71950259-71950273	mouse_NR2F2_chr14:98271918-98271922	chr13:71950268-71950272	mouse_NKX_chr14:98271909-98271915	chr13:71950259-71950265	-102155	-83066	Dach1	DACH1	+	+	6.94398	6.51541	8	8	TGAAGTG	TAAAGTG	TRUE	1	AAGTG
chr14:98749485-98749496	chr13:72428322-72428334	mouse_NR2F2_chr14:98749492-98749496	chr13:72428329-72428333	mouse_NKX_chr14:98749485-98749492	chr13:72428322-72428329	296642	299298	Mzt1	MZT1	+	+	8.5976	8.5976	6	6	CATAATAT	CATAATAT	TRUE	0	ATTA
chr14:98887790-98887809	chr13:72566660-72566679	mouse_NR2F2_chr14:98887790-98887794	chr13:72566660-72566664	mouse_NKX_chr14:98887802-98887809	chr13:72566672-72566679	158344	160967	Mzt1	MZT1	-	-	8.5976	8.5976	13	13	TAATTATG	TAATTATG	TRUE	0	ATTA
chr14:98933502-98933516	chr13:72621641-72621656	mouse_NR2F2_chr14:98933512-98933516	chr13:72621651-72621655	mouse_NKX_chr14:98933502-98933508	chr13:72621641-72621647	112622	105976	Mzt1	MZT1	+	+	7.1347	7.1347	9	9	TTAAGTG	TTAAGTG	TRUE	0	AAGTG
chr14:9903384-9903395	chr3:60034704-60034716	mouse_NR2F2_chr14:9903391-9903395	chr3:60034711-60034715	mouse_NKX_chr14:9903384-9903390	chr3:60034704-60034710	19298	46196	Mnd1-ps	FHIT	-	-	5.80341	5.80341	6	6	CACTTCT	CACTTCT	TRUE	0	AAGTG
chr14:99713007-99713026	chr13:73522331-73522350	mouse_NR2F2_chr14:99713007-99713011	chr13:73522331-73522335	mouse_NKX_chr14:99713020-99713026	chr13:73522344-73522350	414318	-41911	Klf5	LINC00392	-	-	6.93815	6.93815	14	14	AACTTGA	AACTTGA	TRUE	0	AAGTG
chr15:101017056-101017073	chr12:51770544-51770562	mouse_NR2F2_chr15:101017069-101017073	chr12:51770557-51770561	mouse_NKX_chr15:101017056-101017062	chr12:51770544-51770550	37328	61358	Fignl2	FIGNL2	+	+	8.3709	8.3709	12	12	TCAAGTG	TCAAGTG	TRUE	0	AAGTG
chr15:101024080-101024097	chr12:51780443-51780460	mouse_NR2F2_chr15:101024080-101024084	chr12:51780443-51780447	mouse_NKX_chr15:101024091-101024097	chr12:51780454-51780460	30317	51472	Fignl2	FIGNL2	+	+	6.93815	6.93815	12	12	TCAAGTT	TCAAGTT	TRUE	0	AAGTG
chr15:102803746-102803761	chr12:53809945-53809961	mouse_NR2F2_chr15:102803757-102803761	chr12:53809956-53809960	mouse_NKX_chr15:102803746-102803753	chr12:53809945-53809952	-56850	-52924	Cistr	CISTR	+	+	8.5976	8.5976	10	10	CATAATTT	CATAATTT	TRUE	0	ATTA
chr15:102952155-102952169	chr12:53970767-53970781	mouse_NR2F2_chr15:102952155-102952159	chr12:53970767-53970771	mouse_NKX_chr15:102952163-102952169	chr12:53970775-53970781	-2369	-1855	Hoxc11	HOTAIR	+	+	8.3709	8.3709	9	9	TCAAGTG	TCAAGTG	TRUE	0	AAGTG
chr15:102957708-102957728	chr12:53976419-53976440	mouse_NR2F2_chr15:102957724-102957728	chr12:53976435-53976439	mouse_NKX_chr15:102957708-102957715	chr12:53976419-53976426	3200	-1481	Hoxc11	HOTAIR	-	-	8.5976	8.5976	15	15	ATATTATG	ATATTATG	TRUE	0	ATTA
chr15:10589323-10589343	chr5:34813575-34813596	mouse_NR2F2_chr15:10589339-10589343	chr5:34813576-34813580	mouse_NKX_chr15:10589323-10589330	chr5:34813589-34813596	-10952	-25587	Gm10389	TTC23L	+	-	7.42468	7.42468	15	14	CTTATTTT	AAAATAAG	FALSE	6	ATTA
chr15:11699732-11699744	chr5:33009279-33009292	mouse_NR2F2_chr15:11699740-11699744	chr5:33009280-33009284	mouse_NKX_chr15:11699732-11699738	chr5:33009286-33009292	205932	61838	Npr3	LINC02120	+	-	5.70195	5.70195	7	7	TTAAGTT	AACTTAA	TRUE	7	AAGTG
chr15:11854294-11854306	chr5:32778433-32778446	mouse_NR2F2_chr15:11854302-11854306	chr5:32778434-32778438	mouse_NKX_chr15:11854294-11854300	chr5:32778440-32778446	51370	67114	Npr3	NPR3	-	+	5.70195	5.70195	7	7	AACTTAA	TTAAGTT	TRUE	7	AAGTG
chr15:13461335-13461354	chr5:30926994-30927014	mouse_NR2F2_chr15:13461350-13461354	chr5:30926995-30926999	mouse_NKX_chr15:13461335-13461342	chr5:30927007-30927014	-287677	-266690	Cdh6	CDH6	+	-	8.5976	8.55323	14	13	CATAATTA	TAATTAAG	FALSE	7	ATTA
chr15:13562307-13562321	chr5:30848517-30848531	mouse_NR2F2_chr15:13562307-13562311	chr5:30848527-30848531	mouse_NKX_chr15:13562314-13562321	chr5:30848517-30848524	-388634	-345158	Cdh6	CDH6	+	-	8.5976	8.5976	8	9	CATAATTA	TAATTATG	FALSE	6	ATTA
chr15:14274924-14274945	chr5:30195275-30195296	mouse_NR2F2_chr15:14274924-14274928	chr5:30195292-30195296	mouse_NKX_chr15:14274939-14274945	chr5:30195275-30195281	-1101251	314733	Cdh6	LOC105374704	-	+	7.1347	7.1347	16	16	CACTTAA	TTAAGTG	TRUE	7	AAGTG
chr15:17837376-17837397	chr5:25678028-25678050	mouse_NR2F2_chr15:17837393-17837397	chr5:25678029-25678033	mouse_NKX_chr15:17837376-17837382	chr5:25678044-25678050	532232	487077	4921515E04Rik	LINC02211	-	+	6.94398	6.51541	16	16	CACTTCA	TAAAGTG	TRUE	6	AAGTG
chr15:19108514-19108528	chr5:24405660-24405675	mouse_NR2F2_chr15:19108524-19108528	chr5:24405661-24405665	mouse_NKX_chr15:19108514-19108521	chr5:24405668-24405675	-76847	239316	Gm35496	CDH10	+	-	8.55323	8.55323	9	8	CTTAATTA	TAATTAAG	FALSE	8	ATTA
chr15:23658685-23658704	chr5:19240925-19240945	mouse_NR2F2_chr15:23658700-23658704	chr5:19240926-19240930	mouse_NKX_chr15:23658685-23658692	chr5:19240938-19240945	622239	645345	Cdh18	CDH18	-	+	7.42468	7.42468	14	13	TTAATAAG	CTTATTAA	FALSE	4	ATTA
chr15:26079264-26079281	chr5:16375980-16375997	mouse_NR2F2_chr15:26079264-26079268	chr5:16375993-16375997	mouse_NKX_chr15:26079275-26079281	chr5:16375980-16375986	-16828	65108	Gm41279	LINC02150	-	+	5.70195	5.70195	12	12	AACTTAA	TTAAGTT	TRUE	7	AAGTG
chr15:26310622-26310636	chr5:16178179-16178193	mouse_NR2F2_chr15:26310622-26310626	chr5:16178189-16178193	mouse_NKX_chr15:26310630-26310636	chr5:16178179-16178185	1576	1601	2021-03-11	2021-03-11	-	+	7.1347	7.1347	9	9	CACTTAA	TTAAGTG	TRUE	7	AAGTG
chr15:27851880-27851897	chr5:14363846-14363864	mouse_NR2F2_chr15:27851893-27851897	chr5:14363847-14363851	mouse_NKX_chr15:27851880-27851886	chr5:14363858-14363864	-170353	-100135	Otulinl	SNORD170	+	-	6.93815	6.93815	12	12	TCAAGTT	AACTTGA	TRUE	7	AAGTG
chr15:32470816-32470833	chr5:9325727-9325745	mouse_NR2F2_chr15:32470829-32470833	chr5:9325728-9325732	mouse_NKX_chr15:32470816-32470823	chr5:9325738-9325745	226018	-185604	Sema5a	SEMA5A-AS1	+	-	8.5976	8.5976	12	11	CATAATTA	AAATTATG	FALSE	6	ATTA
chr15:35306788-35306808	chr8:98956087-98956107	mouse_NR2F2_chr15:35306788-35306792	chr8:98956087-98956091	mouse_NKX_chr15:35306802-35306808	chr8:98956101-98956107	10692	11647	Osr2	OSR2	+	+	6.93815	6.93815	15	15	TCAAGTT	TCAAGTT	TRUE	0	AAGTG
chr15:35822089-35822104	chr8:99753661-99753676	mouse_NR2F2_chr15:35822089-35822093	chr8:99753661-99753665	mouse_NKX_chr15:35822098-35822104	chr8:99753670-99753676	116155	140044	Cox6c	COX6C	+	+	5.70195	5.70195	10	10	TTAAGTT	TTAAGTT	TRUE	0	AAGTG
chr15:36525582-36525599	chr8:100596647-100596664	mouse_NR2F2_chr15:36525582-36525586	chr8:100596647-100596651	mouse_NKX_chr15:36525593-36525599	chr8:100596658-100596664	-28793	21756	Ankrd46	SNX31	-	-	6.94398	6.94398	12	12	CACTTCA	CACTTCA	TRUE	0	AAGTG
chr15:36959407-36959426	chr8:101148590-101148610	mouse_NR2F2_chr15:36959422-36959426	chr8:101148605-101148609	mouse_NKX_chr15:36959407-36959413	chr8:101148590-101148596	47978	57066	Zfp706	ZNF706	-	-	6.51541	6.51541	14	14	CACTTTA	CACTTTA	TRUE	0	AAGTG
chr15:39454405-39454425	chr8:103912098-103912118	mouse_NR2F2_chr15:39454405-39454409	chr8:103912098-103912102	mouse_NKX_chr15:39454418-39454425	chr8:103912111-103912118	-205104	92880	Rims2	RIMS2	-	-	7.42468	7.42468	14	14	TAAATAAG	TAAATAAG	TRUE	0	ATTA
chr15:39506966-39506983	chr8:103961065-103961082	mouse_NR2F2_chr15:39506966-39506970	chr8:103961065-103961069	mouse_NKX_chr15:39506977-39506983	chr8:103961076-103961082	-152543	141847	Rims2	RIMS2	+	+	5.99413	5.99413	12	12	ATAAGTG	ATAAGTG	TRUE	0	AAGTG
chr15:39999338-39999353	chr8:104651878-104651893	mouse_NR2F2_chr15:39999338-39999342	chr8:104651878-104651882	mouse_NKX_chr15:39999347-39999353	chr8:104651887-104651893	36691	-62856	AU022793	LRP12	+	+	5.80341	5.80341	10	10	AGAAGTG	AGAAGTG	TRUE	0	AAGTG
chr15:4057684-4057696	chr5:41842754-41842766	mouse_NR2F2_chr15:4057684-4057688	chr5:41842762-41842766	mouse_NKX_chr15:4057690-4057696	chr5:41842754-41842760	-30280	894	BC037032	OXCT1	-	+	6.94398	6.51541	7	7	CACTTCA	TAAAGTG	TRUE	6	AAGTG
chr15:40850478-40850492	chr8:105536466-105536481	mouse_NR2F2_chr15:40850488-40850492	chr8:105536476-105536480	mouse_NKX_chr15:40850478-40850484	chr8:105536466-105536472	195448	216935	Zfpm2	ZFPM2	+	+	6.93815	6.93815	9	9	TCAAGTT	TCAAGTT	TRUE	0	AAGTG
chr15:42463041-42463062	chr8:107287161-107287183	mouse_NR2F2_chr15:42463058-42463062	chr8:107287178-107287182	mouse_NKX_chr15:42463041-42463047	chr8:107287161-107287167	213917	49335	Angpt1	ANGPT1	+	+	6.94398	6.94398	16	16	TGAAGTG	TGAAGTG	TRUE	0	AAGTG
chr15:42511078-42511096	chr8:107334864-107334882	mouse_NR2F2_chr15:42511078-42511082	chr8:107334864-107334868	mouse_NKX_chr15:42511090-42511096	chr8:107334876-107334882	165897	1649	Angpt1	ANGPT1	+	+	6.93815	6.93815	13	13	TCAAGTT	TCAAGTT	TRUE	0	AAGTG
chr15:48543022-48543033	chr8:113175830-113175842	mouse_NR2F2_chr15:48543029-48543033	chr8:113175837-113175841	mouse_NKX_chr15:48543022-48543029	chr8:113175830-113175837	248958	201313	Csmd3	CSMD3	-	-	8.55323	8.55323	6	6	TAATTAAG	TAATTAAG	TRUE	0	ATTA
chr15:48789929-48789945	chr8:113434934-113434951	mouse_NR2F2_chr15:48789941-48789945	chr8:113434946-113434950	mouse_NKX_chr15:48789929-48789935	chr8:113434934-113434940	2046	1991	Csmd3	CSMD3	-	-	7.1347	7.1347	11	11	CACTTAA	CACTTAA	TRUE	0	AAGTG
chr15:50678154-50678174	chr8:115432772-115432792	mouse_NR2F2_chr15:50678154-50678158	chr8:115432772-115432776	mouse_NKX_chr15:50678168-50678174	chr8:115432786-115432792	210893	235239	Trps1	TRPS1	-	-	5.99413	5.99413	15	15	CACTTAT	CACTTAT	TRUE	0	AAGTG
chr15:50678168-50678189	chr8:115432786-115432808	mouse_NR2F2_chr15:50678185-50678189	chr8:115432803-115432807	mouse_NKX_chr15:50678168-50678174	chr8:115432786-115432792	210862	235208	Trps1	TRPS1	-	-	5.99413	5.99413	16	16	CACTTAT	CACTTAT	TRUE	0	AAGTG
chr15:51403173-51403191	chr8:116235427-116235445	mouse_NR2F2_chr15:51403173-51403177	chr8:116235427-116235431	mouse_NKX_chr15:51403184-51403191	chr8:116235438-116235445	-7565	89630	Gm19303	LINC00536	-	-	7.46905	7.46905	12	12	TTAATATG	TTAATATG	TRUE	0	ATTA
chr15:51518409-51518420	chr8:116357750-116357762	mouse_NR2F2_chr15:51518416-51518420	chr8:116357757-116357761	mouse_NKX_chr15:51518409-51518416	chr8:116357750-116357757	-122808	-32700	Gm19303	LINC00536	-	-	8.5976	8.5976	6	6	TTATTATG	TTATTATG	TRUE	0	ATTA
chr15:55034179-55034199	chr8:119758089-119758109	mouse_NR2F2_chr15:55034179-55034183	chr8:119758089-119758093	mouse_NKX_chr15:55034192-55034199	chr8:119758102-119758109	37971	74750	Taf2	TAF2	+	+	7.46905	7.46905	14	14	CATATTAA	CATATTAA	TRUE	0	ATTA
chr15:55034179-55034199	chr8:119758089-119758110	mouse_NR2F2_chr15:55034179-55034183	chr8:119758089-119758093	mouse_NKX_chr15:55034192-55034199	chr8:119758103-119758110	37971	74750	Taf2	TAF2	+	-	7.46905	8.55323	14	15	CATATTAA	ATATTAAG	FALSE	6	ATTA
chr15:55034179-55034200	chr8:119758089-119758110	mouse_NR2F2_chr15:55034179-55034183	chr8:119758089-119758093	mouse_NKX_chr15:55034193-55034200	chr8:119758103-119758110	37971	74750	Taf2	TAF2	-	-	8.55323	8.55323	15	15	ATATTAAG	ATATTAAG	TRUE	0	ATTA
chr15:55034179-55034200	chr8:119758089-119758109	mouse_NR2F2_chr15:55034179-55034183	chr8:119758089-119758093	mouse_NKX_chr15:55034193-55034200	chr8:119758102-119758109	37971	74750	Taf2	TAF2	-	+	8.55323	7.46905	15	14	ATATTAAG	CATATTAA	FALSE	6	ATTA
chr15:56668187-56668201	chr8:121614637-121614651	mouse_NR2F2_chr15:56668187-56668191	chr8:121614637-121614641	mouse_NKX_chr15:56668195-56668201	chr8:121614645-121614651	-21755	-24707	Has2os	HAS2-AS1	+	+	7.23033	7.23033	9	9	ACAAGTG	ACAAGTG	TRUE	0	AAGTG
chr15:56694105-56694125	chr8:121640965-121640985	mouse_NR2F2_chr15:56694105-56694109	chr8:121640965-121640969	mouse_NKX_chr15:56694118-56694125	chr8:121640978-121640985	439	473	Has2	HAS2	-	-	7.42468	7.42468	14	14	AAAATAAG	AAAATAAG	TRUE	0	ATTA
chr15:57822687-57822704	chr8:122952961-122952979	mouse_NR2F2_chr15:57822700-57822704	chr8:122952974-122952978	mouse_NKX_chr15:57822687-57822693	chr8:122952961-122952967	69716	72796	Derl1	DERL1	+	+	5.80341	5.80341	12	12	AGAAGTG	AGAAGTG	TRUE	0	AAGTG
chr15:59570209-59570222	chr8:125337456-125337470	mouse_NR2F2_chr15:59570218-59570222	chr8:125337465-125337469	mouse_NKX_chr15:59570209-59570216	chr8:125337456-125337463	-78434	-92891	Trib1	TRIB1	+	+	8.55323	8.55323	8	8	CTTAATAT	CTTAATAT	TRUE	0	ATTA
chr15:61177108-61177129	chr8:126903832-126903853	mouse_NR2F2_chr15:61177108-61177112	chr8:126903832-126903836	mouse_NKX_chr15:61177123-61177129	chr8:126903847-126903853	-255840	-109320	A1bg	PCAT1	-	-	7.23033	5.99413	16	16	CACTTGT	CACTTAT	TRUE	1	AAGTG
chr15:63541378-63541395	chr8:129469413-129469431	mouse_NR2F2_chr15:63541391-63541395	chr8:129469426-129469430	mouse_NKX_chr15:63541378-63541384	chr8:129469413-129469419	-61785	14714	Gm20740	MIR3686	-	-	5.79757	5.79757	12	12	AACTTGT	AACTTGT	TRUE	0	AAGTG
chr15:63756055-63756071	chr8:129710751-129710768	mouse_NR2F2_chr15:63756067-63756071	chr8:129710763-129710767	mouse_NKX_chr15:63756055-63756061	chr8:129710751-129710757	52670	-30526	Gsdmc	CCDC26	+	+	7.1347	7.1347	11	11	TTAAGTG	TTAAGTG	TRUE	0	AAGTG
chr15:65419924-65419939	chr8:131587394-131587410	mouse_NR2F2_chr15:65419935-65419939	chr8:131587405-131587409	mouse_NKX_chr15:65419924-65419931	chr8:131587394-131587401	-367083	-316686	Efr3a	EFR3A	-	-	7.46905	7.46905	10	10	TAAATATG	TAAATATG	TRUE	0	ATTA
chr15:67515535-67515546	chr8:133957297-133957308	mouse_NR2F2_chr15:67515535-67515539	chr8:133957304-133957308	mouse_NKX_chr15:67515540-67515546	chr8:133957297-133957303	288768	70809	1700012I11Rik	LOC101927822	+	-	7.1347	7.1347	6	6	TTAAGTG	CACTTAA	TRUE	7	AAGTG
chr15:67598780-67598794	chr8:134051081-134051095	mouse_NR2F2_chr15:67598780-67598784	chr8:134051081-134051085	mouse_NKX_chr15:67598788-67598794	chr8:134051089-134051095	372013	164587	1700012I11Rik	LOC101927822	-	-	5.99413	7.23033	9	9	CACTTAT	CACTTGT	TRUE	1	AAGTG
chr15:69568387-69568407	chr8:136123204-136123224	mouse_NR2F2_chr15:69568387-69568391	chr8:136123204-136123208	mouse_NKX_chr15:69568400-69568407	chr8:136123217-136123224	297856	-407592	4930504C09Rik	LINC02055	+	+	7.46905	7.46905	14	14	CATATTAA	CATATTAA	TRUE	0	ATTA
chr15:73245024-73245044	chr8:140723575-140723595	mouse_NR2F2_chr15:73245024-73245028	chr8:140723575-140723579	mouse_NKX_chr15:73245037-73245044	chr8:140723588-140723595	9856	-5008	Mir151	PTK2	+	+	7.46905	7.46905	14	14	CATATTTT	CATATTTT	TRUE	0	ATTA
chr15:73343297-73343310	chr8:140890707-140890721	mouse_NR2F2_chr15:73343306-73343310	chr8:140890716-140890720	mouse_NKX_chr15:73343297-73343303	chr8:140890707-140890713	79883	110286	Ptk2	PTK2	+	+	6.93815	6.93815	8	8	TCAAGTT	TCAAGTT	TRUE	0	AAGTG
chr15:7342332-7342347	chr1:236286143-236286159	mouse_NR2F2_chr15:7342343-7342347	chr1:236286144-236286148	mouse_NKX_chr15:7342332-7342338	chr1:236286153-236286159	56045	-4187	Egflam	ERO1B	+	-	5.70195	5.70195	10	10	TTAAGTT	AACTTAA	TRUE	7	AAGTG
chr15:76070363-76070376	chr8:143816555-143816568	mouse_NR2F2_chr15:76070363-76070367	chr8:143816555-143816559	mouse_NKX_chr15:76070370-76070376	chr8:143816562-143816568	-581	-784	Scrib	SCRIB	-	-	6.94398	6.94398	8	8	CACTTCA	CACTTCA	TRUE	0	AAGTG
chr15:76521668-76521679	chr8:144336132-144336144	mouse_NR2F2_chr15:76521675-76521679	chr8:144336139-144336143	mouse_NKX_chr15:76521668-76521674	chr8:144336132-144336138	452	341	Scrt1	SCRT1	+	+	6.93815	6.93815	6	6	TCAAGTT	TCAAGTT	TRUE	0	AAGTG
chr15:77096655-77096670	chr22:35758584-35758599	mouse_NR2F2_chr15:77096655-77096659	chr22:35758584-35758588	mouse_NKX_chr15:77096664-77096670	chr22:35758593-35758599	12259	40714	1700109K24Rik	APOL5	+	+	6.93815	6.93815	10	10	TCAAGTT	TCAAGTT	TRUE	0	AAGTG
chr15:77212987-77213005	chr22:35911104-35911125	mouse_NR2F2_chr15:77213001-77213005	chr22:35911120-35911124	mouse_NKX_chr15:77212987-77212993	chr22:35911104-35911110	32605	50508	Rbfox2	RBFOX2	-	-	6.51541	6.51541	13	15	CACTTTA	CACTTTA	FALSE	0	AAGTG
chr15:77224077-77224098	chr22:35924494-35924515	mouse_NR2F2_chr15:77224077-77224081	chr22:35924494-35924498	mouse_NKX_chr15:77224092-77224098	chr22:35924509-35924515	21529	37134	Rbfox2	RBFOX2	-	-	5.79757	5.79757	16	16	AACTTGT	AACTTGT	TRUE	0	AAGTG
chr15:78089599-78089615	chr22:36671296-36671312	mouse_NR2F2_chr15:78089599-78089603	chr22:36671296-36671300	mouse_NKX_chr15:78089608-78089615	chr22:36671305-36671312	29679	31560	Cacng2	CACNG2	-	-	7.42468	7.42468	10	10	TAAATAAG	TAAATAAG	TRUE	0	ATTA
chr15:78385277-78385293	chr22:36999836-36999852	mouse_NR2F2_chr15:78385277-78385281	chr22:36999836-36999840	mouse_NKX_chr15:78385287-78385293	chr22:36999846-36999852	3490	8013	Tex33	TEX33	+	+	5.79757	5.79757	11	11	ACAAGTT	ACAAGTT	TRUE	0	AAGTG
chr15:79365817-79365834	chr22:38225454-38225471	mouse_NR2F2_chr15:79365817-79365821	chr22:38225454-38225458	mouse_NKX_chr15:79365828-79365834	chr22:38225465-38225471	9481	-736	Mir1943	SNORA92	-	-	6.93815	6.93815	12	12	AACTTGA	AACTTGA	TRUE	0	AAGTG
chr15:82990031-82990049	chr22:42373171-42373189	mouse_NR2F2_chr15:82990031-82990035	chr22:42373171-42373175	mouse_NKX_chr15:82990043-82990049	chr22:42373183-42373189	-30737	-3965	Mir3080	LINC01315	-	-	7.1347	7.1347	13	13	CACTTAA	CACTTAA	TRUE	0	AAGTG
chr15:8342593-8342607	chr5:36996728-36996743	mouse_NR2F2_chr15:8342603-8342607	chr5:36996729-36996733	mouse_NKX_chr15:8342593-8342599	chr5:36996737-36996743	101858	119961	Nipbl	NIPBL	-	+	5.80341	5.80341	9	9	CACTTCT	AGAAGTG	TRUE	7	AAGTG
chr15:83618656-83618668	chr22:43220554-43220567	mouse_NR2F2_chr15:83618664-83618668	chr22:43220562-43220566	mouse_NKX_chr15:83618656-83618662	chr22:43220554-43220560	-23509	7890	Ttll12	LOC105373051	-	-	8.3709	8.3709	7	7	CACTTGA	CACTTGA	TRUE	0	AAGTG
chr15:85008492-85008508	chr3:155987661-155987678	mouse_NR2F2_chr15:85008492-85008496	chr3:155987662-155987666	mouse_NKX_chr15:85008502-85008508	chr3:155987672-155987678	-8647	117014	Upk3a	GMPS	+	+	6.94398	6.94398	11	11	TGAAGTG	TGAAGTG	TRUE	0	AAGTG
chr15:86494736-86494750	chr22:47170330-47170344	mouse_NR2F2_chr15:86494736-86494740	chr22:47170330-47170334	mouse_NKX_chr15:86494743-86494750	chr22:47170337-47170344	217063	-175239	Tbc1d22a	LOC339685	-	-	7.46905	7.46905	8	8	ATAATATG	ATAATATG	TRUE	0	ATTA
chr15:88468660-88468671	chr22:49515300-49515312	mouse_NR2F2_chr15:88468667-88468671	chr22:49515307-49515311	mouse_NKX_chr15:88468660-88468667	chr22:49515300-49515307	-131633	28157	Zdhhc25	MIR3667	-	-	7.42468	7.42468	6	6	TTAATAAG	TTAATAAG	TRUE	0	ATTA
chr15:92441587-92441599	chr12:41271324-41271337	mouse_NR2F2_chr15:92441595-92441599	chr12:41271332-41271336	mouse_NKX_chr15:92441587-92441594	chr12:41271324-41271331	44787	83014	Pdzrn4	PDZRN4	-	-	7.46905	7.46905	7	7	AAAATATG	AAAATATG	TRUE	0	ATTA
chr15:92628999-92629018	chr12:41466525-41466543	mouse_NR2F2_chr15:92628999-92629003	chr12:41466525-41466529	mouse_NKX_chr15:92629012-92629018	chr12:41466537-41466543	31892	28788	Pdzrn4	PDZRN4	-	-	5.79757	5.79757	14	13	AACTTGT	AACTTGT	FALSE	0	AAGTG
chr15:92673073-92673094	chr12:41503059-41503081	mouse_NR2F2_chr15:92673090-92673094	chr12:41503076-41503080	mouse_NKX_chr15:92673073-92673080	chr12:41503059-41503066	75983	65339	Pdzrn4	PDZRN4	+	+	8.5976	8.5976	16	16	CATAATTT	CATAATAT	TRUE	1	ATTA
chr15:93499577-93499597	chr12:42458877-42458897	mouse_NR2F2_chr15:93499577-93499581	chr12:42458877-42458881	mouse_NKX_chr15:93499591-93499597	chr12:42458891-42458897	19941	24736	Prickle1	PRICKLE1	-	-	7.23033	7.23033	15	15	CACTTGT	CACTTGT	TRUE	0	AAGTG
chr15:93744312-93744331	chr12:42790868-42790887	mouse_NR2F2_chr15:93744312-93744316	chr12:42790868-42790872	mouse_NKX_chr15:93744325-93744331	chr12:42790881-42790887	-148412	98654	Prickle1	LINC02450	+	+	7.1347	7.1347	14	14	TTAAGTG	TTAAGTG	TRUE	0	AAGTG
chr15:94600259-94600277	chr12:43815574-43815593	mouse_NR2F2_chr15:94600273-94600277	chr12:43815588-43815592	mouse_NKX_chr15:94600259-94600265	chr12:43815574-43815580	-10451	-9273	Twf1	TWF1	+	+	6.94398	6.94398	13	13	TGAAGTG	TGAAGTG	TRUE	0	AAGTG
chr15:94833850-94833861	chr12:44091616-44091628	mouse_NR2F2_chr15:94833857-94833861	chr12:44091623-44091627	mouse_NKX_chr15:94833850-94833857	chr12:44091616-44091623	204674	255544	Tmem117	TMEM117	-	-	8.55323	8.55323	6	6	ATATTAAG	ATATTAAG	TRUE	0	ATTA
chr15:97884820-97884837	chr12:47878994-47879011	mouse_NR2F2_chr15:97884820-97884824	chr12:47878994-47878998	mouse_NKX_chr15:97884831-97884837	chr12:47879005-47879011	23474	25998	Vdr	VDR	+	+	6.94398	6.94398	12	12	TGAAGTG	TGAAGTG	TRUE	0	AAGTG
chr15:98187013-98187034	chr12:48202528-48202550	mouse_NR2F2_chr15:98187030-98187034	chr12:48202545-48202549	mouse_NKX_chr15:98187013-98187019	chr12:48202528-48202534	8510	745	Olfr288	OR10AD1	+	+	6.94398	6.94398	16	16	TGAAGTG	TGAAGTG	TRUE	0	AAGTG
chr15:99248762-99248775	chr12:49564797-49564810	mouse_NR2F2_chr15:99248762-99248766	chr12:49564797-49564801	mouse_NKX_chr15:99248769-99248775	chr12:49564804-49564810	-3024	1640	1700120C14Rik	MCRS1	+	+	6.94398	6.94398	8	8	TGAAGTG	TGAAGTG	TRUE	0	AAGTG
chr15:99423949-99423962	chr12:49793348-49793361	mouse_NR2F2_chr15:99423949-99423953	chr12:49793348-49793352	mouse_NKX_chr15:99423956-99423962	chr12:49793355-49793361	30732	35063	Tmbim6	NCKAP5L	+	+	6.94398	6.94398	8	8	TGAAGTG	TGAAGTG	TRUE	0	AAGTG
chr15:99801961-99801973	chr12:50200621-50200634	mouse_NR2F2_chr15:99801969-99801973	chr12:50200629-50200633	mouse_NKX_chr15:99801961-99801968	chr12:50200621-50200628	18178	902	Lima1	LIMA1	-	-	8.5976	8.5976	7	7	AAATTATG	AAATTATG	TRUE	0	ATTA
chr16:11240643-11240654	chr16:11897815-11897827	mouse_NR2F2_chr16:11240650-11240654	chr16:11897822-11897826	mouse_NKX_chr16:11240643-11240650	chr16:11897815-11897822	13673	18132	Gspt1	GSPT1	-	-	7.46905	7.46905	6	6	TTAATATG	TTAATATG	TRUE	0	ATTA
chr16:11887875-11887889	chr16:12781501-12781516	mouse_NR2F2_chr16:11887885-11887889	chr16:12781511-12781515	mouse_NKX_chr16:11887875-11887882	chr16:12781501-12781508	-13477	22374	Gm9961	CPPED1	-	-	8.55323	8.55323	9	9	AAATTAAG	AAATTAAG	TRUE	0	ATTA
chr16:13460337-13460350	chr16:14320068-14320082	mouse_NR2F2_chr16:13460346-13460350	chr16:14320077-14320081	mouse_NKX_chr16:13460337-13460344	chr16:14320068-14320075	6508	10794	Mir365-1	MIR365A	-	-	7.42468	7.42468	8	8	AAAATAAG	AAAATAAG	TRUE	0	ATTA
chr16:13461063-13461074	chr16:14325799-14325811	mouse_NR2F2_chr16:13461070-13461074	chr16:14325806-14325810	mouse_NKX_chr16:13461063-13461070	chr16:14325799-14325806	7232	16523	Mir365-1	MIR365A	-	-	7.46905	7.46905	6	6	TAAATATG	TAAATATG	TRUE	0	ATTA
chr16:13699057-13699068	chr16:14665053-14665064	mouse_NR2F2_chr16:13699057-13699061	chr16:14665053-14665057	mouse_NKX_chr16:13699062-13699068	chr16:14665058-14665064	27201	29518	Bfar	PLA2G10	+	+	5.80341	5.80341	6	6	AGAAGTG	AGAAGTG	TRUE	0	AAGTG
chr16:13826904-13826924	chr16:15048058-15048078	mouse_NR2F2_chr16:13826904-13826908	chr16:15048074-15048078	mouse_NKX_chr16:13826918-13826924	chr16:15048058-15048064	7655	7999	Ntan1	NTAN1	+	-	7.23033	7.23033	15	15	ACAAGTG	CACTTGT	TRUE	7	AAGTG
chr16:14228748-14228765	chr16:15753406-15753423	mouse_NR2F2_chr16:14228748-14228752	chr16:15753406-15753410	mouse_NKX_chr16:14228759-14228765	chr16:15753417-15753423	62658	103163	Myh11	NDE1	-	-	5.79757	5.79757	12	12	AACTTGT	AACTTGT	TRUE	0	AAGTG
chr16:15862745-15862765	chr2:130182434-130182455	mouse_NR2F2_chr16:15862761-15862765	chr2:130182435-130182439	mouse_NKX_chr16:15862745-15862751	chr2:130182449-130182455	606	174	Mzt2	MZT2B	-	+	8.3709	8.3709	15	15	CACTTGA	TCAAGTG	TRUE	7	AAGTG
chr16:16421561-16421578	chr12:32641488-32641505	mouse_NR2F2_chr16:16421561-16421565	chr12:32641501-32641505	mouse_NKX_chr16:16421572-16421578	chr12:32641488-32641494	-62532	-37698	Dnm1l	DNM1L	-	+	7.1347	6.51541	12	12	CACTTAA	TAAAGTG	TRUE	6	AAGTG
chr16:17284443-17284461	chr22:20714454-20714472	mouse_NR2F2_chr16:17284443-17284447	chr22:20714454-20714458	mouse_NKX_chr16:17284455-17284461	chr22:20714466-20714472	8145	13342	Tmem191c	TMEM191A	+	+	6.93815	6.93815	13	13	TCAAGTT	TCAAGTT	TRUE	0	AAGTG
chr16:17516006-17516027	chr22:20988042-20988064	mouse_NR2F2_chr16:17516023-17516027	chr22:20988059-20988063	mouse_NKX_chr16:17516006-17516012	chr22:20988042-20988048	6813	5764	Lztr1	LZTR1	-	-	6.93815	6.93815	16	16	AACTTGA	AACTTGA	TRUE	0	AAGTG
chr16:18284076-18284087	chr22:20086292-20086304	mouse_NR2F2_chr16:18284083-18284087	chr22:20086293-20086297	mouse_NKX_chr16:18284076-18284082	chr22:20086298-20086304	232	236	Mir1306	MIR1306	-	+	5.70195	5.70195	6	6	AACTTAA	TTAAGTT	TRUE	7	AAGTG
chr16:20162006-20162026	chr3:183728720-183728740	mouse_NR2F2_chr16:20162006-20162010	chr3:183728720-183728724	mouse_NKX_chr16:20162020-20162026	chr3:183728734-183728740	14226	18483	Mir684-1	YEATS2	+	+	5.99413	5.99413	15	15	ATAAGTG	ATAAGTG	TRUE	0	AAGTG
chr16:21262695-21262715	chr3:184624972-184624993	mouse_NR2F2_chr16:21262711-21262715	chr3:184624988-184624992	mouse_NKX_chr16:21262695-21262701	chr3:184624972-184624978	-6647	63205	Mir7680	EPHB3	+	+	5.80341	5.80341	15	15	AGAAGTG	AGAAGTG	TRUE	0	AAGTG
chr16:21652976-21652992	chr3:185082742-185082759	mouse_NR2F2_chr16:21652988-21652992	chr3:185082754-185082758	mouse_NKX_chr16:21652976-21652983	chr3:185082742-185082749	41675	70304	2510009E07Rik	C3orf70	-	-	8.55323	8.55323	11	11	AAATTAAG	AAATTAAG	TRUE	0	ATTA
chr16:21773491-21773508	chr3:185229428-185229445	mouse_NR2F2_chr16:21773491-21773495	chr3:185229428-185229432	mouse_NKX_chr16:21773501-21773508	chr3:185229438-185229445	14341	23842	Ehhadh	MIR5588	-	-	8.55323	8.55323	11	11	TAATTAAG	TAATTAAG	TRUE	0	ATTA
chr16:22572668-22572679	chr3:186268869-186268880	mouse_NR2F2_chr16:22572668-22572672	chr3:186268869-186268873	mouse_NKX_chr16:22572673-22572679	chr3:186268874-186268880	-32656	93363	Mir6362	DGKG	-	-	8.3709	8.3709	6	6	CACTTGA	CACTTGA	TRUE	0	AAGTG
chr16:23096080-23096093	chr1:26781701-26781715	mouse_NR2F2_chr16:23096089-23096093	chr1:26781710-26781714	mouse_NKX_chr16:23096080-23096086	chr1:26781701-26781707	-11377	-6251	Eif4a2	PIGV	+	+	5.79757	5.79757	8	8	ACAAGTT	ACAAGTT	TRUE	0	AAGTG
chr16:23258863-23258875	chr3:186965219-186965231	mouse_NR2F2_chr16:23258863-23258867	chr3:186965219-186965223	mouse_NKX_chr16:23258869-23258875	chr3:186965225-186965231	-31605	34695	St6gal1	ST6GAL1	+	+	5.80341	5.80341	7	7	AGAAGTG	AGAAGTG	TRUE	0	AAGTG
chr16:25333659-25333674	chr3:189221878-189221894	mouse_NR2F2_chr16:25333670-25333674	chr3:189221889-189221893	mouse_NKX_chr16:25333659-25333665	chr3:189221878-189221884	46855	18703	Tprg	TPRG1-AS2	-	-	5.99413	5.99413	10	10	CACTTAT	CACTTAT	TRUE	0	AAGTG
chr16:26782119-26782139	chr3:190700765-190700785	mouse_NR2F2_chr16:26782119-26782123	chr3:190700765-190700769	mouse_NKX_chr16:26782132-26782139	chr3:190700778-190700785	-26619	161927	Gm20319	GMNC	+	+	7.46905	7.46905	14	14	CATATTTT	CATATTTT	TRUE	0	ATTA
chr16:29657774-29657785	chr3:193701978-193701990	mouse_NR2F2_chr16:29657781-29657785	chr3:193701985-193701989	mouse_NKX_chr16:29657774-29657780	chr3:193701978-193701984	78449	-74655	Opa1	OPA1-AS1	+	+	5.79757	5.79757	6	6	ACAAGTT	ACAAGTT	TRUE	0	AAGTG
chr16:29657781-29657794	chr3:193701985-193701998	mouse_NR2F2_chr16:29657781-29657785	chr3:193701985-193701989	mouse_NKX_chr16:29657788-29657794	chr3:193701992-193701998	78449	-74655	Opa1	OPA1-AS1	-	-	5.79757	5.79757	8	8	AACTTGT	AACTTGT	TRUE	0	AAGTG
chr16:30067587-30067600	chr3:194138399-194138413	mouse_NR2F2_chr16:30067596-30067600	chr3:194138408-194138412	mouse_NKX_chr16:30067587-30067593	chr3:194138399-194138405	2241	2262	Hes1	HES1	+	+	7.1347	7.1347	8	8	TTAAGTG	TTAAGTG	TRUE	0	AAGTG
chr16:31153748-31153759	chr3:195381051-195381062	mouse_NR2F2_chr16:31153748-31153752	chr3:195381051-195381055	mouse_NKX_chr16:31153753-31153759	chr3:195381056-195381062	47488	61967	Acap2	ACAP2	-	-	5.79757	5.79757	6	6	AACTTGT	AACTTGT	TRUE	0	AAGTG
chr16:32470158-32470175	chr3:196239611-196239628	mouse_NR2F2_chr16:32470158-32470162	chr3:196239624-196239628	mouse_NKX_chr16:32470169-32470175	chr3:196239611-196239617	17719	23091	Slc51a	SLC51A	+	-	5.80341	5.80341	12	12	AGAAGTG	CACTTCT	TRUE	7	AAGTG
chr16:33969178-33969190	chr3:124726205-124726217	mouse_NR2F2_chr16:33969178-33969182	chr3:124726213-124726217	mouse_NKX_chr16:33969184-33969190	chr3:124726205-124726211	-2142	-4152	Umps	UMPS	-	+	6.51541	6.51541	7	7	CACTTTA	TAAAGTG	TRUE	5	AAGTG
chr16:34030064-34030080	chr3:124664976-124664993	mouse_NR2F2_chr16:34030076-34030080	chr3:124664977-124664981	mouse_NKX_chr16:34030064-34030071	chr3:124664986-124664993	-63040	-65388	Umps	UMPS	-	+	8.55323	8.55323	11	10	ATATTAAG	CTTAATAT	FALSE	6	ATTA
chr16:34491901-34491922	chr3:124117144-124117165	mouse_NR2F2_chr16:34491901-34491905	chr3:124117161-124117165	mouse_NKX_chr16:34491916-34491922	chr3:124117144-124117150	22124	-15767	Kalrn	MIR5002	-	+	8.3709	8.3709	16	16	CACTTGA	TCAAGTG	TRUE	7	AAGTG
chr16:35538172-35538190	chr3:123030939-123030958	mouse_NR2F2_chr16:35538186-35538190	chr3:123030940-123030944	mouse_NKX_chr16:35538172-35538178	chr3:123030952-123030958	-3174	-2336	Sema5b	SEMA5B	-	+	6.94398	6.94398	13	13	CACTTCA	TGAAGTG	TRUE	7	AAGTG
chr16:36015997-36016013	chr3:122457721-122457738	mouse_NR2F2_chr16:36016009-36016013	chr3:122457722-122457726	mouse_NKX_chr16:36015997-36016003	chr3:122457732-122457738	-25179	41517	Wdr5b	LOC102723582	-	+	6.93815	6.93815	11	11	AACTTGA	TCAAGTT	TRUE	7	AAGTG
chr16:37188623-37188642	chr3:121279882-121279902	mouse_NR2F2_chr16:37188638-37188642	chr3:121279883-121279887	mouse_NKX_chr16:37188623-37188629	chr3:121279896-121279902	176854	230244	Polq	MIR5682	-	+	8.3709	8.3709	14	14	CACTTGA	TCAAGTG	TRUE	7	AAGTG
chr16:37425877-37425891	chr3:120864727-120864742	mouse_NR2F2_chr16:37425887-37425891	chr3:120864728-120864732	mouse_NKX_chr16:37425877-37425883	chr3:120864736-120864742	-40931	-28372	Stxbp5l	LINC02049	+	-	8.3709	7.23033	9	9	TCAAGTG	CACTTGT	TRUE	7	AAGTG
chr16:37988546-37988563	chr3:120185349-120185366	mouse_NR2F2_chr16:37988546-37988550	chr3:120185362-120185366	mouse_NKX_chr16:37988557-37988563	chr3:120185349-120185355	-28775	58932	4930542C21Rik	GPR156	-	+	5.80341	5.80341	12	12	CACTTCT	AGAAGTG	TRUE	7	AAGTG
chr16:38591000-38591012	chr3:119432114-119432126	mouse_NR2F2_chr16:38591000-38591004	chr3:119432122-119432126	mouse_NKX_chr16:38591006-38591012	chr3:119432114-119432120	28188	31492	Tmem39a	TMEM39A	+	-	5.80341	5.80341	7	7	AGAAGTG	CACTTCT	TRUE	7	AAGTG
chr16:39408185-39408200	chr3:118510258-118510274	mouse_NR2F2_chr16:39408196-39408200	chr3:118510259-118510263	mouse_NKX_chr16:39408185-39408191	chr3:118510268-118510274	-219248	-131508	Gm36742	LOC101926968	-	+	7.1347	7.1347	10	10	CACTTAA	TTAAGTG	TRUE	7	AAGTG
chr16:40558149-40558170	chr3:117435558-117435580	mouse_NR2F2_chr16:40558166-40558170	chr3:117435559-117435563	mouse_NKX_chr16:40558149-40558155	chr3:117435574-117435580	573804	255365	Lsamp	LINC02024	+	-	7.23033	7.23033	16	16	ACAAGTG	CACTTGT	TRUE	7	AAGTG
chr16:40567588-40567600	chr3:117427525-117427538	mouse_NR2F2_chr16:40567596-40567600	chr3:117427526-117427530	mouse_NKX_chr16:40567588-40567594	chr3:117427532-117427538	583234	263398	Lsamp	LINC02024	-	+	7.1347	7.1347	7	7	CACTTAA	TTAAGTG	TRUE	7	AAGTG
chr16:40802653-40802672	chr3:117190284-117190304	mouse_NR2F2_chr16:40802668-40802672	chr3:117190285-117190289	mouse_NKX_chr16:40802653-40802659	chr3:117190298-117190304	-730156	268855	Lsamp	LINC00901	+	-	5.70195	5.70195	14	14	TTAAGTT	AACTTAA	TRUE	7	AAGTG
chr16:41283801-41283813	chr3:116730520-116730533	mouse_NR2F2_chr16:41283809-41283813	chr3:116730521-116730525	mouse_NKX_chr16:41283801-41283808	chr3:116730526-116730533	-249015	20734	Lsamp	TUSC7	-	+	7.46905	7.42468	7	6	TAAATATG	CTTATTTA	FALSE	5	ATTA
chr16:41673744-41673755	chr3:116299929-116299941	mouse_NR2F2_chr16:41673751-41673755	chr3:116299930-116299934	mouse_NKX_chr16:41673744-41673750	chr3:116299935-116299941	140927	-60093	Lsamp	LSAMP-AS1	+	-	5.80341	5.80341	6	6	AGAAGTG	CACTTCT	TRUE	7	AAGTG
chr16:42136298-42136315	chr3:115850367-115850384	mouse_NR2F2_chr16:42136298-42136302	chr3:115850380-115850384	mouse_NKX_chr16:42136308-42136315	chr3:115850367-115850374	167169	54745	Mir6540	SNORD155	+	-	8.55323	8.55323	11	12	CTTAATTA	TAATTAAG	FALSE	8	ATTA
chr16:42875280-42875292	chr3:115147884-115147896	mouse_NR2F2_chr16:42875280-42875284	chr3:115147892-115147896	mouse_NKX_chr16:42875286-42875292	chr3:115147884-115147890	305	-605	4932412D23Rik	ZBTB20	+	-	5.70195	5.70195	7	7	TTAAGTT	AACTTAA	TRUE	7	AAGTG
chr16:43334253-43334268	chr3:114660636-114660652	mouse_NR2F2_chr16:43334264-43334268	chr3:114660637-114660641	mouse_NKX_chr16:43334253-43334260	chr3:114660645-114660652	85930	-35693	Gm15713	ZBTB20	-	+	8.5976	8.5976	10	9	ATATTATG	CATAATAT	FALSE	8	ATTA
chr16:43396494-43396508	chr3:114583545-114583560	mouse_NR2F2_chr16:43396504-43396508	chr3:114583546-114583550	mouse_NKX_chr16:43396494-43396500	chr3:114583554-114583560	23690	40659	Gm15713	ZBTB20	-	+	7.1347	7.1347	9	9	CACTTAA	TTAAGTG	TRUE	7	AAGTG
chr16:43708814-43708828	chr3:114214803-114214818	mouse_NR2F2_chr16:43708824-43708828	chr3:114214804-114214808	mouse_NKX_chr16:43708814-43708820	chr3:114214812-114214818	-44642	-15398	Tigit	DRD3	-	+	5.80341	5.80341	9	9	CACTTCT	AGAAGTG	TRUE	7	AAGTG
chr16:44551038-44551051	chr3:113220071-113220085	mouse_NR2F2_chr16:44551047-44551051	chr3:113220072-113220076	mouse_NKX_chr16:44551038-44551044	chr3:113220079-113220085	7080	7957	Mir3081	BOC	-	+	5.80341	5.80341	8	8	CACTTCT	AGAAGTG	TRUE	7	AAGTG
chr16:44630092-44630111	chr3:113151689-113151708	mouse_NR2F2_chr16:44630092-44630096	chr3:113151704-113151708	mouse_NKX_chr16:44630104-44630111	chr3:113151689-113151696	-71224	16026	Boc	LINC02044	-	+	8.5976	8.5976	13	14	TTATTATG	CATAATAA	FALSE	8	ATTA
chr16:46454648-46454660	chr3:111126298-111126311	mouse_NR2F2_chr16:46454656-46454660	chr3:111126299-111126303	mouse_NKX_chr16:46454648-46454654	chr3:111126305-111126311	42309	54484	Nectin3	NECTIN3	-	+	5.80341	5.80341	7	7	CACTTCT	AGAAGTG	TRUE	7	AAGTG
chr16:46619935-46619950	chr3:110897750-110897768	mouse_NR2F2_chr16:46619946-46619950	chr3:110897751-110897755	mouse_NKX_chr16:46619935-46619942	chr3:110897761-110897768	-122981	172207	Nectin3	NECTIN3-AS1	-	+	7.46905	7.46905	10	11	TTAATATG	CATATTAA	FALSE	6	ATTA
chr16:48162698-48162719	chr3:109552135-109552157	mouse_NR2F2_chr16:48162715-48162719	chr3:109552136-109552140	mouse_NKX_chr16:48162698-48162704	chr3:109552151-109552157	-4218	-50691	6430553K19Rik	MIR4445	+	-	7.23033	7.23033	16	16	ACAAGTG	CACTTGT	TRUE	7	AAGTG
chr16:50754137-50754155	chr3:107208164-107208182	mouse_NR2F2_chr16:50754137-50754141	chr3:107208178-107208182	mouse_NKX_chr16:50754149-50754155	chr3:107208164-107208170	-21366	32459	Dubr	LINC00882	+	-	6.51541	8.3709	13	13	TAAAGTG	CACTTGA	TRUE	6	AAGTG
chr16:51986289-51986304	chr3:105906624-105906640	mouse_NR2F2_chr16:51986300-51986304	chr3:105906625-105906629	mouse_NKX_chr16:51986289-51986296	chr3:105906633-105906640	985	-37225	Gm29686	CBLB	+	-	7.42468	7.42468	10	9	CTTATTAA	TTAATAAG	FALSE	4	ATTA
chr16:52646387-52646401	chr3:105188847-105188862	mouse_NR2F2_chr16:52646397-52646401	chr3:105188848-105188852	mouse_NKX_chr16:52646387-52646393	chr3:105188856-105188862	169345	-177864	4930404A05Rik	ALCAM	-	+	7.1347	7.1347	9	9	CACTTAA	TTAAGTG	TRUE	7	AAGTG
chr16:54991704-54991725	chr3:102668492-102668514	mouse_NR2F2_chr16:54991721-54991725	chr3:102668493-102668497	mouse_NKX_chr16:54991704-54991710	chr3:102668508-102668514	291514	233479	Zpld1	ZPLD1	+	-	7.1347	7.1347	16	16	TTAAGTG	CACTTAA	TRUE	7	AAGTG
chr16:55480447-55480460	chr3:102225584-102225597	mouse_NR2F2_chr16:55480447-55480451	chr3:102225593-102225597	mouse_NKX_chr16:55480454-55480460	chr3:102225584-102225590	-14282	61889	Mir5118	LOC101929411	+	-	5.70195	5.70195	8	8	TTAAGTT	AACTTAA	TRUE	7	AAGTG
chr16:5829127-5829143	chr16:5954547-5954564	mouse_NR2F2_chr16:5829139-5829143	chr16:5954559-5954563	mouse_NKX_chr16:5829127-5829133	chr16:5954547-5954553	-55652	-64463	Rbfox1	RBFOX1	+	+	6.51541	6.51541	11	11	TAAAGTG	TAAAGTG	TRUE	0	AAGTG
chr16:6001744-6001757	chr16:6152501-6152515	mouse_NR2F2_chr16:6001753-6001757	chr16:6152510-6152514	mouse_NKX_chr16:6001744-6001750	chr16:6152501-6152507	26168	132809	1700123O21Rik	RBFOX1	+	+	6.93815	6.93815	8	8	TCAAGTT	TCAAGTT	TRUE	0	AAGTG
chr16:6057737-6057749	chr16:6204910-6204923	mouse_NR2F2_chr16:6057745-6057749	chr16:6204918-6204922	mouse_NKX_chr16:6057737-6057743	chr16:6204910-6204916	82160	185217	1700123O21Rik	RBFOX1	+	+	5.70195	5.70195	7	7	TTAAGTT	TTAAGTT	TRUE	0	AAGTG
chr16:6097616-6097627	chr16:6248140-6248151	mouse_NR2F2_chr16:6097616-6097620	chr16:6248140-6248144	mouse_NKX_chr16:6097621-6097627	chr16:6248145-6248151	122031	228439	1700123O21Rik	RBFOX1	+	+	5.70195	5.70195	6	6	TTAAGTT	TTAAGTT	TRUE	0	AAGTG
chr16:62813172-62813189	chr3:94035405-94035423	mouse_NR2F2_chr16:62813185-62813189	chr3:94035406-94035410	mouse_NKX_chr16:62813172-62813178	chr3:94035417-94035423	-1489	-6810	Stx19	STX19	-	+	7.23033	7.23033	12	12	CACTTGT	ACAAGTG	TRUE	7	AAGTG
chr16:63860099-63860114	chr3:89111602-89111617	mouse_NR2F2_chr16:63860099-63860103	chr3:89111613-89111617	mouse_NKX_chr16:63860108-63860114	chr3:89111602-89111608	4074	3993	Epha3	EPHA3	+	-	8.3709	8.3709	10	10	TCAAGTG	CACTTGA	TRUE	7	AAGTG
chr16:64024044-64024059	chr3:88965729-88965744	mouse_NR2F2_chr16:64024044-64024048	chr3:88965740-88965744	mouse_NKX_chr16:64024053-64024059	chr3:88965729-88965735	-159871	-141880	Epha3	EPHA3	+	-	7.1347	7.1347	10	10	TTAAGTG	CACTTAA	TRUE	7	AAGTG
chr16:66866812-66866832	chr3:85827217-85827238	mouse_NR2F2_chr16:66866812-66866816	chr3:85827234-85827238	mouse_NKX_chr16:66866825-66866832	chr3:85827217-85827224	209696	815	1700010K23Rik	CADM2-AS2	+	+	7.46905	8.5976	14	16	CATATTAT	CATAATAT	FALSE	1	ATTA
chr16:66866812-66866832	chr3:85827218-85827238	mouse_NR2F2_chr16:66866812-66866816	chr3:85827234-85827238	mouse_NKX_chr16:66866825-66866832	chr3:85827218-85827225	209696	815	1700010K23Rik	CADM2-AS2	+	-	7.46905	7.46905	14	15	CATATTAT	ATAATATG	FALSE	6	ATTA
chr16:67162461-67162477	chr3:85485974-85485991	mouse_NR2F2_chr16:67162473-67162477	chr3:85485975-85485979	mouse_NKX_chr16:67162461-67162467	chr3:85485985-85485991	458433	-19083	Cadm2	CADM2	+	-	5.79757	5.79757	11	11	ACAAGTT	AACTTGT	TRUE	5	AAGTG
chr16:67256362-67256376	chr3:85377154-85377168	mouse_NR2F2_chr16:67256362-67256366	chr3:85377164-85377168	mouse_NKX_chr16:67256369-67256376	chr3:85377154-85377161	364544	-8545	Cadm2	MIR5688	-	+	7.46905	7.46905	8	9	TAAATATG	CATATTTA	FALSE	4	ATTA
chr16:67875375-67875396	chr3:84681314-84681336	mouse_NR2F2_chr16:67875392-67875396	chr3:84681315-84681319	mouse_NKX_chr16:67875375-67875381	chr3:84681330-84681336	-254486	188259	Cadm2	LINC00971	+	-	7.1347	7.1347	16	16	TTAAGTG	CACTTAA	TRUE	7	AAGTG
chr16:69588448-69588467	chr3:82416955-82416975	mouse_NR2F2_chr16:69588463-69588467	chr3:82416956-82416960	mouse_NKX_chr16:69588448-69588454	chr3:82416969-82416975	211916	430815	4930428D20Rik	LINC02008	-	+	6.93815	8.3709	14	14	AACTTGA	TCAAGTG	TRUE	7	AAGTG
chr16:69956173-69956194	chr3:82057892-82057913	mouse_NR2F2_chr16:69956173-69956177	chr3:82057909-82057913	mouse_NKX_chr16:69956187-69956194	chr3:82057892-82057899	-92431	71768	Speer2	LINC02008	-	+	8.55323	8.55323	15	16	TAATTAAG	CTTAATTA	FALSE	8	ATTA
chr16:70751442-70751459	chr3:81321043-81321061	mouse_NR2F2_chr16:70751455-70751459	chr3:81321044-81321048	mouse_NKX_chr16:70751442-70751449	chr3:81321054-81321061	135032	327177	D16Ertd519e	LINC02027	-	+	7.42468	7.42468	12	11	TTAATAAG	CTTATTAA	FALSE	4	ATTA
chr16:72164163-72164181	chr3:79571194-79571212	mouse_NR2F2_chr16:72164163-72164167	chr3:79571208-79571212	mouse_NKX_chr16:72164175-72164181	chr3:79571194-79571200	70162	63322	8030451O07Rik	MIR3923	+	-	5.79757	5.79757	13	13	ACAAGTT	AACTTGT	TRUE	5	AAGTG
chr16:74322463-74322481	chr3:77139831-77139849	mouse_NR2F2_chr16:74322463-74322467	chr3:77139845-77139849	mouse_NKX_chr16:74322474-74322481	chr3:77139831-77139838	19602	41834	Mir691	ROBO2	+	-	8.5976	8.5976	12	13	CATAATTA	TAATTATG	FALSE	6	ATTA
chr16:74387046-74387064	chr3:77065818-77065837	mouse_NR2F2_chr16:74387060-74387064	chr3:77065819-77065823	mouse_NKX_chr16:74387046-74387053	chr3:77065830-77065837	24763	25721	Robo2	ROBO2	+	-	8.55323	8.55323	13	12	CTTAATTT	AAATTAAG	FALSE	8	ATTA
chr16:74434723-74434742	chr3:77015287-77015306	mouse_NR2F2_chr16:74434723-74434727	chr3:77015302-77015306	mouse_NKX_chr16:74434736-74434742	chr3:77015287-77015293	-22900	-24796	Robo2	ROBO2	+	-	5.80341	5.80341	14	14	AGAAGTG	CACTTCT	TRUE	7	AAGTG
chr16:7560700-7560721	chr16:7871325-7871347	mouse_NR2F2_chr16:7560717-7560721	chr16:7871342-7871346	mouse_NKX_chr16:7560700-7560707	chr16:7871325-7871332	490884	538499	Rbfox1	RBFOX1	+	+	8.5976	8.5976	16	16	CATAATTT	CATAATTT	TRUE	0	ATTA
chr16:7560708-7560721	chr16:7871333-7871347	mouse_NR2F2_chr16:7560717-7560721	chr16:7871342-7871346	mouse_NKX_chr16:7560708-7560714	chr16:7871333-7871339	490884	538499	Rbfox1	RBFOX1	+	+	8.3709	8.3709	8	8	TCAAGTG	TCAAGTG	TRUE	0	AAGTG
chr16:76066111-76066127	chr21:14690512-14690529	mouse_NR2F2_chr16:76066123-76066127	chr21:14690524-14690528	mouse_NKX_chr16:76066111-76066117	chr21:14690512-14690518	-56488	-47419	4930578N18Rik	LOC388813	-	-	5.80341	5.80341	11	11	CACTTCT	CACTTCT	TRUE	0	AAGTG
chr16:76248725-76248736	chr21:14916211-14916223	mouse_NR2F2_chr16:76248732-76248736	chr21:14916218-14916222	mouse_NKX_chr16:76248725-76248731	chr21:14916211-14916217	124315	2448	Nrip1	LINC02246	+	+	5.99413	5.99413	6	6	ATAAGTG	ATAAGTG	TRUE	0	AAGTG
chr16:76321530-76321545	chr21:15005289-15005305	mouse_NR2F2_chr16:76321541-76321545	chr21:15005300-15005304	mouse_NKX_chr16:76321530-76321537	chr21:15005289-15005296	51506	59698	Nrip1	NRIP1	-	-	8.55323	8.55323	10	10	TAATTAAG	TAATTAAG	TRUE	0	ATTA
chr16:76433659-76433680	chr21:15122752-15122773	mouse_NR2F2_chr16:76433659-76433663	chr21:15122752-15122756	mouse_NKX_chr16:76433674-76433680	chr21:15122767-15122773	-29950	-57754	Fau	NRIP1	-	-	5.70195	5.70195	16	16	AACTTAA	AACTTAA	TRUE	0	AAGTG
chr16:76683236-76683250	chr21:15358161-15358175	mouse_NR2F2_chr16:76683236-76683240	chr21:15358161-15358165	mouse_NKX_chr16:76683243-76683250	chr21:15358168-15358175	95854	-293163	Gm30790	NRIP1	-	-	8.5976	8.5976	8	8	TAATTATG	TAATTATG	TRUE	0	ATTA
chr16:76765484-76765499	chr21:15443212-15443227	mouse_NR2F2_chr16:76765484-76765488	chr21:15443212-15443216	mouse_NKX_chr16:76765492-76765499	chr21:15443220-15443227	13606	-286720	Gm30790	USP25	-	-	7.42468	7.42468	9	9	TTAATAAG	TTAATAAG	TRUE	0	ATTA
chr16:77071673-77071689	chr21:15818727-15818743	mouse_NR2F2_chr16:77071673-77071677	chr21:15818727-15818731	mouse_NKX_chr16:77071683-77071689	chr21:15818737-15818743	57606	88747	Usp25	USP25	-	-	6.94398	6.94398	11	11	CACTTCA	CACTTCA	TRUE	0	AAGTG
chr16:7710434-7710445	chr16:8026955-8026967	mouse_NR2F2_chr16:7710441-7710445	chr16:8026962-8026966	mouse_NKX_chr16:7710434-7710440	chr16:8026955-8026961	640608	562874	Rbfox1	TMEM114	+	+	5.79757	5.79757	6	6	ACAAGTT	ACAAGTT	TRUE	0	AAGTG
chr16:77329109-77329126	chr21:16194070-16194088	mouse_NR2F2_chr16:77329122-77329126	chr21:16194083-16194087	mouse_NKX_chr16:77329109-77329115	chr21:16194070-16194076	-204	-294	Mir99ahg	MIR99AHG	-	-	5.99413	5.99413	12	12	CACTTAT	CACTTAT	TRUE	0	AAGTG
chr16:79114277-79114288	chr21:18450660-18450671	mouse_NR2F2_chr16:79114277-79114281	chr21:18450660-18450664	mouse_NKX_chr16:79114282-79114288	chr21:18450665-18450671	-23182	-46877	Tmprss15	TMPRSS15	-	-	7.1347	7.1347	6	6	CACTTAA	CACTTAA	TRUE	0	AAGTG
chr16:79180342-79180360	chr21:18520117-18520135	mouse_NR2F2_chr16:79180342-79180346	chr21:18520117-18520121	mouse_NKX_chr16:79180353-79180360	chr21:18520128-18520135	-89247	-116334	Tmprss15	TMPRSS15	+	+	7.46905	7.46905	12	12	CATATTAA	CATATTAA	TRUE	0	ATTA
chr16:80693601-80693619	chr21:20483577-20483595	mouse_NR2F2_chr16:80693601-80693605	chr21:20483577-20483581	mouse_NKX_chr16:80693612-80693619	chr21:20483588-20483595	-507094	-224894	Ncam2	LINC02573	-	-	8.55323	8.55323	12	12	TAATTAAG	TAATTAAG	TRUE	0	ATTA
chr16:8185089-8185105	chr16:8368541-8368558	mouse_NR2F2_chr16:8185101-8185105	chr16:8368553-8368557	mouse_NKX_chr16:8185089-8185095	chr16:8368541-8368547	240033	221283	Tmem114	TMEM114	+	+	6.93815	6.93815	11	11	TCAAGTT	TCAAGTT	TRUE	0	AAGTG
chr16:84971412-84971433	chr21:25905028-25905050	mouse_NR2F2_chr16:84971429-84971433	chr21:25905045-25905049	mouse_NKX_chr16:84971412-84971418	chr21:25905028-25905034	-780	-169393	Gm10791	ATP5PF	+	+	5.72625	5.72625	16	16	TCGAGTG	TCGAGTG	TRUE	0	AAGTG
chr16:85769579-85769595	chr21:26809042-26809058	mouse_NR2F2_chr16:85769579-85769583	chr21:26809042-26809046	mouse_NKX_chr16:85769588-85769595	chr21:26809051-26809058	33532	36365	Adamts1	ADAMTS1	+	+	7.42468	7.42468	10	10	CTTATTAA	CTTATTAA	TRUE	0	ATTA
chr16:85985971-85985983	chr21:27085763-27085776	mouse_NR2F2_chr16:85985979-85985983	chr21:27085771-27085775	mouse_NKX_chr16:85985971-85985977	chr21:27085763-27085769	-84856	-118685	Adamts5	ADAMTS5	-	-	5.80341	5.80341	7	7	CACTTCT	CACTTCT	TRUE	0	AAGTG
chr16:88318081-88318100	chr21:29964873-29964893	mouse_NR2F2_chr16:88318081-88318085	chr21:29964873-29964877	mouse_NKX_chr16:88318094-88318100	chr21:29964887-29964893	-27818	-24824	Grik1	GRIK1	-	-	6.51541	6.51541	14	15	CACTTTA	CACTTTA	FALSE	0	AAGTG
chr16:93116616-93116630	chr21:35383244-35383258	mouse_NR2F2_chr16:93116616-93116620	chr21:35383244-35383248	mouse_NKX_chr16:93116623-93116630	chr21:35383251-35383258	236571	197518	1810053B23Rik	LOC100506403	-	-	8.55323	8.55323	8	8	TAATTAAG	TAATTAAG	TRUE	0	ATTA
chr16:94164487-94164501	chr21:36805540-36805555	mouse_NR2F2_chr16:94164497-94164501	chr21:36805550-36805554	mouse_NKX_chr16:94164487-94164493	chr21:36805540-36805546	79239	106437	Sim2	SIM2	-	-	7.23033	7.23033	9	9	CACTTGT	CACTTGT	TRUE	0	AAGTG
chr17:10208428-10208444	chr6:163571881-163571898	mouse_NR2F2_chr17:10208440-10208444	chr6:163571882-163571886	mouse_NKX_chr17:10208428-10208434	chr6:163571892-163571898	110919	99601	Qk	LOC102724152	-	+	8.3709	8.3709	11	11	CACTTGA	TCAAGTG	TRUE	7	AAGTG
chr17:10208440-10208459	chr6:163571867-163571886	mouse_NR2F2_chr17:10208440-10208444	chr6:163571882-163571886	mouse_NKX_chr17:10208452-10208459	chr6:163571867-163571874	110919	99601	Qk	LOC102724152	-	+	7.42468	7.42468	13	14	AAAATAAG	CTTATTTT	FALSE	6	ATTA
chr17:10362227-10362246	chr6:163367523-163367543	mouse_NR2F2_chr17:10362242-10362246	chr6:163367524-163367528	mouse_NKX_chr17:10362227-10362234	chr6:163367536-163367543	37642	-20492	1700110C19Rik	DKFZp451B082	-	+	7.46905	7.46905	14	13	TAAATATG	CATATTTA	FALSE	4	ATTA
chr17:11067446-11067460	chr6:162443141-162443157	mouse_NR2F2_chr17:11067446-11067450	chr6:162443153-162443157	mouse_NKX_chr17:11067453-11067460	chr6:162443141-162443148	227089	-283978	Prkn	PACRG	+	+	8.55323	8.5976	8	11	CTTAATTA	CATAATTA	FALSE	1	ATTA
chr17:11067446-11067460	chr6:162443143-162443157	mouse_NR2F2_chr17:11067446-11067450	chr6:162443153-162443157	mouse_NKX_chr17:11067453-11067460	chr6:162443143-162443150	227089	-283978	Prkn	PACRG	+	-	8.55323	8.55323	8	9	CTTAATTA	TAATTAAG	FALSE	8	ATTA
chr17:11067446-11067462	chr6:162443141-162443157	mouse_NR2F2_chr17:11067446-11067450	chr6:162443153-162443157	mouse_NKX_chr17:11067455-11067462	chr6:162443141-162443148	227089	-283978	Prkn	PACRG	-	+	8.5976	8.5976	10	11	TAATTATG	CATAATTA	FALSE	6	ATTA
chr17:11711639-11711651	chr6:161697741-161697754	mouse_NR2F2_chr17:11711647-11711651	chr6:161697742-161697746	mouse_NKX_chr17:11711639-11711645	chr6:161697748-161697754	171540	226766	D17Ertd648e	LOC105378098	-	+	5.70195	5.70195	7	7	AACTTAA	TTAAGTT	TRUE	7	AAGTG
chr17:14678804-14678821	chr6:169232098-169232116	mouse_NR2F2_chr17:14678817-14678821	chr6:169232111-169232115	mouse_NKX_chr17:14678804-14678810	chr6:169232098-169232104	15443	18901	Thbs2	LOC101929523	-	-	7.23033	7.23033	12	12	CACTTGT	CACTTGT	TRUE	0	AAGTG
chr17:14678817-14678829	chr6:169232111-169232123	mouse_NR2F2_chr17:14678817-14678821	chr6:169232111-169232115	mouse_NKX_chr17:14678823-14678829	chr6:169232117-169232123	15443	18901	Thbs2	LOC101929523	+	+	6.51541	6.94398	7	7	TAAAGTG	TGAAGTG	TRUE	1	AAGTG
chr17:16647250-16647271	chr5:97647105-97647127	mouse_NR2F2_chr17:16647267-16647271	chr5:97647106-97647110	mouse_NKX_chr17:16647250-16647256	chr5:97647121-97647127	-416834	142411	Zfp960	LINC01340	+	-	7.1347	7.1347	16	16	TTAAGTG	CACTTAA	TRUE	7	AAGTG
chr17:17546532-17546548	chr5:97013667-97013683	mouse_NR2F2_chr17:17546532-17546536	chr5:97013679-97013683	mouse_NKX_chr17:17546542-17546548	chr5:97013667-97013673	77955	55247	Lnpep	LNPEP	-	+	7.23033	5.80341	11	11	CACTTGT	AGAAGTG	TRUE	7	AAGTG
chr17:24300061-24300082	chr16:2297410-2297431	mouse_NR2F2_chr17:24300061-24300065	chr16:2297410-2297414	mouse_NKX_chr17:24300076-24300082	chr16:2297425-2297431	-48654	22792	Ccnf	MIR4717	+	+	6.94398	6.94398	16	16	TGAAGTG	TGAAGTG	TRUE	0	AAGTG
chr17:24300076-24300090	chr16:2297425-2297440	mouse_NR2F2_chr17:24300086-24300090	chr16:2297435-2297439	mouse_NKX_chr17:24300076-24300082	chr16:2297425-2297431	-48679	22817	Ccnf	MIR4717	+	+	6.94398	6.94398	9	9	TGAAGTG	TGAAGTG	TRUE	0	AAGTG
chr17:24386282-24386296	chr16:2297425-2297439	mouse_NR2F2_chr17:24386282-24386286	chr16:2297435-2297439	mouse_NKX_chr17:24386290-24386296	chr16:2297425-2297431	28229	22816	D330041H03Rik	MIR4717	-	+	6.94398	6.94398	9	9	CACTTCA	TGAAGTG	TRUE	7	AAGTG
chr17:24471025-24471038	chr16:2214249-2214262	mouse_NR2F2_chr17:24471025-24471029	chr16:2214258-2214262	mouse_NKX_chr17:24471032-24471038	chr16:2214249-2214255	601	581	Pgp	PGP	-	+	6.94398	6.94398	8	8	CACTTCA	TGAAGTG	TRUE	7	AAGTG
chr17:25087911-25087928	chr16:1526022-1526039	mouse_NR2F2_chr17:25087911-25087915	chr16:1526035-1526039	mouse_NKX_chr17:25087922-25087928	chr16:1526022-1526028	-6799	-2642	Tmem204	TMEM204	+	-	5.79757	5.79757	12	12	ACAAGTT	AACTTGT	TRUE	5	AAGTG
chr17:25824639-25824653	chr16:689192-689207	mouse_NR2F2_chr17:25824649-25824653	chr16:689193-689197	mouse_NKX_chr17:25824639-25824645	chr16:689201-689207	1024	1204	Wdr24	WDR24	+	-	6.94398	6.94398	9	9	TGAAGTG	CACTTCA	TRUE	7	AAGTG
chr17:26255052-26255069	chr16:227297-227315	mouse_NR2F2_chr17:26255065-26255069	chr16:227298-227302	mouse_NKX_chr17:26255052-26255058	chr16:227309-227315	2157	2150	Luc7l	LUC7L	+	-	6.93815	6.93815	12	12	TCAAGTT	AACTTGA	TRUE	7	AAGTG
chr17:26759916-26759938	chr5:173110678-173110700	mouse_NR2F2_chr17:26759916-26759920	chr5:173110678-173110682	mouse_NKX_chr17:26759931-26759938	chr5:173110693-173110700	-21161	-33851	Bnip1	BNIP1	-	-	7.42468	7.42468	16	16	AAAATAAG	AAAATAAG	TRUE	0	ATTA
chr17:26934701-26934718	chr6:33412768-33412785	mouse_NR2F2_chr17:26934701-26934705	chr6:33412768-33412772	mouse_NKX_chr17:26934712-26934718	chr6:33412779-33412785	-769	1756	Mir6968	PHF1	+	+	5.80341	5.80341	12	12	AGAAGTG	AGAAGTG	TRUE	0	AAGTG
chr17:29039063-29039079	chr6:36599425-36599442	mouse_NR2F2_chr17:29039075-29039079	chr6:36599437-36599441	mouse_NKX_chr17:29039063-29039069	chr6:36599425-36599431	6417	5077	Srsf3	SRSF3	-	-	5.70195	5.70195	11	11	AACTTAA	AACTTAA	TRUE	0	AAGTG
chr17:29594701-29594712	chr6:37312942-37312953	mouse_NR2F2_chr17:29594701-29594705	chr6:37312942-37312946	mouse_NKX_chr17:29594706-29594712	chr6:37312947-37312953	-835	-41039	Mir7667	RNF8	-	-	5.79757	5.79757	6	6	AACTTGT	AACTTGT	TRUE	0	AAGTG
chr17:29711589-29711604	chr6:37493503-37493518	mouse_NR2F2_chr17:29711589-29711593	chr6:37493503-37493507	mouse_NKX_chr17:29711598-29711604	chr6:37493512-37493518	5426	6388	Ccdc167	CCDC167	+	+	7.1347	8.3709	10	10	TTAAGTG	TCAAGTG	TRUE	1	AAGTG
chr17:29832053-29832070	chr6:37637101-37637118	mouse_NR2F2_chr17:29832053-29832057	chr6:37637101-37637105	mouse_NKX_chr17:29832064-29832070	chr6:37637112-37637118	55827	60780	Mdga1	MDGA1	-	-	5.79757	5.79757	12	12	AACTTGT	AACTTGT	TRUE	0	AAGTG
chr17:29846411-29846424	chr6:37652101-37652115	mouse_NR2F2_chr17:29846420-29846424	chr6:37652110-37652114	mouse_NKX_chr17:29846411-29846417	chr6:37652101-37652107	41460	45771	Mdga1	MDGA1	+	+	6.94398	6.94398	8	8	TGAAGTG	TGAAGTG	TRUE	0	AAGTG
chr17:30110757-30110774	chr6:38020750-38020768	mouse_NR2F2_chr17:30110770-30110774	chr6:38020763-38020767	mouse_NKX_chr17:30110757-30110763	chr6:38020750-38020756	105733	201038	Zfand3	ZFAND3	-	-	8.3709	6.94398	12	12	CACTTGA	CACTTCA	TRUE	1	AAGTG
chr17:30514469-30514482	chr6:38578562-38578575	mouse_NR2F2_chr17:30514469-30514473	chr6:38578562-38578566	mouse_NKX_chr17:30514475-30514482	chr6:38578568-38578575	61816	17503	Btbd9	BTBD9	+	+	7.42468	7.42468	7	7	CTTATTTT	CTTATTTT	TRUE	0	ATTA
chr17:31679567-31679581	chr21:43170525-43170539	mouse_NR2F2_chr17:31679567-31679571	chr21:43170525-43170529	mouse_NKX_chr17:31679575-31679581	chr21:43170533-43170539	1638	291	Cryaa	CRYAA2	+	+	5.79757	5.79757	9	9	ACAAGTT	ACAAGTT	TRUE	0	AAGTG
chr17:32202285-32202304	chr19:15244342-15244362	mouse_NR2F2_chr17:32202300-32202304	chr19:15244357-15244361	mouse_NKX_chr17:32202285-32202291	chr19:15244342-15244348	-12832	-11312	Ephx3	EPHX3	+	+	6.94398	6.94398	14	14	TGAAGTG	TGAAGTG	TRUE	0	AAGTG
chr17:34654522-34654536	chr6:32115902-32115917	mouse_NR2F2_chr17:34654532-34654536	chr6:32115903-32115907	mouse_NKX_chr17:34654522-34654528	chr6:32115911-32115917	7388	-6566	Atf6b	TNXB	+	-	5.72625	5.72625	9	9	TCGAGTG	CACTCGA	TRUE	7	AAGTG
chr17:34957276-34957293	chr6:31829665-31829682	mouse_NR2F2_chr17:34957276-34957280	chr6:31829678-31829682	mouse_NKX_chr17:34957287-34957293	chr6:31829665-31829671	1960	1941	Hspa1b	HSPA1B	-	+	7.23033	7.23033	12	12	CACTTGT	ACAAGTG	TRUE	7	AAGTG
chr17:3582952-3582967	chr6:155342289-155342304	mouse_NR2F2_chr17:3582952-3582956	chr6:155342289-155342293	mouse_NKX_chr17:3582961-3582967	chr6:155342298-155342304	25130	-27807	1700102H20Rik	TFB1M	+	+	5.79757	5.79757	10	10	ACAAGTT	ACAAGTT	TRUE	0	AAGTG
chr17:3587969-3587990	chr6:155362565-155362587	mouse_NR2F2_chr17:3587986-3587990	chr6:155362582-155362586	mouse_NKX_chr17:3587969-3587976	chr6:155362565-155362572	30164	-48100	1700102H20Rik	TFB1M	+	+	8.55323	8.55323	16	16	CTTAATTT	CTTAATTT	TRUE	0	ATTA
chr17:4070558-4070577	chr6:155829974-155829993	mouse_NR2F2_chr17:4070558-4070562	chr6:155829974-155829978	mouse_NKX_chr17:4070570-4070577	chr6:155829986-155829993	12435	-116821	4930470H14Rik	MIR1202	+	+	8.55323	8.55323	13	13	CTTAATAT	CTTAATTT	TRUE	1	ATTA
chr17:4152228-4152239	chr6:155916309-155916320	mouse_NR2F2_chr17:4152228-4152232	chr6:155916309-155916313	mouse_NKX_chr17:4152233-4152239	chr6:155916314-155916320	-30128	-30486	4930548J01Rik	MIR1202	-	-	5.99413	5.99413	6	6	CACTTAT	CACTTAT	TRUE	0	AAGTG
chr17:42643786-42643801	chr6:47741711-47741726	mouse_NR2F2_chr17:42643786-42643790	chr6:47741722-47741726	mouse_NKX_chr17:42643794-42643801	chr6:47741711-47741718	-32475	-40316	Opn5	OPN5	-	+	7.42468	7.42468	9	10	TAAATAAG	CTTATTTA	FALSE	6	ATTA
chr17:4309177-4309195	chr6:156076919-156076937	mouse_NR2F2_chr17:4309177-4309181	chr6:156076919-156076923	mouse_NKX_chr17:4309189-4309195	chr6:156076931-156076937	-187077	130124	4930548J01Rik	MIR1202	-	-	7.23033	7.23033	13	13	CACTTGT	CACTTGT	TRUE	0	AAGTG
chr17:43725528-43725547	chr6:46596087-46596107	mouse_NR2F2_chr17:43725543-43725547	chr6:46596088-46596092	mouse_NKX_chr17:43725528-43725534	chr6:46596101-46596107	58173	56729	Cyp39a1	CYP39A1	+	-	6.51541	6.51541	14	14	TAAAGTG	CACTTTA	TRUE	5	AAGTG
chr17:44296775-44296792	chr6:45882949-45882966	mouse_NR2F2_chr17:44296775-44296779	chr6:45882962-45882966	mouse_NKX_chr17:44296786-44296792	chr6:45882949-45882955	108205	54634	Clic5	CLIC5	-	+	5.99413	5.99413	12	12	CACTTAT	ATAAGTG	TRUE	7	AAGTG
chr17:44595053-44595071	chr6:45559285-45559303	mouse_NR2F2_chr17:44595053-44595057	chr6:45559299-45559303	mouse_NKX_chr17:44595065-44595071	chr6:45559285-45559291	141121	137025	Runx2	RUNX2	+	-	6.94398	7.1347	13	13	TGAAGTG	CACTTAA	TRUE	7	AAGTG
chr17:45730452-45730465	chr6:44080723-44080736	mouse_NR2F2_chr17:45730452-45730456	chr6:44080732-44080736	mouse_NKX_chr17:45730458-45730465	chr6:44080723-44080730	3390	-6081	1600014C23Rik	LOC101929705	-	+	8.5976	8.5976	7	8	TAATTATG	CATAATTA	FALSE	6	ATTA
chr17:45965638-45965651	chr6:43832598-43832612	mouse_NR2F2_chr17:45965647-45965651	chr6:43832599-43832603	mouse_NKX_chr17:45965638-45965644	chr6:43832606-43832612	59514	19733	Vegfa	LINC02537	-	+	6.93815	6.93815	8	8	AACTTGA	TCAAGTT	TRUE	7	AAGTG
chr17:46117897-46117914	chr6:43681146-43681164	mouse_NR2F2_chr17:46117910-46117914	chr6:43681147-43681151	mouse_NKX_chr17:46117897-46117904	chr6:43681157-43681164	6908	6664	Mrps18a	MRPS18A	+	-	7.42468	7.42468	12	11	CTTATTAA	TTAATAAG	FALSE	4	ATTA
chr17:46573517-46573532	chr6:43144494-43144509	mouse_NR2F2_chr17:46573517-46573521	chr6:43144505-43144509	mouse_NKX_chr17:46573526-46573532	chr6:43144494-43144500	-17357	-26763	Srf	SRF	-	+	5.80341	5.80341	10	10	CACTTCT	AGAAGTG	TRUE	7	AAGTG
chr17:46910713-46910724	chr6:42722306-42722318	mouse_NR2F2_chr17:46910720-46910724	chr6:42722307-42722311	mouse_NKX_chr17:46910713-46910719	chr6:42722312-42722318	244	289	Prph2	PRPH2	+	-	6.93815	6.93815	6	6	TCAAGTT	AACTTGA	TRUE	7	AAGTG
chr17:47000810-47000828	chr6:42573750-42573769	mouse_NR2F2_chr17:47000824-47000828	chr6:42573751-42573755	mouse_NKX_chr17:47000810-47000816	chr6:42573763-42573769	9706	9723	Ubr2	UBR2	-	+	5.80341	5.80341	13	13	CACTTCT	AGAAGTG	TRUE	7	AAGTG
chr17:47246798-47246816	chr6:42348759-42348778	mouse_NR2F2_chr17:47246812-47246816	chr6:42348760-42348764	mouse_NKX_chr17:47246798-47246804	chr6:42348772-42348778	16584	103290	Trerf1	TRERF1	-	+	5.79757	5.79757	13	13	AACTTGT	ACAAGTT	TRUE	5	AAGTG
chr17:47961193-47961213	chr6:41516235-41516256	mouse_NR2F2_chr17:47961209-47961213	chr6:41516236-41516240	mouse_NKX_chr17:47961193-47961199	chr6:41516250-41516256	-36579	13793	Foxp4	LINC01276	-	+	5.72625	6.94398	15	15	CACTCGA	TGAAGTG	TRUE	7	AAGTG
chr17:48974990-48975002	chr6:40543666-40543678	mouse_NR2F2_chr17:48974990-48974994	chr6:40543674-40543678	mouse_NKX_chr17:48974995-48975002	chr6:40543666-40543673	42410	43689	Lrfn2	LRFN2	+	-	8.5976	8.5976	6	7	CATAATTA	TAATTATG	FALSE	6	ATTA
chr17:49777272-49777289	chr6:39493327-39493344	mouse_NR2F2_chr17:49777272-49777276	chr6:39493340-39493344	mouse_NKX_chr17:49777283-49777289	chr6:39493327-39493333	162102	-61951	Kif6	KIF6	-	+	6.51541	6.51541	12	12	CACTTTA	TAAAGTG	TRUE	5	AAGTG
chr17:5007422-5007436	chr6:156791500-156791515	mouse_NR2F2_chr17:5007432-5007436	chr6:156791510-156791514	mouse_NKX_chr17:5007422-5007428	chr6:156791500-156791506	12360	-11781	Arid1b	MIR4466	+	+	6.94398	6.94398	9	9	TGAAGTG	TGAAGTG	TRUE	0	AAGTG
chr17:51411866-51411884	chr3:17991431-17991449	mouse_NR2F2_chr17:51411866-51411870	chr3:17991431-17991435	mouse_NKX_chr17:51411878-51411884	chr3:17991443-17991449	36401	28881	C330011F03Rik	LOC339862	-	-	7.23033	7.23033	13	13	CACTTGT	CACTTGT	TRUE	0	AAGTG
chr17:51426493-51426506	chr3:18019282-18019296	mouse_NR2F2_chr17:51426502-51426506	chr3:18019291-18019295	mouse_NKX_chr17:51426493-51426500	chr3:18019282-18019289	21765	56741	C330011F03Rik	LOC339862	+	+	8.5976	8.5976	8	8	CATAATTT	CATAATTT	TRUE	0	ATTA
chr17:51426502-51426517	chr3:18019291-18019306	mouse_NR2F2_chr17:51426502-51426506	chr3:18019291-18019295	mouse_NKX_chr17:51426511-51426517	chr3:18019300-18019306	21765	56741	C330011F03Rik	LOC339862	-	-	8.3709	8.3709	10	10	CACTTGA	CACTTGA	TRUE	0	AAGTG
chr17:51804945-51804956	chr3:18416646-18416658	mouse_NR2F2_chr17:51804952-51804956	chr3:18416653-18416657	mouse_NKX_chr17:51804945-51804952	chr3:18416646-18416653	7100	8684	Satb1	SATB1	-	-	8.55323	8.55323	6	6	TTATTAAG	TTATTAAG	TRUE	0	ATTA
chr17:51811753-51811774	chr3:18423612-18423633	mouse_NR2F2_chr17:51811753-51811757	chr3:18423612-18423616	mouse_NKX_chr17:51811768-51811774	chr3:18423627-18423633	299	1725	Satb1	SATB1	-	-	6.94398	6.94398	16	16	CACTTCA	CACTTCA	TRUE	0	AAGTG
chr17:51816738-51816753	chr3:18429399-18429415	mouse_NR2F2_chr17:51816749-51816753	chr3:18429410-18429414	mouse_NKX_chr17:51816738-51816745	chr3:18429399-18429406	-4567	-4073	Satb1	SATB1	+	+	7.46905	7.46905	10	10	CATATTAT	CATATTAT	TRUE	0	ATTA
chr17:52410113-52410124	chr3:18909609-18909621	mouse_NR2F2_chr17:52410120-52410124	chr3:18909616-18909620	mouse_NKX_chr17:52410113-52410120	chr3:18909609-18909616	192538	-238892	Gm27217	KCNH8	-	-	7.42468	7.42468	6	6	AAAATAAG	AAAATAAG	TRUE	0	ATTA
chr17:54002634-54002654	chr9:109256173-109256193	mouse_NR2F2_chr17:54002634-54002638	chr9:109256189-109256193	mouse_NKX_chr17:54002647-54002654	chr9:109256173-109256180	-12005	64774	Sult1c1	EPB41L4B	+	-	7.46905	7.46905	14	15	CATATTAA	TTAATATG	FALSE	6	ATTA
chr17:55535367-55535382	chr6:85611721-85611737	mouse_NR2F2_chr17:55535378-55535382	chr6:85611732-85611736	mouse_NKX_chr17:55535367-55535373	chr6:85611721-85611727	89292	-17578	Vmn2r118	SNX14	+	+	5.79757	5.79757	10	10	ACAAGTT	ACAAGTT	TRUE	0	AAGTG
chr17:57024256-57024273	chr19:6416747-6416764	mouse_NR2F2_chr17:57024256-57024260	chr19:6416747-6416751	mouse_NKX_chr17:57024267-57024273	chr19:6416758-6416764	7249	-238	Khsrp	MIR3940	-	-	5.99413	7.23033	12	12	CACTTAT	CACTTGT	TRUE	1	AAGTG
chr17:58829227-58829248	chr14:89157299-89157320	mouse_NR2F2_chr17:58829227-58829231	chr14:89157299-89157303	mouse_NKX_chr17:58829242-58829248	chr14:89157314-89157320	162146	259932	Pdzph1	FOXN3	-	-	7.23033	7.23033	16	16	CACTTGT	CACTTGT	TRUE	0	AAGTG
chr17:59105599-59105617	chr5:103632712-103632730	mouse_NR2F2_chr17:59105599-59105603	chr5:103632712-103632716	mouse_NKX_chr17:59105610-59105617	chr5:103632723-103632730	-92279	-69925	Nudt12	NUDT12	-	-	7.46905	7.46905	12	12	TAAATATG	AAAATATG	TRUE	1	ATTA
chr17:59205112-59205124	chr5:103741393-103741406	mouse_NR2F2_chr17:59205120-59205124	chr5:103741401-103741405	mouse_NKX_chr17:59205112-59205118	chr5:103741393-103741399	-191800	-178614	Nudt12	NUDT12	+	+	6.93815	6.93815	7	7	TCAAGTT	TCAAGTT	TRUE	0	AAGTG
chr17:60483862-60483874	chr5:105138666-105138678	mouse_NR2F2_chr17:60483862-60483866	chr5:105138666-105138670	mouse_NKX_chr17:60483868-60483874	chr5:105138672-105138678	-1470542	39194	Nudt12	RAB9BP1	+	+	5.70195	5.70195	7	7	TTAAGTT	TTAAGTT	TRUE	0	AAGTG
chr17:60951897-60951909	chr5:105731450-105731462	mouse_NR2F2_chr17:60951897-60951901	chr5:105731450-105731454	mouse_NKX_chr17:60951902-60951909	chr5:105731455-105731462	1929418	631978	Efna5	RAB9BP1	-	-	8.55323	8.55323	6	6	AAATTAAG	AAATTAAG	TRUE	0	ATTA
chr17:60951897-60951911	chr5:105731450-105731464	mouse_NR2F2_chr17:60951897-60951901	chr5:105731450-105731454	mouse_NKX_chr17:60951905-60951911	chr5:105731458-105731464	1929418	631978	Efna5	RAB9BP1	+	+	5.70195	5.70195	9	9	TTAAGTT	TTAAGTT	TRUE	0	AAGTG
chr17:61244264-61244281	chr5:106037732-106037750	mouse_NR2F2_chr17:61244264-61244268	chr5:106037732-106037736	mouse_NKX_chr17:61244274-61244281	chr5:106037743-106037750	1637051	938260	Efna5	RAB9BP1	+	+	8.55323	8.55323	11	12	CTTAATTA	CTTAATTA	FALSE	0	ATTA
chr17:61439279-61439297	chr5:106219051-106219070	mouse_NR2F2_chr17:61439293-61439297	chr5:106219065-106219069	mouse_NKX_chr17:61439279-61439286	chr5:106219051-106219058	1442022	791947	Efna5	LINC01950	-	-	7.42468	7.42468	13	13	AAAATAAG	AAAATAAG	TRUE	0	ATTA
chr17:62541165-62541182	chr5:107317515-107317533	mouse_NR2F2_chr17:62541178-62541182	chr5:107317528-107317532	mouse_NKX_chr17:62541165-62541172	chr5:107317515-107317522	340137	-306516	Efna5	LINC01950	+	+	7.42468	7.42468	12	12	CTTATTTA	CTTATTTA	TRUE	0	ATTA
chr17:63294176-63294193	chr5:108111024-108111042	mouse_NR2F2_chr17:63294189-63294193	chr5:108111037-108111041	mouse_NKX_chr17:63294176-63294182	chr5:108111024-108111030	18782	271059	4930405O22Rik	FBXL17	+	+	7.23033	7.23033	12	12	ACAAGTG	ACAAGTG	TRUE	0	AAGTG
chr17:63348162-63348183	chr17:81510505-81510526	mouse_NR2F2_chr17:63348179-63348183	chr17:81510506-81510510	mouse_NKX_chr17:63348162-63348168	chr17:81510520-81510526	-35208	2292	4930405O22Rik	ACTG1	-	+	5.79757	5.79757	16	15	AACTTGT	ACAAGTT	FALSE	5	AAGTG
chr17:63622010-63622028	chr1:167920063-167920082	mouse_NR2F2_chr17:63622024-63622028	chr1:167920077-167920081	mouse_NKX_chr17:63622010-63622016	chr1:167920063-167920069	-121446	-5945	Fbxl17	ADCY10	+	+	7.23033	7.23033	13	13	ACAAGTG	ACAAGTG	TRUE	0	AAGTG
chr17:65696284-65696295	chr18:9815198-9815209	mouse_NR2F2_chr17:65696284-65696288	chr18:9815205-9815209	mouse_NKX_chr17:65696289-65696295	chr18:9815198-9815204	-54082	-70767	Txndc2	TXNDC2	-	+	7.23033	7.23033	6	6	CACTTGT	ACAAGTG	TRUE	7	AAGTG
chr17:67629103-67629120	chr18:7234523-7234540	mouse_NR2F2_chr17:67629103-67629107	chr18:7234536-7234540	mouse_NKX_chr17:67629113-67629120	chr18:7234523-7234530	227	3433	Gm36201	LRRC30	-	+	7.46905	7.46905	11	12	AAAATATG	CATATTTT	FALSE	4	ATTA
chr17:70791977-70791995	chr18:3528547-3528566	mouse_NR2F2_chr17:70791977-70791981	chr18:3528562-3528566	mouse_NKX_chr17:70791989-70791995	chr18:3528547-3528553	54798	62313	Tgif1	GAPLINC	+	-	5.80341	5.80341	13	14	AGAAGTG	CACTTCT	FALSE	7	AAGTG
chr17:72200626-72200640	chr2:29528177-29528191	mouse_NR2F2_chr17:72200626-72200630	chr2:29528177-29528181	mouse_NKX_chr17:72200633-72200640	chr2:29528184-29528191	403679	-52802	Alk	LOC105374389	+	+	8.5976	8.5976	8	8	CATAATAA	CATAATAA	TRUE	0	ATTA
chr17:73463819-73463831	chr2:30871508-30871520	mouse_NR2F2_chr17:73463819-73463823	chr2:30871508-30871512	mouse_NKX_chr17:73463824-73463831	chr2:30871513-30871520	-64525	-64064	Capn13	CAPN13	+	+	7.42468	7.42468	6	6	CTTATTTA	CTTATTTA	TRUE	0	ATTA
chr17:75368735-75368755	chr2:33370924-33370945	mouse_NR2F2_chr17:75368751-75368755	chr2:33370940-33370944	mouse_NKX_chr17:75368735-75368741	chr2:33370924-33370930	-67152	-47574	Rasgrp3	MIR4430	-	-	5.80341	5.80341	15	15	CACTTCT	CACTTCT	TRUE	0	AAGTG
chr17:79353992-79354013	chr2:37670651-37670673	mouse_NR2F2_chr17:79354009-79354013	chr2:37670668-37670672	mouse_NKX_chr17:79353992-79353999	chr2:37670651-37670658	1080	1529	Cdc42ep3	CDC42EP3	+	+	7.46905	7.46905	16	16	CATATTTA	CATATTTA	TRUE	0	ATTA
chr17:80204384-80204401	chr2:38748650-38748667	mouse_NR2F2_chr17:80204384-80204388	chr2:38748650-38748654	mouse_NKX_chr17:80204395-80204401	chr2:38748661-38748667	2919	2709	Srsf7	SRSF7	+	+	5.70195	6.93815	12	12	TTAAGTT	TCAAGTT	TRUE	1	AAGTG
chr17:83078127-83078142	chr2:41902337-41902353	mouse_NR2F2_chr17:83078138-83078142	chr2:41902348-41902352	mouse_NKX_chr17:83078127-83078133	chr2:41902337-41902343	85	24795	Gm19689	LINC01913	+	+	8.3709	8.3709	10	10	TCAAGTG	TCAAGTG	TRUE	0	AAGTG
chr17:83089981-83089996	chr2:41912906-41912921	mouse_NR2F2_chr17:83089981-83089985	chr2:41912906-41912910	mouse_NKX_chr17:83089990-83089996	chr2:41912915-41912921	-11758	20815	Gm19689	LINC01914	+	+	5.79757	5.79757	10	10	ACAAGTT	ACAAGTT	TRUE	0	AAGTG
chr17:83107360-83107372	chr2:41931836-41931848	mouse_NR2F2_chr17:83107360-83107364	chr2:41931836-41931840	mouse_NKX_chr17:83107366-83107372	chr2:41931842-41931848	-29137	1885	Gm19689	LINC01914	+	+	6.94398	6.94398	7	7	TGAAGTG	TGAAGTG	TRUE	0	AAGTG
chr17:83167197-83167210	chr2:41993302-41993315	mouse_NR2F2_chr17:83167197-83167201	chr2:41993302-41993306	mouse_NKX_chr17:83167203-83167210	chr2:41993308-41993315	-48084	-39498	Pkdcc	C2orf91	-	-	7.42468	7.42468	7	7	TTAATAAG	TTAATAAG	TRUE	0	ATTA
chr17:84187678-84187690	chr2:43226299-43226312	mouse_NR2F2_chr17:84187686-84187690	chr2:43226307-43226311	mouse_NKX_chr17:84187678-84187684	chr2:43226299-43226305	259	297	Zfp36l2	ZFP36L2	+	+	5.80341	5.80341	7	7	AGAAGTG	AGAAGTG	TRUE	0	AAGTG
chr17:84325761-84325779	chr2:43420533-43420552	mouse_NR2F2_chr17:84325775-84325779	chr2:43420547-43420551	mouse_NKX_chr17:84325761-84325767	chr2:43420533-43420539	-137830	175425	Zfp36l2	THADA	-	-	7.23033	7.23033	13	13	CACTTGT	CACTTGT	TRUE	0	AAGTG
chr17:84644140-84644162	chr2:43795925-43795947	mouse_NR2F2_chr17:84644140-84644144	chr2:43795925-43795929	mouse_NKX_chr17:84644155-84644162	chr2:43795940-43795947	17667	21888	Dync2li1	DYNC2LI1	-	-	7.46905	7.46905	16	16	TAAATATG	TAAATATG	TRUE	0	ATTA
chr17:84657106-84657127	chr2:43811451-43811472	mouse_NR2F2_chr17:84657106-84657110	chr2:43811451-43811455	mouse_NKX_chr17:84657121-84657127	chr2:43811466-43811472	-19194	27386	Abcg8	ABCG5	+	+	5.79757	5.79757	16	16	ACAAGTT	ACAAGTT	TRUE	0	AAGTG
chr17:84745370-84745384	chr2:43940080-43940095	mouse_NR2F2_chr17:84745380-84745384	chr2:43940090-43940094	mouse_NKX_chr17:84745370-84745376	chr2:43940080-43940086	45404	55897	Lrpprc	LRPPRC	-	-	5.70195	5.70195	9	9	AACTTAA	AACTTAA	TRUE	0	AAGTG
chr17:84745372-84745384	chr2:43940082-43940095	mouse_NR2F2_chr17:84745380-84745384	chr2:43940090-43940094	mouse_NKX_chr17:84745372-84745379	chr2:43940082-43940089	45404	55897	Lrpprc	LRPPRC	+	+	8.55323	8.55323	7	7	CTTAATTA	CTTAATTA	TRUE	0	ATTA
chr17:85440092-85440112	chr2:44754630-44754651	mouse_NR2F2_chr17:85440108-85440112	chr2:44754646-44754650	mouse_NKX_chr17:85440092-85440099	chr2:44754630-44754637	178286	184240	Six3os1	LINC01833	+	+	7.46905	7.46905	15	15	CATATTAT	CATATTAT	TRUE	0	ATTA
chr17:85488540-85488559	chr2:44804466-44804486	mouse_NR2F2_chr17:85488555-85488559	chr2:44804481-44804485	mouse_NKX_chr17:85488540-85488546	chr2:44804466-44804472	129839	134405	Six3os1	LINC01833	-	-	7.23033	7.23033	14	14	CACTTGT	CACTTGT	TRUE	0	AAGTG
chr17:85758997-85759015	chr2:45104425-45104443	mouse_NR2F2_chr17:85759011-85759015	chr2:45104438-45104442	mouse_NKX_chr17:85758997-85759003	chr2:45104425-45104431	-70759	-94988	Six2	SIX2	-	-	5.99413	5.99413	13	12	CACTTAT	CACTTAT	FALSE	0	AAGTG
chr17:85874460-85874481	chr2:45263464-45263486	mouse_NR2F2_chr17:85874477-85874481	chr2:45263481-45263485	mouse_NKX_chr17:85874460-85874466	chr2:45263464-45263470	-186225	-8542	Six2	LINC01121	-	-	5.79757	5.79757	16	16	AACTTGT	AACTTGT	TRUE	0	AAGTG
chr17:86283555-86283567	chr2:45770944-45770957	mouse_NR2F2_chr17:86283563-86283567	chr2:45770952-45770956	mouse_NKX_chr17:86283555-86283561	chr2:45770944-45770950	3613	119279	2010106C02Rik	PRKCE	+	+	5.70195	5.70195	7	7	TTAAGTT	TTAAGTT	TRUE	0	AAGTG
chr17:86474402-86474419	chr2:45976514-45976531	mouse_NR2F2_chr17:86474402-86474406	chr2:45976514-45976518	mouse_NKX_chr17:86474413-86474419	chr2:45976525-45976531	-187226	-320891	2010106C02Rik	EPAS1	+	+	5.79757	5.79757	12	12	ACAAGTT	ACAAGTT	TRUE	0	AAGTG
chr17:86963634-86963651	chr2:46543075-46543093	mouse_NR2F2_chr17:86963647-86963651	chr2:46543088-46543092	mouse_NKX_chr17:86963634-86963640	chr2:46543075-46543081	538	-513	Rhoq		+	+	6.94398	8.3709	12	12	TGAAGTG	TCAAGTG	TRUE	1	AAGTG
chr17:87532274-87532292	chr2:47274972-47274991	mouse_NR2F2_chr17:87532288-87532292	chr2:47274986-47274990	mouse_NKX_chr17:87532274-87532281	chr2:47274972-47274979	-85355	-60327	Calm2	BCYRN1	+	+	8.55323	8.55323	13	13	CTTAATAT	CTTAATAT	TRUE	0	ATTA
chr17:87745444-87745457	chr2:47520457-47520471	mouse_NR2F2_chr17:87745453-87745457	chr2:47520466-47520470	mouse_NKX_chr17:87745444-87745450	chr2:47520457-47520463	52539	-7069	Kcnk12	HCG2040054	-	-	5.80341	5.80341	8	8	CACTTCT	CACTTCT	TRUE	0	AAGTG
chr17:88490353-88490368	chr2:48379112-48379127	mouse_NR2F2_chr17:88490353-88490357	chr2:48379112-48379116	mouse_NKX_chr17:88490362-88490368	chr2:48379121-48379127	-39769	-61652	Ppp1r21	PPP1R21	+	+	7.23033	7.23033	10	10	ACAAGTG	ACAAGTG	TRUE	0	AAGTG
chr17:88637011-88637025	chr2:48582492-48582506	mouse_NR2F2_chr17:88637011-88637015	chr2:48582492-48582496	mouse_NKX_chr17:88637018-88637025	chr2:48582499-48582506	10458	1907	Ston1	STON1-GTF2A1L	-	-	7.46905	7.46905	8	8	AAAATATG	AAAATATG	TRUE	0	ATTA
chr17:88996835-88996855	chr2:48978290-48978310	mouse_NR2F2_chr17:88996835-88996839	chr2:48978290-48978294	mouse_NKX_chr17:88996849-88996855	chr2:48978304-48978310	203838	-81311	Fshr	MIR548BA	+	+	5.99413	5.99413	15	15	ATAAGTG	ATAAGTG	TRUE	0	AAGTG
chr17:90362876-90362896	chr2:50236905-50236925	mouse_NR2F2_chr17:90362876-90362880	chr2:50236905-50236909	mouse_NKX_chr17:90362890-90362896	chr2:50236919-50236925	93002	110847	Nrxn1	NRXN1	-	-	5.99413	5.99413	15	15	CACTTAT	CACTTAT	TRUE	0	AAGTG
chr17:90737784-90737804	chr2:50665158-50665178	mouse_NR2F2_chr17:90737784-90737788	chr2:50665158-50665162	mouse_NKX_chr17:90737797-90737804	chr2:50665171-50665178	55690	31102	Gm20491	MIR8485	-	-	8.5976	8.5976	14	14	TTATTATG	TTATTATG	TRUE	0	ATTA
chr17:90775427-90775439	chr2:50707218-50707231	mouse_NR2F2_chr17:90775435-90775439	chr2:50707226-50707230	mouse_NKX_chr17:90775427-90775433	chr2:50707218-50707224	18039	-10966	Gm20491	MIR8485	+	+	5.99413	5.99413	7	7	ATAAGTG	ATAAGTG	TRUE	0	AAGTG
chr17:91353528-91353544	chr2:51244345-51244362	mouse_NR2F2_chr17:91353540-91353544	chr2:51244357-51244361	mouse_NKX_chr17:91353528-91353534	chr2:51244345-51244351	-260740	211758	Nrxn1	LOC730100	+	+	5.80341	5.80341	11	11	AGAAGTG	AGAAGTG	TRUE	0	AAGTG
chr18:10385514-10385525	chr18:21297847-21297859	mouse_NR2F2_chr18:10385521-10385525	chr18:21297854-21297858	mouse_NKX_chr18:10385514-10385521	chr18:21297847-21297854	60344	55614	Greb1l	GREB1L	-	-	7.42468	7.42468	6	6	TAAATAAG	TAAATAAG	TRUE	0	ATTA
chr18:10775670-10775684	chr18:21815757-21815771	mouse_NR2F2_chr18:10775670-10775674	chr18:21815757-21815761	mouse_NKX_chr18:10775678-10775684	chr18:21815765-21815771	7304	10026	Mir133a-1	MIR133A1	+	+	6.93815	6.93815	9	9	TCAAGTT	TCAAGTT	TRUE	0	AAGTG
chr18:10905391-10905412	chr18:21980973-21980994	mouse_NR2F2_chr18:10905391-10905395	chr18:21980973-21980977	mouse_NKX_chr18:10905406-10905412	chr18:21980988-21980994	-119841	-149569	Mir1a-2	MIR133A1HG	-	-	5.99413	5.99413	16	16	CACTTAT	CACTTAT	TRUE	0	AAGTG
chr18:10905406-10905418	chr18:21980988-21981001	mouse_NR2F2_chr18:10905414-10905418	chr18:21980996-21981000	mouse_NKX_chr18:10905406-10905412	chr18:21980988-21980994	-119864	-149592	Mir1a-2	MIR133A1HG	-	-	5.99413	5.99413	7	7	CACTTAT	CACTTAT	TRUE	0	AAGTG
chr18:13812062-13812078	chr18:25189986-25190002	mouse_NR2F2_chr18:13812062-13812066	chr18:25189986-25189990	mouse_NKX_chr18:13812072-13812078	chr18:25189996-25190002	160669	162178	Zfp521	ZNF521	-	-	5.80341	5.80341	11	11	CACTTCT	CACTTCT	TRUE	0	AAGTG
chr18:13897139-13897159	chr18:25285793-25285813	mouse_NR2F2_chr18:13897139-13897143	chr18:25285793-25285797	mouse_NKX_chr18:13897153-13897159	chr18:25285807-25285813	75592	66371	Zfp521	ZNF521	+	+	7.1347	7.1347	15	15	TTAAGTG	TTAAGTG	TRUE	0	AAGTG
chr18:13942319-13942331	chr18:25325062-25325074	mouse_NR2F2_chr18:13942319-13942323	chr18:25325062-25325066	mouse_NKX_chr18:13942325-13942331	chr18:25325068-25325074	30412	27102	Zfp521	ZNF521	-	-	7.1347	7.1347	7	7	CACTTAA	CACTTAA	TRUE	0	AAGTG
chr18:15923060-15923072	chr18:27367206-27367218	mouse_NR2F2_chr18:15923060-15923064	chr18:27367206-27367210	mouse_NKX_chr18:15923066-15923072	chr18:27367212-27367218	-162905	-24552	Chst9	LOC105372038	+	+	6.94398	8.3709	7	7	TGAAGTG	TCAAGTG	TRUE	1	AAGTG
chr18:16759671-16759686	chr18:28131509-28131525	mouse_NR2F2_chr18:16759682-16759686	chr18:28131520-28131524	mouse_NKX_chr18:16759671-16759678	chr18:28131509-28131516	49562	45608	Cdh2	CDH2	-	-	8.55323	8.55323	10	10	ATATTAAG	ATATTAAG	TRUE	0	ATTA
chr18:20283978-20283991	chr18:31355253-31355266	mouse_NR2F2_chr18:20283978-20283982	chr18:31355253-31355257	mouse_NKX_chr18:20283985-20283991	chr18:31355260-31355266	-26893	-1319	Dsg1a	DSG1-AS1	-	-	6.51541	6.51541	8	8	CACTTTA	CACTTTA	TRUE	0	AAGTG
chr18:20340952-20340965	chr18:31355253-31355266	mouse_NR2F2_chr18:20340952-20340956	chr18:31355253-31355257	mouse_NKX_chr18:20340959-20340965	chr18:31355260-31355266	30081	-1319	Dsg1a	DSG1-AS1	-	-	6.51541	6.51541	8	8	CACTTTA	CACTTTA	TRUE	0	AAGTG
chr18:20409527-20409540	chr18:31355253-31355266	mouse_NR2F2_chr18:20409527-20409531	chr18:31355253-31355257	mouse_NKX_chr18:20409534-20409540	chr18:31355260-31355266	-26646	-1319	Dsg4	DSG1-AS1	-	-	6.51541	6.51541	8	8	CACTTTA	CACTTTA	TRUE	0	AAGTG
chr18:21148505-21148518	chr18:32287804-32287818	mouse_NR2F2_chr18:21148514-21148518	chr18:32287813-32287817	mouse_NKX_chr18:21148505-21148511	chr18:32287804-32287810	76172	97776	Mep1b	MEP1B	+	+	6.94398	6.94398	8	8	TGAAGTG	TGAAGTG	TRUE	0	AAGTG
chr18:21185501-21185520	chr18:32335065-32335084	mouse_NR2F2_chr18:21185501-21185505	chr18:32335065-32335069	mouse_NKX_chr18:21185514-21185520	chr18:32335078-32335084	113159	135815	Mep1b	GAREM1	-	-	5.70195	5.70195	14	14	AACTTAA	AACTTAA	TRUE	0	AAGTG
chr18:21185501-21185523	chr18:32335065-32335087	mouse_NR2F2_chr18:21185501-21185505	chr18:32335065-32335069	mouse_NKX_chr18:21185516-21185523	chr18:32335080-32335087	113159	135815	Mep1b	GAREM1	+	+	8.55323	8.55323	16	16	CTTAATTT	CTTAATTT	TRUE	0	ATTA
chr18:21576856-21576871	chr18:32699529-32699545	mouse_NR2F2_chr18:21576867-21576871	chr18:32699540-32699544	mouse_NKX_chr18:21576856-21576862	chr18:32699529-32699535	-74696	73481	4930426D05Rik	KLHL14	-	-	7.23033	7.23033	10	10	CACTTGT	CACTTGT	TRUE	0	AAGTG
chr18:21603211-21603231	chr18:32724191-32724211	mouse_NR2F2_chr18:21603211-21603215	chr18:32724191-32724195	mouse_NKX_chr18:21603225-21603231	chr18:32724205-32724211	-48352	48830	4930426D05Rik	KLHL14	-	-	7.1347	7.1347	15	15	CACTTAA	CACTTAA	TRUE	0	AAGTG
chr18:21872910-21872922	chr18:33012012-33012024	mouse_NR2F2_chr18:21872910-21872914	chr18:33012012-33012016	mouse_NKX_chr18:21872915-21872922	chr18:33012017-33012024	-217899	-238991	Klhl14	KLHL14	-	-	7.46905	7.46905	6	6	ATAATATG	ATAATATG	TRUE	0	ATTA
chr18:21907733-21907744	chr18:33090700-33090712	mouse_NR2F2_chr18:21907740-21907744	chr18:33090707-33090711	mouse_NKX_chr18:21907733-21907739	chr18:33090700-33090706	-252729	-317686	Klhl14	KLHL14	-	-	7.1347	7.1347	6	6	CACTTAA	CACTTAA	TRUE	0	AAGTG
chr18:24711213-24711225	chr18:36299520-36299532	mouse_NR2F2_chr18:24711213-24711217	chr18:36299520-36299524	mouse_NKX_chr18:24711219-24711225	chr18:36299526-36299532	2592	1809	Fhod3	FHOD3	+	+	6.94398	6.94398	7	7	TGAAGTG	TGAAGTG	TRUE	0	AAGTG
chr18:25524383-25524405	chr18:37303451-37303473	mouse_NR2F2_chr18:25524383-25524387	chr18:37303451-37303455	mouse_NKX_chr18:25524398-25524405	chr18:37303466-37303473	155363	28993	Celf4	LOC105372068	-	-	8.5976	8.5976	16	16	TAATTATG	TAATTATG	TRUE	0	ATTA
chr18:26633057-26633078	chr18:38360279-38360300	mouse_NR2F2_chr18:26633057-26633061	chr18:38360279-38360283	mouse_NKX_chr18:26633072-26633078	chr18:38360294-38360300	-878902	703146	Celf4	MIR4318	-	-	7.1347	7.1347	16	16	CACTTAA	CACTTAA	TRUE	0	AAGTG
chr18:27257088-27257107	chr18:38931309-38931329	mouse_NR2F2_chr18:27257103-27257107	chr18:38931324-38931328	mouse_NKX_chr18:27257088-27257095	chr18:38931309-38931316	-1303059	690849	4930474G06Rik	MIR924	+	+	7.42468	7.42468	14	14	CTTATTTT	CTTATTTT	TRUE	0	ATTA
chr18:27801149-27801162	chr18:39532063-39532077	mouse_NR2F2_chr18:27801158-27801162	chr18:39532072-39532076	mouse_NKX_chr18:27801149-27801155	chr18:39532063-39532069	-759004	90101	4930474G06Rik	MIR924	-	-	7.23033	5.80341	8	8	CACTTGT	CACTTCT	TRUE	1	AAGTG
chr18:27895007-27895025	chr18:39631220-39631238	mouse_NR2F2_chr18:27895007-27895011	chr18:39631220-39631224	mouse_NKX_chr18:27895019-27895025	chr18:39631232-39631238	-665155	-9047	4930474G06Rik	MIR924	-	-	8.3709	6.51541	13	13	CACTTGA	CACTTTA	TRUE	1	AAGTG
chr18:28063613-28063635	chr18:39826050-39826072	mouse_NR2F2_chr18:28063613-28063617	chr18:39826050-39826054	mouse_NKX_chr18:28063628-28063635	chr18:39826065-39826072	-496549	-15657	4930474G06Rik	LINC01902	+	+	7.46905	7.46905	16	16	CATATTTT	CATATTTT	TRUE	0	ATTA
chr18:28567844-28567855	chr18:40271145-40271157	mouse_NR2F2_chr18:28567851-28567855	chr18:40271152-40271156	mouse_NKX_chr18:28567844-28567850	chr18:40271145-40271151	7689	204868	4930474G06Rik	LINC01477	-	-	7.1347	7.1347	6	6	CACTTAA	CACTTAA	TRUE	0	AAGTG
chr18:29057405-29057419	chr18:40688728-40688742	mouse_NR2F2_chr18:29057405-29057409	chr18:40688728-40688732	mouse_NKX_chr18:29057412-29057419	chr18:40688735-40688742	185191	622444	Gm33948	LINC01477	+	+	7.46905	7.46905	8	8	CATATTAA	CATATTAA	TRUE	0	ATTA
chr18:29336030-29336051	chr18:41025159-41025180	mouse_NR2F2_chr18:29336030-29336034	chr18:41025159-41025163	mouse_NKX_chr18:29336044-29336051	chr18:41025173-41025180	-106168	495516	4930527G23Rik	KC6	+	+	7.46905	7.46905	15	15	CATATTTA	CATATTTA	TRUE	0	ATTA
chr18:29640646-29640667	chr18:41380844-41380865	mouse_NR2F2_chr18:29640646-29640650	chr18:41380844-41380848	mouse_NKX_chr18:29640661-29640667	chr18:41380859-41380865	-144232	139831	4930578E11Rik	KC6	-	-	7.1347	7.1347	16	16	CACTTAA	CACTTAA	TRUE	0	AAGTG
chr18:30424323-30424335	chr18:42179704-42179716	mouse_NR2F2_chr18:30424331-30424335	chr18:42179711-42179715	mouse_NKX_chr18:30424323-30424330	chr18:42179704-42179711	151468	-6955	Pik3c3	LINC00907	+	-	8.55323	7.42468	7	6	CTTAATAA	TTAATAAG	FALSE	5	ATTA
chr18:30424323-30424335	chr18:42179703-42179716	mouse_NR2F2_chr18:30424331-30424335	chr18:42179711-42179715	mouse_NKX_chr18:30424323-30424330	chr18:42179703-42179710	151468	-6955	Pik3c3	LINC00907	+	+	8.55323	8.55323	7	7	CTTAATAA	CTTAATAA	TRUE	0	ATTA
chr18:30424324-30424335	chr18:42179703-42179716	mouse_NR2F2_chr18:30424331-30424335	chr18:42179711-42179715	mouse_NKX_chr18:30424324-30424331	chr18:42179703-42179710	151468	-6955	Pik3c3	LINC00907	-	+	7.42468	8.55323	6	7	TTAATAAG	CTTAATAA	FALSE	5	ATTA
chr18:30424324-30424335	chr18:42179704-42179716	mouse_NR2F2_chr18:30424331-30424335	chr18:42179711-42179715	mouse_NKX_chr18:30424324-30424331	chr18:42179704-42179711	151468	-6955	Pik3c3	LINC00907	-	-	7.42468	7.42468	6	6	TTAATAAG	TTAATAAG	TRUE	0	ATTA
chr18:31070556-31070570	chr18:42831034-42831049	mouse_NR2F2_chr18:31070566-31070570	chr18:42831044-42831048	mouse_NKX_chr18:31070556-31070562	chr18:42831034-42831040	246560	284639	Rit2	RIT2	+	+	8.3709	8.3709	9	9	TCAAGTG	TCAAGTG	TRUE	0	AAGTG
chr18:33543720-33543735	chr5:111839583-111839599	mouse_NR2F2_chr18:33543731-33543735	chr5:111839594-111839598	mouse_NKX_chr18:33543720-33543726	chr5:111839583-111839589	79570	-72912	Gm10549	NREP-AS1	+	+	6.94398	6.94398	10	10	TGAAGTG	TGAAGTG	TRUE	0	AAGTG
chr18:35079776-35079794	chr5:138705404-138705422	mouse_NR2F2_chr18:35079776-35079780	chr5:138705404-138705408	mouse_NKX_chr18:35079787-35079794	chr5:138705415-138705422	-39134	47903	Ctnna1	LOC105379194	-	-	7.46905	7.46905	12	12	TTAATATG	TTAATATG	TRUE	0	ATTA
chr18:35715446-35715466	chr5:139454848-139454869	mouse_NR2F2_chr18:35715462-35715466	chr5:139454864-139454868	mouse_NKX_chr18:35715446-35715452	chr5:139454848-139454854	6027	7877	Ecscr	ECSCR	-	-	7.1347	8.3709	15	15	CACTTAA	CACTTGA	TRUE	1	AAGTG
chr18:36290183-36290198	chr5:140117175-140117191	mouse_NR2F2_chr18:36290194-36290198	chr5:140117186-140117190	mouse_NKX_chr18:36290183-36290190	chr5:140117175-140117182	9091	3079	Pura	PURA	-	-	7.46905	7.46905	10	10	TAAATATG	TAAATATG	TRUE	0	ATTA
chr18:36763206-36763223	chr5:140669447-140669464	mouse_NR2F2_chr18:36763206-36763210	chr5:140669447-140669451	mouse_NKX_chr18:36763217-36763223	chr5:140669458-140669464	2986	4127	Wdr55	DND1	+	+	6.93815	6.93815	12	12	TCAAGTT	TCAAGTT	TRUE	0	AAGTG
chr18:37434619-37434637	chr15:89752677-89752695	mouse_NR2F2_chr18:37434619-37434623	chr15:89752677-89752681	mouse_NKX_chr18:37434631-37434637	chr15:89752689-89752695	-1000	-1370	Pcdhb12	MESP1	-	-	7.1347	7.1347	13	13	CACTTAA	CACTTAA	TRUE	0	AAGTG
chr18:37817805-37817826	chr5:141487437-141487458	mouse_NR2F2_chr18:37817805-37817809	chr5:141487437-141487441	mouse_NKX_chr18:37817820-37817826	chr5:141487452-141487458	-1739	-1642	Pcdhgc5	PCDHGC5	+	+	6.93815	6.93815	16	16	TCAAGTT	TCAAGTT	TRUE	0	AAGTG
chr18:38035988-38035999	chr5:141709814-141709826	mouse_NR2F2_chr18:38035995-38035999	chr5:141709821-141709825	mouse_NKX_chr18:38035988-38035994	chr5:141709814-141709820	-37028	-27593	Arap3	ARAP3	+	+	8.3709	8.3709	6	6	TCAAGTG	TCAAGTG	TRUE	0	AAGTG
chr18:39009512-39009531	chr5:142783452-142783471	mouse_NR2F2_chr18:39009512-39009516	chr5:142783452-142783456	mouse_NKX_chr18:39009524-39009531	chr5:142783464-142783471	16369	12227	Arhgap26	ARHGAP26	-	-	8.5976	8.5976	13	13	TAATTATG	TAATTATG	TRUE	0	ATTA
chr18:39774335-39774355	chr13:25096850-25096871	mouse_NR2F2_chr18:39774351-39774355	chr13:25096866-25096870	mouse_NKX_chr18:39774335-39774341	chr13:25096850-25096856	856	730	Pabpc2	PABPC3	+	+	7.1347	7.1347	15	15	TTAAGTG	TTAAGTG	TRUE	0	AAGTG
chr18:42305717-42305736	chr5:146237335-146237354	mouse_NR2F2_chr18:42305717-42305721	chr5:146237335-146237339	mouse_NKX_chr18:42305730-42305736	chr5:146237348-146237354	30366	33732	Rbm27	RBM27	+	+	7.23033	7.23033	14	14	ACAAGTG	ACAAGTG	TRUE	0	AAGTG
chr18:42339567-42339588	chr5:146287205-146287226	mouse_NR2F2_chr18:42339567-42339571	chr5:146287205-146287209	mouse_NKX_chr18:42339581-42339588	chr5:146287219-146287226	-55028	-51632	Pou4f3	POU4F3	+	+	8.5976	8.5976	15	15	CATAATTT	CATAATTT	TRUE	0	ATTA
chr18:42429595-42429612	chr5:146379452-146379468	mouse_NR2F2_chr18:42429595-42429599	chr5:146379452-146379456	mouse_NKX_chr18:42429606-42429612	chr5:146379462-146379468	35000	40615	Pou4f3	POU4F3	+	+	8.3709	8.3709	12	11	TCAAGTG	TCAAGTG	FALSE	0	AAGTG
chr18:42535362-42535376	chr5:146468620-146468634	mouse_NR2F2_chr18:42535362-42535366	chr5:146468620-146468624	mouse_NKX_chr18:42535370-42535376	chr5:146468628-146468634	23877	21289	Tcerg1	TCERG1	-	-	6.51541	6.51541	9	9	CACTTTA	CACTTTA	TRUE	0	AAGTG
chr18:42571726-42571745	chr5:146507778-146507797	mouse_NR2F2_chr18:42571726-42571730	chr5:146507778-146507782	mouse_NKX_chr18:42571738-42571745	chr5:146507790-146507797	7924	8333	Gpr151	GPR151	-	-	8.5976	8.5976	13	13	ATATTATG	ATATTATG	TRUE	0	ATTA
chr18:42947470-42947491	chr5:146933367-146933388	mouse_NR2F2_chr18:42947470-42947474	chr5:146933367-146933371	mouse_NKX_chr18:42947484-42947491	chr5:146933381-146933388	-47966	-13863	Ppp2r2b	PPP2R2B-IT1	+	+	8.55323	8.55323	15	15	CTTAATTA	CTTAATTA	TRUE	0	ATTA
chr18:42954396-42954412	chr5:146937896-146937912	mouse_NR2F2_chr18:42954396-42954400	chr5:146937896-146937900	mouse_NKX_chr18:42954405-42954412	chr5:146937905-146937912	-54892	-18392	Ppp2r2b	PPP2R2B-IT1	-	-	8.55323	8.55323	10	10	TAATTAAG	TAATTAAG	TRUE	0	ATTA
chr18:42954396-42954414	chr5:146937896-146937914	mouse_NR2F2_chr18:42954396-42954400	chr5:146937896-146937900	mouse_NKX_chr18:42954408-42954414	chr5:146937908-146937914	-54892	-18392	Ppp2r2b	PPP2R2B-IT1	+	+	5.70195	5.70195	13	13	TTAAGTT	TTAAGTT	TRUE	0	AAGTG
chr18:44417686-44417697	chr5:113013441-113013453	mouse_NR2F2_chr18:44417693-44417697	chr5:113013448-113013452	mouse_NKX_chr18:44417686-44417692	chr5:113013441-113013447	37195	36652	Dcp2	DCP2	+	+	6.93815	6.93815	6	6	TCAAGTT	TCAAGTT	TRUE	0	AAGTG
chr18:44860619-44860636	chr5:113564101-113564118	mouse_NR2F2_chr18:44860619-44860623	chr5:113564101-113564105	mouse_NKX_chr18:44860630-44860636	chr5:113564112-113564118	31956	50409	Ythdc2	YTHDC2	-	-	5.80341	5.80341	12	12	CACTTCT	CACTTCT	TRUE	0	AAGTG
chr18:44864915-44864935	chr5:113567708-113567729	mouse_NR2F2_chr18:44864931-44864935	chr5:113567724-113567728	mouse_NKX_chr18:44864915-44864922	chr5:113567708-113567715	36268	54032	Ythdc2	YTHDC2	+	+	7.42468	7.42468	15	15	CTTATTTA	CTTATTTA	TRUE	0	ATTA
chr18:46490322-46490341	chr5:115509737-115509756	mouse_NR2F2_chr18:46490322-46490326	chr5:115509737-115509741	mouse_NKX_chr18:46490335-46490341	chr5:115509750-115509756	-24508	35036	Mospd4	FEM1C	+	+	6.51541	6.51541	14	14	TAAAGTG	TAAAGTG	TRUE	0	AAGTG
chr18:46505614-46505635	chr5:115524842-115524864	mouse_NR2F2_chr18:46505631-46505635	chr5:115524859-115524863	mouse_NKX_chr18:46505614-46505621	chr5:115524842-115524849	20338	19914	Fem1c	FEM1C	+	+	7.42468	7.42468	16	16	CTTATTTA	CTTATTTA	TRUE	0	ATTA
chr18:50077924-50077935	chr5:119378654-119378666	mouse_NR2F2_chr18:50077931-50077935	chr5:119378661-119378665	mouse_NKX_chr18:50077924-50077931	chr5:119378654-119378661	-24271	22644	C030005K06Rik	TNFAIP8	-	-	7.46905	7.46905	6	6	TAAATATG	TAAATATG	TRUE	0	ATTA
chr18:53058515-53058526	chr5:122613467-122613479	mouse_NR2F2_chr18:53058522-53058526	chr5:122613474-122613478	mouse_NKX_chr18:53058515-53058521	chr5:122613467-122613473	-117768	-28876	Snx2	LOC101927357	-	-	5.79757	5.79757	6	6	AACTTGT	AACTTGT	TRUE	0	AAGTG
chr18:53216389-53216406	chr5:122826058-122826075	mouse_NR2F2_chr18:53216389-53216393	chr5:122826058-122826062	mouse_NKX_chr18:53216400-53216406	chr5:122826069-122826075	-29234	-19389	Snx24	SNX24	+	+	6.94398	6.94398	12	12	TGAAGTG	TGAAGTG	TRUE	0	AAGTG
chr18:53220570-53220590	chr5:122829841-122829861	mouse_NR2F2_chr18:53220570-53220574	chr5:122829841-122829845	mouse_NKX_chr18:53220584-53220590	chr5:122829855-122829861	-25053	-15606	Snx24	SNX24	+	+	7.1347	7.1347	15	15	TTAAGTG	TTAAGTG	TRUE	0	AAGTG
chr18:53381014-53381033	chr5:122997700-122997720	mouse_NR2F2_chr18:53381029-53381033	chr5:122997715-122997719	mouse_NKX_chr18:53381014-53381021	chr5:122997700-122997707	36976	39008	Ppic	PPIC	-	-	8.55323	8.55323	14	14	AAATTAAG	AAATTAAG	TRUE	0	ATTA
chr18:53382517-53382530	chr5:122999305-122999318	mouse_NR2F2_chr18:53382517-53382521	chr5:122999305-122999309	mouse_NKX_chr18:53382524-53382530	chr5:122999312-122999318	35488	37418	Ppic	PPIC	+	+	7.1347	7.1347	8	8	TTAAGTG	TTAAGTG	TRUE	0	AAGTG
chr18:53568234-53568251	chr5:123180225-123180242	mouse_NR2F2_chr18:53568234-53568238	chr5:123180225-123180229	mouse_NKX_chr18:53568245-53568251	chr5:123180236-123180242	-79915	-89911	Gm19466	LOC105379152	+	+	8.3709	8.3709	12	12	TCAAGTG	TCAAGTG	TRUE	0	AAGTG
chr18:54131917-54131934	chr5:123819887-123819905	mouse_NR2F2_chr18:54131930-54131934	chr5:123819900-123819904	mouse_NKX_chr18:54131917-54131923	chr5:123819887-123819893	269819	274485	Csnk1g3	CSNK1G3	-	-	6.93815	6.93815	12	12	AACTTGA	AACTTGA	TRUE	0	AAGTG
chr18:54410148-54410160	chr5:124088901-124088914	mouse_NR2F2_chr18:54410156-54410160	chr5:124088909-124088913	mouse_NKX_chr18:54410148-54410154	chr5:124088901-124088907	-12137	349609	Redrum	LINC01170	-	-	7.1347	7.1347	7	7	CACTTAA	CACTTAA	TRUE	0	AAGTG
chr18:54900453-54900464	chr5:124649854-124649865	mouse_NR2F2_chr18:54900453-54900457	chr5:124649854-124649858	mouse_NKX_chr18:54900458-54900464	chr5:124649859-124649865	89725	95256	Zfp608	ZNF608	+	+	6.93815	6.93815	6	6	TCAAGTT	TCAAGTT	TRUE	0	AAGTG
chr18:54997741-54997756	chr5:124754800-124754815	mouse_NR2F2_chr18:54997741-54997745	chr5:124754800-124754804	mouse_NKX_chr18:54997749-54997756	chr5:124754808-124754815	-5152	-9690	Zfp608	ZNF608	+	+	8.5976	8.5976	9	9	CATAATTT	CATAATTT	TRUE	0	ATTA
chr18:55105411-55105425	chr5:124878281-124878295	mouse_NR2F2_chr18:55105411-55105415	chr5:124878281-124878285	mouse_NKX_chr18:55105418-55105425	chr5:124878288-124878295	-112822	-133171	Zfp608	ZNF608	+	+	8.55323	8.55323	8	8	CTTAATAT	CTTAATAT	TRUE	0	ATTA
chr18:55133724-55133739	chr5:124906443-124906458	mouse_NR2F2_chr18:55133724-55133728	chr5:124906443-124906447	mouse_NKX_chr18:55133733-55133739	chr5:124906452-124906458	-141135	-130386	Zfp608	LOC101927421	+	+	5.70195	5.70195	10	10	TTAAGTT	TTAAGTT	TRUE	0	AAGTG
chr18:55377923-55377934	chr5:125198797-125198809	mouse_NR2F2_chr18:55377930-55377934	chr5:125198804-125198808	mouse_NKX_chr18:55377923-55377929	chr5:125198797-125198803	-385341	161975	Zfp608	LOC101927421	-	-	6.94398	6.94398	6	6	CACTTCA	CACTTCA	TRUE	0	AAGTG
chr18:55944677-55944697	chr5:125870336-125870357	mouse_NR2F2_chr18:55944693-55944697	chr5:125870352-125870356	mouse_NKX_chr18:55944677-55944683	chr5:125870336-125870342	-455645	-309223	Gramd3	LINC02039	-	-	5.72625	5.72625	15	15	CACTCGA	CACTCGA	TRUE	0	AAGTG
chr18:56069523-56069543	chr5:126053679-126053700	mouse_NR2F2_chr18:56069539-56069543	chr5:126053695-126053699	mouse_NKX_chr18:56069523-56069529	chr5:126053679-126053685	-330799	-125880	Gramd3	LINC02039	-	-	8.3709	6.51541	15	15	CACTTGA	CACTTTA	TRUE	1	AAGTG
chr18:56323165-56323185	chr5:126318574-126318594	mouse_NR2F2_chr18:56323165-56323169	chr5:126318574-126318578	mouse_NKX_chr18:56323178-56323185	chr5:126318587-126318594	-77173	-33401	Gramd3	LOC101927488	+	+	7.46905	7.46905	14	14	CATATTAT	CATATTAT	TRUE	0	ATTA
chr18:56708457-56708477	chr5:126777850-126777870	mouse_NR2F2_chr18:56708457-56708461	chr5:126777850-126777854	mouse_NKX_chr18:56708471-56708477	chr5:126777864-126777870	646	716	Lmnb1	LMNB1	+	+	8.3709	8.3709	15	15	TCAAGTG	TCAAGTG	TRUE	0	AAGTG
chr18:58778832-58778852	chr5:129398182-129398203	mouse_NR2F2_chr18:58778848-58778852	chr5:129398198-129398202	mouse_NKX_chr18:58778832-58778839	chr5:129398182-129398189	-57513	-1053	Adamts19	MIR4460	+	+	8.55323	8.55323	15	15	CTTAATTA	CTTAATTA	TRUE	0	ATTA
chr18:60748829-60748846	chr5:150485610-150485628	mouse_NR2F2_chr18:60748842-60748846	chr5:150485611-150485615	mouse_NKX_chr18:60748829-60748835	chr5:150485622-150485628	-179	380	Ndst1	NDST1-AS1	+	-	5.79757	5.79757	12	12	ACAAGTT	AACTTGT	TRUE	5	AAGTG
chr18:60753030-60753043	chr5:150477551-150477564	mouse_NR2F2_chr18:60753030-60753034	chr5:150477560-150477564	mouse_NKX_chr18:60753036-60753043	chr5:150477551-150477558	-4367	8431	Ndst1	NDST1-AS1	+	-	8.5976	8.5976	7	8	CATAATTA	TAATTATG	FALSE	6	ATTA
chr18:60909803-60909818	chr5:150304389-150304404	mouse_NR2F2_chr18:60909803-60909807	chr5:150304400-150304404	mouse_NKX_chr18:60909811-60909818	chr5:150304389-150304396	-2186	-1496	Arsi	ARSI	-	+	7.46905	7.46905	9	10	TAAATATG	CATATTTA	FALSE	4	ATTA
chr18:6111902-6111914	chr10:31908389-31908402	mouse_NR2F2_chr18:6111910-6111914	chr10:31908397-31908401	mouse_NKX_chr18:6111902-6111909	chr10:31908389-31908396	24186	527	Arhgap12	ARHGAP12	-	-	8.5976	8.5976	7	7	TTATTATG	TTATTATG	TRUE	0	ATTA
chr18:61147305-61147319	chr5:150036864-150036879	mouse_NR2F2_chr18:61147315-61147319	chr5:150036865-150036869	mouse_NKX_chr18:61147305-61147312	chr5:150036872-150036879	29732	36127	Hmgxb3	HMGXB3	+	-	8.5976	8.5976	9	8	CATAATAA	TTATTATG	FALSE	8	ATTA
chr18:62034364-62034377	chr5:148986907-148986920	mouse_NR2F2_chr18:62034364-62034368	chr5:148986916-148986920	mouse_NKX_chr18:62034370-62034377	chr5:148986907-148986914	81291	75492	Sh3tc2	MIR584	+	-	7.46905	7.46905	7	8	CATATTAT	ATAATATG	FALSE	6	ATTA
chr18:63674204-63674222	chr18:56614579-56614598	mouse_NR2F2_chr18:63674218-63674222	chr18:56614593-56614597	mouse_NKX_chr18:63674204-63674211	chr18:56614579-56614586	18139	23997	Txnl1	TXNL1	+	+	7.46905	7.46905	13	13	CATATTTA	CATATTTA	TRUE	0	ATTA
chr18:63967308-63967320	chr18:57002721-57002734	mouse_NR2F2_chr18:63967316-63967320	chr18:57002729-57002733	mouse_NKX_chr18:63967308-63967314	chr18:57002721-57002727	258623	69388	Wdr7	LINC-ROR	+	+	5.70195	5.70195	7	7	TTAAGTT	TTAAGTT	TRUE	0	AAGTG
chr18:66015622-66015634	chr18:59376710-59376723	mouse_NR2F2_chr18:66015630-66015634	chr18:59376718-59376722	mouse_NKX_chr18:66015622-66015629	chr18:59376710-59376717	-12997	-17455	Lman1	LMAN1	-	-	8.5976	8.55323	7	7	TAATTATG	TAATTAAG	TRUE	1	ATTA
chr18:66019914-66019925	chr18:59383884-59383896	mouse_NR2F2_chr18:66019921-66019925	chr18:59383891-59383895	mouse_NKX_chr18:66019914-66019921	chr18:59383884-59383891	-17288	-24628	Lman1	LMAN1	-	-	7.46905	7.46905	6	6	AAAATATG	AAAATATG	TRUE	0	ATTA
chr18:67545627-67545640	chr18:12535488-12535502	mouse_NR2F2_chr18:67545636-67545640	chr18:12535497-12535501	mouse_NKX_chr18:67545627-67545634	chr18:12535488-12535495	3535	102725	Spire1	LOC105371998	+	+	8.55323	8.55323	8	8	CTTAATTT	CTTAATTT	TRUE	0	ATTA
chr18:68871505-68871519	chr18:56152611-56152626	mouse_NR2F2_chr18:68871515-68871519	chr18:56152612-56152616	mouse_NKX_chr18:68871505-68871511	chr18:56152620-56152626	80011	-15077	4930546C10Rik	LINC01539	-	+	5.80341	5.80341	9	9	CACTTCT	AGAAGTG	TRUE	7	AAGTG
chr18:69375577-69375597	chr18:55559214-55559234	mouse_NR2F2_chr18:69375577-69375581	chr18:55559230-55559234	mouse_NKX_chr18:69375590-69375597	chr18:55559214-55559221	29419	26888	Tcf4	TCF4	-	+	8.55323	8.55323	14	15	AAATTAAG	CTTAATTT	FALSE	8	ATTA
chr18:69608202-69608216	chr18:55306470-55306485	mouse_NR2F2_chr18:69608212-69608216	chr18:55306471-55306475	mouse_NKX_chr18:69608202-69608209	chr18:55306478-55306485	262054	-3812	Tcf4	TCF4	+	-	8.55323	8.55323	9	8	CTTAATTA	TAATTAAG	FALSE	8	ATTA
chr18:70828453-70828468	chr18:53994422-53994438	mouse_NR2F2_chr18:70828464-70828468	chr18:53994423-53994427	mouse_NKX_chr18:70828453-70828459	chr18:53994432-53994438	260174	227988	Mbd2	SNORA37	-	+	5.99413	7.1347	10	10	CACTTAT	TTAAGTG	TRUE	7	AAGTG
chr18:73446717-73446733	chr18:51350444-51350460	mouse_NR2F2_chr18:73446717-73446721	chr18:51350456-51350460	mouse_NKX_chr18:73446726-73446733	chr18:51350444-51350451	-125986	-41585	Mex3c	LINC01630	+	-	7.42468	7.42468	10	11	CTTATTTT	AAAATAAG	FALSE	6	ATTA
chr18:76059017-76059035	chr18:48137600-48137619	mouse_NR2F2_chr18:76059031-76059035	chr18:48137601-48137605	mouse_NKX_chr18:76059017-76059023	chr18:48137613-48137619	-293	-454	Zbtb7c	ZBTB7C	+	-	5.70195	5.70195	13	13	TTAAGTT	AACTTAA	TRUE	7	AAGTG
chr18:76556503-76556515	chr18:47561314-47561326	mouse_NR2F2_chr18:76556503-76556507	chr18:47561322-47561326	mouse_NKX_chr18:76556508-76556515	chr18:47561314-47561321	294060	180827	Smad2	MIR4527	+	-	7.42468	7.42468	6	7	CTTATTTT	AAAATAAG	FALSE	6	ATTA
chr18:76556777-76556795	chr18:47561035-47561053	mouse_NR2F2_chr18:76556777-76556781	chr18:47561049-47561053	mouse_NKX_chr18:76556788-76556795	chr18:47561035-47561042	294334	180554	Smad2	MIR4527	-	+	8.5976	8.5976	12	13	TTATTATG	CATAATAA	FALSE	8	ATTA
chr18:76640105-76640118	chr18:47489614-47489627	mouse_NR2F2_chr18:76640105-76640109	chr18:47489623-47489627	mouse_NKX_chr18:76640111-76640118	chr18:47489614-47489621	-216298	109128	Skor2	MIR4527	+	-	8.55323	8.55323	7	8	CTTAATTA	TAATTAAG	FALSE	8	ATTA
chr18:76640105-76640118	chr18:47489612-47489627	mouse_NR2F2_chr18:76640105-76640109	chr18:47489623-47489627	mouse_NKX_chr18:76640111-76640118	chr18:47489612-47489619	-216298	109128	Skor2	MIR4527	+	+	8.55323	8.55323	7	10	CTTAATTA	CTTAATTA	FALSE	0	ATTA
chr18:76640105-76640120	chr18:47489612-47489627	mouse_NR2F2_chr18:76640105-76640109	chr18:47489623-47489627	mouse_NKX_chr18:76640113-76640120	chr18:47489612-47489619	-216298	109128	Skor2	MIR4527	-	+	8.55323	8.55323	9	10	TAATTAAG	CTTAATTA	FALSE	8	ATTA
chr18:76640105-76640122	chr18:47489610-47489627	mouse_NR2F2_chr18:76640105-76640109	chr18:47489623-47489627	mouse_NKX_chr18:76640116-76640122	chr18:47489610-47489616	-216298	109128	Skor2	MIR4527	+	-	7.1347	7.1347	12	12	TTAAGTG	CACTTAA	TRUE	7	AAGTG
chr18:76699909-76699922	chr18:47422587-47422601	mouse_NR2F2_chr18:76699918-76699922	chr18:47422588-47422592	mouse_NKX_chr18:76699909-76699915	chr18:47422595-47422601	-156485	42093	Skor2	MIR4527	-	+	6.93815	6.93815	8	8	AACTTGA	TCAAGTT	TRUE	7	AAGTG
chr18:77653238-77653250	chr18:46240050-46240063	mouse_NR2F2_chr18:77653246-77653250	chr18:46240051-46240055	mouse_NKX_chr18:77653238-77653244	chr18:46240057-46240063	60739	66018	8030462N17Rik	C18orf25	-	+	5.80341	5.80341	7	7	CACTTCT	AGAAGTG	TRUE	7	AAGTG
chr18:78072594-78072612	chr18:45802814-45802833	mouse_NR2F2_chr18:78072608-78072612	chr18:45802815-45802819	mouse_NKX_chr18:78072594-78072600	chr18:45802827-45802833	-15169	-22859	Siglec15	SIGLEC15	-	+	6.93815	6.93815	13	13	AACTTGA	TCAAGTT	TRUE	7	AAGTG
chr18:78601242-78601253	chr18:45197746-45197757	mouse_NR2F2_chr18:78601242-78601246	chr18:45197753-45197757	mouse_NKX_chr18:78601247-78601253	chr18:45197746-45197752	-4294	-15241	Slc14a2	SLC14A2	-	+	6.94398	6.94398	6	6	CACTTCA	TGAAGTG	TRUE	7	AAGTG
chr18:78708613-78708631	chr18:45111980-45111999	mouse_NR2F2_chr18:78708627-78708631	chr18:45111981-45111985	mouse_NKX_chr18:78708613-78708620	chr18:45111992-45111999	-111679	-55981	Slc14a2		+	-	8.55323	8.55323	13	12	CTTAATTT	AAATTAAG	FALSE	8	ATTA
chr18:81923393-81923412	chr18:77755953-77755972	mouse_NR2F2_chr18:81923393-81923397	chr18:77755968-77755972	mouse_NKX_chr18:81923405-81923412	chr18:77755953-77755960	68685	237758	Mir5127	LINC01029	-	+	7.42468	7.42468	13	14	TTAATAAG	CTTATTAA	FALSE	4	ATTA
chr18:83539937-83539950	chr18:75765742-75765756	mouse_NR2F2_chr18:83539946-83539950	chr18:75765743-75765747	mouse_NKX_chr18:83539937-83539944	chr18:75765749-75765756	-214064	-53341	4921531P14Rik	LINC01898	+	-	7.46905	7.46905	8	7	CATATTTA	TAAATATG	FALSE	4	ATTA
chr18:83539946-83539964	chr18:75765729-75765747	mouse_NR2F2_chr18:83539946-83539950	chr18:75765743-75765747	mouse_NKX_chr18:83539957-83539964	chr18:75765729-75765736	-214064	-53341	4921531P14Rik	LINC01898	-	+	8.5976	8.5976	12	13	ATATTATG	CATAATAA	FALSE	8	ATTA
chr18:83633818-83633837	chr18:75658981-75659001	mouse_NR2F2_chr18:83633833-83633837	chr18:75658982-75658986	mouse_NKX_chr18:83633818-83633824	chr18:75658995-75659001	-307951	53420	4921531P14Rik	LINC01898	-	+	5.70195	5.70195	14	14	AACTTAA	TTAAGTT	TRUE	7	AAGTG
chr18:83635747-83635759	chr18:75656978-75656991	mouse_NR2F2_chr18:83635755-83635759	chr18:75656979-75656983	mouse_NKX_chr18:83635747-83635753	chr18:75656985-75656991	-309873	55423	4921531P14Rik	LINC01898	-	+	5.79757	5.79757	7	7	AACTTGT	ACAAGTT	TRUE	5	AAGTG
chr18:83997282-83997302	chr18:75304453-75304473	mouse_NR2F2_chr18:83997282-83997286	chr18:75304469-75304473	mouse_NKX_chr18:83997295-83997302	chr18:75304453-75304460	89181	92941	Tshz1	TSHZ1	+	-	7.42468	7.42468	14	15	CTTATTTT	AAAATAAG	FALSE	6	ATTA
chr18:84085084-84085101	chr18:75212304-75212321	mouse_NR2F2_chr18:84085084-84085088	chr18:75212317-75212321	mouse_NKX_chr18:84085095-84085101	chr18:75212304-75212310	1379	789	Tshz1	TSHZ1	+	-	8.3709	8.3709	12	12	TCAAGTG	CACTTGA	TRUE	7	AAGTG
chr18:84370917-84370932	chr18:74859007-74859023	mouse_NR2F2_chr18:84370928-84370932	chr18:74859008-74859012	mouse_NKX_chr18:84370917-84370924	chr18:74859016-74859023	218574	228046	Zfp407	ZNF407	+	-	7.46905	7.42468	10	9	CATATTAA	TTAATAAG	FALSE	5	ATTA
chr18:84505578-84505591	chr18:74688011-74688025	mouse_NR2F2_chr18:84505587-84505591	chr18:74688012-74688016	mouse_NKX_chr18:84505578-84505584	chr18:74688019-74688025	83915	57050	Zfp407	ZNF407	+	-	7.23033	6.51541	8	8	ACAAGTG	CACTTTA	TRUE	6	AAGTG
chr19:10041850-10041864	chr11:61891260-61891275	mouse_NR2F2_chr19:10041860-10041864	chr11:61891261-61891265	mouse_NKX_chr19:10041850-10041856	chr11:61891269-61891275	314	283	Fads3	FADS3	+	-	7.23033	7.23033	9	9	ACAAGTG	CACTTGT	TRUE	7	AAGTG
chr19:10254840-10254852	chr11:61737278-61737291	mouse_NR2F2_chr19:10254848-10254852	chr11:61737279-61737283	mouse_NKX_chr19:10254840-10254846	chr11:61737285-61737291	-14102	-15356	Myrf	MYRF	-	+	8.3709	8.3709	7	7	CACTTGA	TCAAGTG	TRUE	7	AAGTG
chr19:12120125-12120140	chr11:59443703-59443718	mouse_NR2F2_chr19:12120125-12120129	chr11:59443714-59443718	mouse_NKX_chr19:12120134-12120140	chr11:59443703-59443709	547	546	Olfr76	OR5A1	+	-	5.80341	5.80341	10	10	AGAAGTG	CACTTCT	TRUE	7	AAGTG
chr19:14241838-14241854	chr9:79975767-79975784	mouse_NR2F2_chr19:14241850-14241854	chr9:79975768-79975772	mouse_NKX_chr19:14241838-14241844	chr9:79975778-79975784	194098	746	Gm8630	LINC01507	+	-	6.94398	8.3709	11	11	TGAAGTG	CACTTGA	TRUE	7	AAGTG
chr19:14685194-14685215	chr9:79478148-79478170	mouse_NR2F2_chr19:14685211-14685215	chr9:79478149-79478153	mouse_NKX_chr19:14685194-14685201	chr9:79478163-79478170	-87030	-93623	Tle4	TLE4	+	-	7.46905	7.46905	16	15	CATATTTT	AAAATATG	FALSE	4	ATTA
chr19:14694805-14694818	chr9:79469650-79469663	mouse_NR2F2_chr19:14694805-14694809	chr9:79469659-79469663	mouse_NKX_chr19:14694811-14694818	chr9:79469650-79469657	-96624	-102113	Tle4	TLE4	-	+	8.55323	8.55323	7	8	TAATTAAG	CTTAATTA	FALSE	8	ATTA
chr19:14973563-14973576	chr9:79176024-79176037	mouse_NR2F2_chr19:14973563-14973567	chr9:79176033-79176037	mouse_NKX_chr19:14973570-14973576	chr9:79176024-79176030	-375382	-30368	Tle4	LOC101927450	+	-	6.93815	6.93815	8	8	TCAAGTT	AACTTGA	TRUE	7	AAGTG
chr19:15057911-15057925	chr9:79111961-79111976	mouse_NR2F2_chr19:15057921-15057925	chr9:79111962-79111966	mouse_NKX_chr19:15057911-15057917	chr9:79111970-79111976	-459740	33703	Tle4	LOC101927450	-	+	7.1347	7.1347	9	9	CACTTAA	TTAAGTG	TRUE	7	AAGTG
chr19:15057913-15057925	chr9:79111961-79111974	mouse_NR2F2_chr19:15057921-15057925	chr9:79111962-79111966	mouse_NKX_chr19:15057913-15057920	chr9:79111967-79111974	-459740	33703	Tle4	LOC101927450	+	-	8.55323	8.55323	7	6	CTTAATAT	ATATTAAG	FALSE	6	ATTA
chr19:15210051-15210063	chr9:78962292-78962304	mouse_NR2F2_chr19:15210051-15210055	chr9:78962300-78962304	mouse_NKX_chr19:15210056-15210063	chr9:78962292-78962299	-611870	183365	Tle4	LOC101927450	+	-	7.46905	7.46905	6	7	CATATTAA	TTAATATG	FALSE	6	ATTA
chr19:15869764-15869782	chr9:78366039-78366058	mouse_NR2F2_chr19:15869778-15869782	chr9:78366040-78366044	mouse_NKX_chr19:15869764-15869770	chr9:78366052-78366058	54842	68916	Psat1	PSAT1	+	-	8.3709	6.94398	13	13	TCAAGTG	CACTTCA	TRUE	7	AAGTG
chr19:18631432-18631451	chr9:75089123-75089142	mouse_NR2F2_chr19:18631432-18631436	chr9:75089138-75089142	mouse_NKX_chr19:18631445-18631451	chr9:75089123-75089129	379	625	Ostf1	OSTF1	-	+	6.93815	6.93815	14	14	AACTTGA	TCAAGTT	TRUE	7	AAGTG
chr19:19306495-19306514	chr9:74333986-74334007	mouse_NR2F2_chr19:19306495-19306499	chr9:74334003-74334007	mouse_NKX_chr19:19306508-19306514	chr9:74333986-74333992	-195301	-37527	Rorb	LOC101927358	-	+	6.93815	6.93815	14	16	AACTTGA	TCAAGTT	FALSE	7	AAGTG
chr19:19344305-19344325	chr9:74284836-74284856	mouse_NR2F2_chr19:19344305-19344309	chr9:74284852-74284856	mouse_NKX_chr19:19344318-19344325	chr9:74284836-74284843	-233111	-86678	Rorb	LOC101927358	-	+	8.5976	8.5976	14	15	TAATTATG	CATAATTA	FALSE	6	ATTA
chr19:19347689-19347700	chr9:74281382-74281394	mouse_NR2F2_chr19:19347696-19347700	chr9:74281383-74281387	mouse_NKX_chr19:19347689-19347695	chr9:74281388-74281394	-236502	-90147	Rorb	LOC101927358	+	-	7.23033	7.23033	6	6	ACAAGTG	CACTTGT	TRUE	7	AAGTG
chr19:19348160-19348178	chr9:74280876-74280895	mouse_NR2F2_chr19:19348174-19348178	chr9:74280877-74280881	mouse_NKX_chr19:19348160-19348167	chr9:74280888-74280895	-236980	-90653	Rorb	LOC101927358	+	-	7.46905	7.46905	13	12	CATATTTT	AAAATATG	FALSE	4	ATTA
chr19:23257570-23257584	chr9:70282486-70282501	mouse_NR2F2_chr19:23257580-23257584	chr9:70282487-70282491	mouse_NKX_chr19:23257570-23257576	chr9:70282495-70282501	15017	23510	Smc5	SMC5	+	-	5.70195	5.70195	9	9	TTAAGTT	AACTTAA	TRUE	7	AAGTG
chr19:23936558-23936574	chr9:69452145-69452161	mouse_NR2F2_chr19:23936558-23936562	chr9:69452157-69452161	mouse_NKX_chr19:23936568-23936574	chr9:69452145-69452151	94459	122833	Fam189a2	FAM189A2	-	+	5.80341	5.80341	11	11	CACTTCT	AGAAGTG	TRUE	7	AAGTG
chr19:25615993-25616007	chr9:982544-982558	mouse_NR2F2_chr19:25615993-25615997	chr9:982544-982548	mouse_NKX_chr19:25616001-25616007	chr9:982552-982558	5458	5891	Dmrt3	DMRT3	+	+	8.3709	8.3709	9	9	TCAAGTG	TCAAGTG	TRUE	0	AAGTG
chr19:25898499-25898510	chr9:1301388-1301400	mouse_NR2F2_chr19:25898506-25898510	chr9:1301395-1301399	mouse_NKX_chr19:25898499-25898506	chr9:1301388-1301395	226097	249910	Dmrt2	DMRT2	-	-	7.46905	7.46905	6	6	TTAATATG	TTAATATG	TRUE	0	ATTA
chr19:26566059-26566073	chr9:1979963-1979977	mouse_NR2F2_chr19:26566059-26566063	chr9:1979963-1979967	mouse_NKX_chr19:26566067-26566073	chr9:1979971-1979977	-39099	-35382	Smarca2	SMARCA2	+	+	7.1347	7.1347	9	9	TTAAGTG	TTAAGTG	TRUE	0	AAGTG
chr19:27850548-27850559	chr9:3331195-3331207	mouse_NR2F2_chr19:27850555-27850559	chr9:3331202-3331206	mouse_NKX_chr19:27850548-27850555	chr9:3331195-3331202	159216	64392	Rfx3	RFX3	-	-	7.42468	7.42468	6	6	TTAATAAG	TTAATAAG	TRUE	0	ATTA
chr19:27850548-27850568	chr9:3331195-3331216	mouse_NR2F2_chr19:27850564-27850568	chr9:3331211-3331215	mouse_NKX_chr19:27850548-27850555	chr9:3331195-3331202	159207	64383	Rfx3	RFX3	-	-	7.42468	7.42468	15	15	TTAATAAG	TTAATAAG	TRUE	0	ATTA
chr19:31444313-31444329	chr10:51301235-51301252	mouse_NR2F2_chr19:31444325-31444329	chr10:51301236-51301240	mouse_NKX_chr19:31444313-31444320	chr10:51301245-51301252	220043	1664	Prkg1	MIR605	-	+	8.55323	8.55323	11	10	AAATTAAG	CTTAATAT	FALSE	7	ATTA
chr19:31762805-31762821	chr10:50993567-50993583	mouse_NR2F2_chr19:31762805-31762809	chr10:50993579-50993583	mouse_NKX_chr19:31762815-31762821	chr10:50993567-50993573	2226	2692	Prkg1	PRKG1	+	-	6.94398	6.94398	11	11	TGAAGTG	CACTTCA	TRUE	7	AAGTG
chr19:3642073-3642094	chr11:68374314-68374335	mouse_NR2F2_chr19:3642073-3642077	chr11:68374331-68374335	mouse_NKX_chr19:3642088-3642094	chr11:68374314-68374320	44489	61741	Lrp5	LRP5	+	-	5.99413	5.99413	16	16	ATAAGTG	CACTTAT	TRUE	7	AAGTG
chr19:37021554-37021570	chr10:92048901-92048918	mouse_NR2F2_chr19:37021566-37021570	chr10:92048913-92048917	mouse_NKX_chr19:37021554-37021561	chr10:92048901-92048908	95489	125145	Btaf1	BTAF1	-	-	8.5976	8.5976	11	11	ATATTATG	ATATTATG	TRUE	0	ATTA
chr19:37571065-37571084	chr10:92894261-92894280	mouse_NR2F2_chr19:37571065-37571069	chr10:92894261-92894265	mouse_NKX_chr19:37571078-37571084	chr10:92894274-92894280	20649	45743	Exoc6	EXOC6	-	-	7.1347	7.1347	14	14	CACTTAA	CACTTAA	TRUE	0	AAGTG
chr19:37571065-37571087	chr10:92894261-92894283	mouse_NR2F2_chr19:37571065-37571069	chr10:92894261-92894265	mouse_NKX_chr19:37571080-37571087	chr10:92894276-92894283	20649	45743	Exoc6	EXOC6	+	+	8.55323	8.55323	16	16	CTTAATAT	CTTAATAT	TRUE	0	ATTA
chr19:37790103-37790121	chr10:93174727-93174745	mouse_NR2F2_chr19:37790103-37790107	chr10:93174727-93174731	mouse_NKX_chr19:37790115-37790121	chr10:93174739-93174745	92297	100836	Cyp26a1	CYP26A1	+	+	7.23033	7.23033	13	13	ACAAGTG	ACAAGTG	TRUE	0	AAGTG
chr19:37886878-37886894	chr10:93289114-93289130	mouse_NR2F2_chr19:37886878-37886882	chr10:93289114-93289118	mouse_NKX_chr19:37886888-37886894	chr10:93289124-93289130	156697	193218	Myof	MYOF	-	-	7.1347	7.1347	11	11	CACTTAA	CACTTAA	TRUE	0	AAGTG
chr19:37886878-37886900	chr10:93289114-93289136	mouse_NR2F2_chr19:37886878-37886882	chr10:93289114-93289118	mouse_NKX_chr19:37886893-37886900	chr10:93289129-93289136	156697	193218	Myof	MYOF	-	-	7.46905	7.46905	16	16	AAAATATG	AAAATATG	TRUE	0	ATTA
chr19:38298529-38298547	chr10:93790712-93790731	mouse_NR2F2_chr19:38298543-38298547	chr10:93790726-93790730	mouse_NKX_chr19:38298529-38298535	chr10:93790712-93790718	33162	32792	Lgi1	LGI1	-	-	5.70195	5.70195	13	13	AACTTAA	AACTTAA	TRUE	0	AAGTG
chr19:38298531-38298547	chr10:93790714-93790731	mouse_NR2F2_chr19:38298543-38298547	chr10:93790726-93790730	mouse_NKX_chr19:38298531-38298538	chr10:93790714-93790721	33162	32792	Lgi1	LGI1	+	+	8.55323	8.55323	11	11	CTTAATTA	CTTAATTA	TRUE	0	ATTA
chr19:38593640-38593662	chr10:94104750-94104772	mouse_NR2F2_chr19:38593640-38593644	chr10:94104750-94104754	mouse_NKX_chr19:38593655-38593662	chr10:94104765-94104772	69445	4042	Plce1	PLCE1-AS2	-	-	7.42468	7.42468	16	16	AAAATAAG	AAAATAAG	TRUE	0	ATTA
chr19:40191426-40191447	chr3:23962212-23962234	mouse_NR2F2_chr19:40191443-40191447	chr3:23962229-23962233	mouse_NKX_chr19:40191426-40191432	chr3:23962212-23962218	-4159	16110	Cyp2c70	NR1D2	+	+	5.80341	5.80341	16	16	AGAAGTG	AGAAGTG	TRUE	0	AAGTG
chr19:40561456-40561476	chr6:63576509-63576530	mouse_NR2F2_chr19:40561472-40561476	chr6:63576510-63576514	mouse_NKX_chr19:40561456-40561462	chr6:63576524-63576530	26989	4499	Aldh18a1	PTP4A1	-	+	7.23033	7.23033	15	15	CACTTGT	ACAAGTG	TRUE	7	AAGTG
chr19:4097633-4097649	chr11:67507860-67507877	mouse_NR2F2_chr19:4097645-4097649	chr11:67507861-67507865	mouse_NKX_chr19:4097633-4097639	chr11:67507871-67507877	296	300	Cdk2ap2	CDK2AP2	+	-	5.80341	6.94398	11	11	AGAAGTG	CACTTCA	TRUE	7	AAGTG
chr19:41918416-41918432	chr10:97433167-97433183	mouse_NR2F2_chr19:41918416-41918420	chr10:97433167-97433171	mouse_NKX_chr19:41918425-41918432	chr10:97433176-97433183	6547	5492	Pgam1	PGAM1	-	-	7.42468	7.42468	10	10	AAAATAAG	AAAATAAG	TRUE	0	ATTA
chr19:42835852-42835866	chr10:98526636-98526650	mouse_NR2F2_chr19:42835852-42835856	chr10:98526636-98526640	mouse_NKX_chr19:42835860-42835866	chr10:98526644-98526650	-55876	-79675	Hps1	HPS1	+	+	5.70195	5.70195	9	9	TTAAGTT	TTAAGTT	TRUE	0	AAGTG
chr19:43179841-43179861	chr10:98967763-98967783	mouse_NR2F2_chr19:43179841-43179845	chr10:98967763-98967767	mouse_NKX_chr19:43179855-43179861	chr10:98967777-98967783	208512	-43197	Hpse2	MIR6507	-	-	7.23033	7.23033	15	15	CACTTGT	CACTTGT	TRUE	0	AAGTG
chr19:43193834-43193853	chr10:98997937-98997957	mouse_NR2F2_chr19:43193849-43193853	chr10:98997952-98997956	mouse_NKX_chr19:43193834-43193840	chr10:98997937-98997943	194504	-73386	Hpse2	MIR6507	+	+	7.23033	7.23033	14	14	ACAAGTG	ACAAGTG	TRUE	0	AAGTG
chr19:43616917-43616936	chr10:99537519-99537538	mouse_NR2F2_chr19:43616917-43616921	chr10:99537519-99537523	mouse_NKX_chr19:43616930-43616936	chr10:99537532-99537538	4594	4579	Nkx2-3	NKX2-3	+	+	5.79757	5.79757	14	14	ACAAGTT	ACAAGTT	TRUE	0	AAGTG
chr19:43651710-43651730	chr10:99588746-99588766	mouse_NR2F2_chr19:43651710-43651714	chr10:99588746-99588750	mouse_NKX_chr19:43651724-43651730	chr10:99588760-99588766	-9705	31691	Gm4311	SLC25A28	-	-	5.80341	7.23033	15	15	CACTTCT	CACTTGT	TRUE	1	AAGTG
chr19:43664486-43664497	chr10:99611209-99611220	mouse_NR2F2_chr19:43664486-43664490	chr10:99611209-99611213	mouse_NKX_chr19:43664491-43664497	chr10:99611214-99611220	10393	9228	Slc25a28	SLC25A28	+	+	6.94398	6.94398	6	6	TGAAGTG	TGAAGTG	TRUE	0	AAGTG
chr19:44061868-44061883	chr10:100178158-100178174	mouse_NR2F2_chr19:44061879-44061883	chr10:100178169-100178173	mouse_NKX_chr19:44061868-44061874	chr10:100178158-100178164	7805	7858	Erlin1	ERLIN1	-	-	5.80341	5.80341	10	10	CACTTCT	CACTTCT	TRUE	0	AAGTG
chr19:44797325-44797343	chr10:100787647-100787666	mouse_NR2F2_chr19:44797339-44797343	chr10:100787661-100787665	mouse_NKX_chr19:44797325-44797331	chr10:100787647-100787653	-11065	41952	Mir6405	PAX2	-	-	6.51541	6.51541	13	13	CACTTTA	CACTTTA	TRUE	0	AAGTG
chr19:44849633-44849652	chr10:100836581-100836600	mouse_NR2F2_chr19:44849633-44849637	chr10:100836581-100836585	mouse_NKX_chr19:44849646-44849652	chr10:100836594-100836600	-13697	-76380	1700039E22Rik	SLF2	+	+	7.1347	7.1347	14	14	TTAAGTG	TTAAGTG	TRUE	0	AAGTG
chr19:45503038-45503057	chr10:101521745-101521764	mouse_NR2F2_chr19:45503038-45503042	chr10:101521745-101521749	mouse_NKX_chr19:45503051-45503057	chr10:101521758-101521764	57524	66510	Poll	POLL	+	+	8.3709	8.3709	14	14	TCAAGTG	TCAAGTG	TRUE	0	AAGTG
chr19:45567642-45567653	chr10:101597288-101597299	mouse_NR2F2_chr19:45567642-45567646	chr10:101597288-101597292	mouse_NKX_chr19:45567647-45567653	chr10:101597293-101597299	7059	-4127	Dpcd	MIR3158-1	-	-	5.72625	5.72625	6	6	CACTCGA	CACTCGA	TRUE	0	AAGTG
chr19:45617018-45617029	chr10:101651934-101651946	mouse_NR2F2_chr19:45617025-45617029	chr10:101651941-101651945	mouse_NKX_chr19:45617018-45617025	chr10:101651934-101651941	43166	43227	Fbxw4	FBXW4	-	-	8.55323	8.55323	6	6	TTATTAAG	TTATTAAG	TRUE	0	ATTA
chr19:46537832-46537844	chr10:102683457-102683470	mouse_NR2F2_chr19:46537840-46537844	chr10:102683465-102683469	mouse_NKX_chr19:46537832-46537839	chr10:102683457-102683464	35340	30930	Arl3	ARL3	-	-	8.55323	8.55323	7	7	TAATTAAG	TAATTAAG	TRUE	0	ATTA
chr19:46641687-46641707	chr10:102795541-102795561	mouse_NR2F2_chr19:46641687-46641691	chr10:102795541-102795545	mouse_NKX_chr19:46641701-46641707	chr10:102795555-102795561	18288	19322	Wbp1l	WBP1L	-	-	7.23033	7.23033	15	15	CACTTGT	CACTTGT	TRUE	0	AAGTG
chr19:47631004-47631021	chr10:104014206-104014224	mouse_NR2F2_chr19:47631017-47631021	chr10:104014219-104014223	mouse_NKX_chr19:47631004-47631011	chr10:104014206-104014213	51000	33965	Slk	MIR936	-	-	8.5976	8.5976	12	12	TAATTATG	TAATTATG	TRUE	0	ATTA
chr19:47897258-47897269	chr10:104315144-104315156	mouse_NR2F2_chr19:47897265-47897269	chr10:104315151-104315155	mouse_NKX_chr19:47897258-47897264	chr10:104315144-104315150	22056	-8211	Itprip	ITPRIP-AS1	-	-	6.94398	6.94398	6	6	CACTTCA	CACTTCA	TRUE	0	AAGTG
chr19:48367367-48367386	chr10:104807945-104807964	mouse_NR2F2_chr19:48367367-48367371	chr10:104807945-104807949	mouse_NKX_chr19:48367379-48367386	chr10:104807957-104807964	161344	-141731	Sorcs3	SORCS3-AS1	+	+	7.46905	7.46905	13	13	CATATTTA	CATATTTA	TRUE	0	ATTA
chr19:49039008-49039029	chr10:105485187-105485209	mouse_NR2F2_chr19:49039025-49039029	chr10:105485204-105485208	mouse_NKX_chr19:49039008-49039015	chr10:105485187-105485194	833002	335127	Sorcs3	LINC02627	+	+	7.42468	7.42468	16	16	CTTATTAA	CTTATTAA	TRUE	0	ATTA
chr19:52048855-52048869	chr10:108753727-108753741	mouse_NR2F2_chr19:52048855-52048859	chr10:108753727-108753731	mouse_NKX_chr19:52048863-52048869	chr10:108753735-108753741	-215440	-684436	Ins1	LINC01435	-	-	6.51541	6.51541	9	9	CACTTTA	CACTTTA	TRUE	0	AAGTG
chr19:52575957-52575978	chr10:109385807-109385828	mouse_NR2F2_chr19:52575957-52575961	chr10:109385807-109385811	mouse_NKX_chr19:52575971-52575978	chr10:109385821-109385828	311662	537437	Ins1	XPNPEP1	-	-	7.46905	7.46905	15	15	ATAATATG	ATAATATG	TRUE	0	ATTA
chr19:53112181-53112198	chr10:109982217-109982233	mouse_NR2F2_chr19:53112194-53112198	chr10:109982228-109982232	mouse_NKX_chr19:53112181-53112187	chr10:109982217-109982223	-28247	-14143	Add3	ADD3	-	-	6.51541	6.51541	12	10	CACTTTA	CACTTTA	FALSE	0	AAGTG
chr19:53386571-53386585	chr10:110300751-110300766	mouse_NR2F2_chr19:53386581-53386585	chr10:110300761-110300765	mouse_NKX_chr19:53386571-53386577	chr10:110300751-110300757	3458	4157	Smndc1	SMNDC1	+	+	7.23033	7.23033	9	9	ACAAGTG	ACAAGTG	TRUE	0	AAGTG
chr19:54046832-54046843	chr10:111078614-111078625	mouse_NR2F2_chr19:54046832-54046836	chr10:111078614-111078618	mouse_NKX_chr19:54046837-54046843	chr10:111078619-111078625	1575	1587	Adra2a	ADRA2A	+	+	5.80341	5.80341	6	6	AGAAGTG	AGAAGTG	TRUE	0	AAGTG
chr19:55584570-55584585	chr10:112762633-112762648	mouse_NR2F2_chr19:55584570-55584574	chr10:112762633-112762637	mouse_NKX_chr19:55584578-55584585	chr10:112762641-112762648	117632	-60861	4930552P12Rik	LOC103344931	-	-	8.5976	8.5976	9	9	TAATTATG	TAATTATG	TRUE	0	ATTA
chr19:55623957-55623976	chr10:112815430-112815450	mouse_NR2F2_chr19:55623972-55623976	chr10:112815445-112815449	mouse_NKX_chr19:55623957-55623964	chr10:112815430-112815437	78230	-8049	4930552P12Rik	LOC103344931	-	-	8.55323	8.55323	14	14	TAATTAAG	TAATTAAG	TRUE	0	ATTA
chr19:55914699-55914713	chr10:113148130-113148145	mouse_NR2F2_chr19:55914709-55914713	chr10:113148140-113148144	mouse_NKX_chr19:55914699-55914705	chr10:113148130-113148136	19390	18871	Tcf7l2	TCF7L2	+	+	7.1347	7.1347	9	9	TTAAGTG	TTAAGTG	TRUE	0	AAGTG
chr19:55914774-55914794	chr10:113148205-113148226	mouse_NR2F2_chr19:55914790-55914794	chr10:113148221-113148225	mouse_NKX_chr19:55914774-55914780	chr10:113148205-113148211	19471	18952	Tcf7l2	TCF7L2	-	-	7.23033	7.23033	15	15	CACTTGT	CACTTGT	TRUE	0	AAGTG
chr19:56259353-56259368	chr10:113523507-113523522	mouse_NR2F2_chr19:56259353-56259357	chr10:113523507-113523511	mouse_NKX_chr19:56259361-56259368	chr10:113523515-113523522	-28557	-27322	Habp2	HABP2	+	+	8.55323	8.55323	9	9	CTTAATTA	CTTAATTA	TRUE	0	ATTA
chr19:56259353-56259370	chr10:113523507-113523524	mouse_NR2F2_chr19:56259353-56259357	chr10:113523507-113523511	mouse_NKX_chr19:56259363-56259370	chr10:113523517-113523524	-28557	-27322	Habp2	HABP2	-	-	8.55323	8.55323	11	11	TAATTAAG	TAATTAAG	TRUE	0	ATTA
chr19:58931321-58931337	chr10:116834257-116834274	mouse_NR2F2_chr19:58931333-58931337	chr10:116834269-116834273	mouse_NKX_chr19:58931321-58931327	chr10:116834257-116834263	-12090	-6703	Eno4	MIR9851	-	-	5.80341	5.80341	11	11	CACTTCT	CACTTCT	TRUE	0	AAGTG
chr19:59564452-59564464	chr10:117646454-117646467	mouse_NR2F2_chr19:59564460-59564464	chr10:117646462-117646466	mouse_NKX_chr19:59564452-59564459	chr10:117646454-117646461	71326	-101396	2700089I24Rik	EMX2OS	+	+	8.55323	8.55323	7	7	CTTAATTT	CTTAATTT	TRUE	0	ATTA
chr19:60016228-60016239	chr10:118109085-118109096	mouse_NR2F2_chr19:60016228-60016232	chr10:118109085-118109089	mouse_NKX_chr19:60016233-60016239	chr10:118109090-118109096	-72576	-62146	Rab11fip2	RAB11FIP2	-	-	6.94398	8.3709	6	6	CACTTCA	CACTTGA	TRUE	1	AAGTG
chr19:6262254-6262274	chr11:64894566-64894586	mouse_NR2F2_chr19:6262254-6262258	chr11:64894582-64894586	mouse_NKX_chr19:6262268-6262274	chr11:64894566-64894572	-2387	-1134	Mir194-2	MIR194-2HG	+	-	6.94398	6.94398	15	15	TGAAGTG	CACTTCA	TRUE	7	AAGTG
chr19:7186295-7186311	chr11:64014406-64014422	mouse_NR2F2_chr19:7186295-7186299	chr11:64014418-64014422	mouse_NKX_chr19:7186304-7186311	chr11:64014406-64014413	19987	28566	Otub1	OTUB1	-	+	7.42468	7.42468	10	11	TAAATAAG	CTTATTTA	FALSE	6	ATTA
chr2:101372931-101372948	chr11:36825236-36825254	mouse_NR2F2_chr2:101372944-101372948	chr11:36825237-36825241	mouse_NKX_chr2:101372931-101372937	chr11:36825248-36825254	248100	-226959	B230118H07Rik	RAG2	-	+	6.93815	6.93815	12	12	AACTTGA	TCAAGTT	TRUE	7	AAGTG
chr2:102900327-102900345	chr11:35140380-35140398	mouse_NR2F2_chr2:102900327-102900331	chr11:35140394-35140398	mouse_NKX_chr2:102900339-102900345	chr11:35140380-35140386	1336	1224	Cd44	CD44	-	+	5.80341	5.80341	13	13	CACTTCT	AGAAGTG	TRUE	7	AAGTG
chr2:103294885-103294906	chr11:34630565-34630586	mouse_NR2F2_chr2:103294885-103294889	chr11:34630582-34630586	mouse_NKX_chr2:103294900-103294906	chr11:34630565-34630571	8309	-1983	Ehf	EHF	+	-	6.93815	6.93815	16	16	TCAAGTT	AACTTGA	TRUE	7	AAGTG
chr2:103411543-103411560	chr11:34525321-34525339	mouse_NR2F2_chr2:103411556-103411560	chr11:34525322-34525326	mouse_NKX_chr2:103411543-103411549	chr11:34525333-34525339	-540	-11529	Elf5	ELF5	+	-	6.51541	6.51541	12	12	TAAAGTG	CACTTTA	TRUE	5	AAGTG
chr2:103601697-103601716	chr11:34313364-34313384	mouse_NR2F2_chr2:103601712-103601716	chr11:34313365-34313369	mouse_NKX_chr2:103601697-103601703	chr11:34313378-34313384	35404	44644	Abtb2	ABTB2	-	+	6.51541	6.94398	14	14	CACTTTA	TGAAGTG	TRUE	6	AAGTG
chr2:104429650-104429665	chr11:33353745-33353760	mouse_NR2F2_chr2:104429650-104429654	chr11:33353756-33353760	mouse_NKX_chr2:104429659-104429665	chr11:33353745-33353751	-712	-22351	Mir1902	KIAA1549L	+	-	5.79757	5.79757	10	10	ACAAGTT	AACTTGT	TRUE	5	AAGTG
chr2:104698551-104698571	chr11:33057198-33057219	mouse_NR2F2_chr2:104698567-104698571	chr11:33057199-33057203	mouse_NKX_chr2:104698551-104698557	chr11:33057213-33057219	13593	17185	Tcp11l1	TCP11L1	+	-	5.79757	5.79757	15	15	ACAAGTT	AACTTGT	TRUE	5	AAGTG
chr2:104894429-104894448	chr11:32786837-32786856	mouse_NR2F2_chr2:104894429-104894433	chr11:32786852-32786856	mouse_NKX_chr2:104894442-104894448	chr11:32786837-32786843	8107	7805	Ccdc73	CCDC73	-	+	5.70195	5.70195	14	14	AACTTAA	TTAAGTT	TRUE	7	AAGTG
chr2:105633570-105633584	chr11:31849287-31849301	mouse_NR2F2_chr2:105633580-105633584	chr11:31849288-31849292	mouse_NKX_chr2:105633570-105633577	chr11:31849294-31849301	27761	22722	Paupar	PAUPAR	+	+	7.42468	8.5976	9	7	CTTATTAT	CATAATAA	FALSE	3	ATTA
chr2:105633571-105633584	chr11:31849287-31849301	mouse_NR2F2_chr2:105633580-105633584	chr11:31849288-31849292	mouse_NKX_chr2:105633571-105633578	chr11:31849294-31849301	27761	22722	Paupar	PAUPAR	-	+	8.5976	8.5976	8	7	TTATTATG	CATAATAA	FALSE	8	ATTA
chr2:105670431-105670447	chr11:31816426-31816443	mouse_NR2F2_chr2:105670443-105670447	chr11:31816427-31816431	mouse_NKX_chr2:105670431-105670438	chr11:31816436-31816443	-115	-138	Pax6os1	PAX6-AS1	+	-	8.5976	8.5976	11	10	CATAATTA	TAATTATG	FALSE	6	ATTA
chr2:105690204-105690220	chr11:31796169-31796186	mouse_NR2F2_chr2:105690216-105690220	chr11:31796170-31796174	mouse_NKX_chr2:105690204-105690210	chr11:31796180-31796186	7755	4490	Pax6	PAX6	+	-	8.3709	8.3709	11	11	TCAAGTG	CACTTGA	TRUE	7	AAGTG
chr2:105791109-105791129	chr11:31651317-31651338	mouse_NR2F2_chr2:105791125-105791129	chr11:31651318-31651322	mouse_NKX_chr2:105791109-105791116	chr11:31651331-31651338	108664	141552	Pax6	ELP4	-	+	8.55323	8.55323	15	14	TAATTAAG	CTTAATTA	FALSE	8	ATTA
chr2:106782804-106782818	chr11:30496324-30496339	mouse_NR2F2_chr2:106782814-106782818	chr11:30496325-30496329	mouse_NKX_chr2:106782804-106782811	chr11:30496332-30496339	87215	84167	Mpped2	MPPED2	-	+	7.46905	7.46905	9	8	TTAATATG	CATATTAA	FALSE	6	ATTA
chr2:108739967-108739981	chr11:28648853-28648867	mouse_NR2F2_chr2:108739967-108739971	chr11:28648863-28648867	mouse_NKX_chr2:108739975-108739981	chr11:28648853-28648859	538321	-171316	Mettl15	MIR8068	+	-	5.70195	6.93815	9	9	TTAAGTT	AACTTGA	TRUE	7	AAGTG
chr2:109411900-109411917	chr11:27926252-27926269	mouse_NR2F2_chr2:109411900-109411904	chr11:27926265-27926269	mouse_NKX_chr2:109411911-109411917	chr11:27926252-27926258	131164	-130549	Kif18a	MIR610	-	+	7.23033	5.99413	12	12	CACTTGT	ATAAGTG	TRUE	7	AAGTG
chr2:109671913-109671934	chr11:27724750-27724771	mouse_NR2F2_chr2:109671913-109671917	chr11:27724767-27724771	mouse_NKX_chr2:109671928-109671934	chr11:27724750-27724756	-2785	-2738	Bdnf	BDNF	+	-	5.80341	5.80341	16	16	AGAAGTG	CACTTCT	TRUE	7	AAGTG
chr2:109879213-109879228	chr11:27520130-27520146	mouse_NR2F2_chr2:109879224-109879228	chr11:27520131-27520135	mouse_NKX_chr2:109879213-109879220	chr11:27520139-27520146	-11652	-5085	Lin7c	MIR8087	+	-	8.55323	8.55323	10	9	CTTAATAA	TTATTAAG	FALSE	6	ATTA
chr2:109879213-109879228	chr11:27520130-27520145	mouse_NR2F2_chr2:109879224-109879228	chr11:27520131-27520135	mouse_NKX_chr2:109879213-109879220	chr11:27520138-27520145	-11652	-5085	Lin7c	MIR8087	+	+	8.55323	7.42468	10	8	CTTAATAA	CTTATTAA	FALSE	1	ATTA
chr2:109879214-109879228	chr11:27520130-27520145	mouse_NR2F2_chr2:109879224-109879228	chr11:27520131-27520135	mouse_NKX_chr2:109879214-109879221	chr11:27520138-27520145	-11652	-5085	Lin7c	MIR8087	-	+	7.42468	7.42468	9	8	TTAATAAG	CTTATTAA	FALSE	4	ATTA
chr2:109989409-109989430	chr11:27392798-27392819	mouse_NR2F2_chr2:109989409-109989413	chr11:27392815-27392819	mouse_NKX_chr2:109989424-109989430	chr11:27392798-27392804	-28406	-29568	Ccdc34	CCDC34	-	+	5.70195	5.70195	16	16	AACTTAA	TTAAGTT	TRUE	7	AAGTG
chr2:110043170-110043188	chr11:27340071-27340089	mouse_NR2F2_chr2:110043170-110043174	chr11:27340085-27340089	mouse_NKX_chr2:110043182-110043188	chr11:27340071-27340077	7307	23129	Ccdc34os	CCDC34	+	-	6.94398	6.94398	13	13	TGAAGTG	CACTTCA	TRUE	7	AAGTG
chr2:110114232-110114250	chr11:27255110-27255128	mouse_NR2F2_chr2:110114232-110114236	chr11:27255124-27255128	mouse_NKX_chr2:110114244-110114250	chr11:27255110-27255116	-63755	-35012	Ccdc34os	BBOX1-AS1	+	-	6.93815	6.93815	13	13	TCAAGTT	AACTTGA	TRUE	7	AAGTG
chr2:110419407-110419424	chr7:98386378-98386396	mouse_NR2F2_chr2:110419420-110419424	chr7:98386391-98386395	mouse_NKX_chr2:110419407-110419413	chr7:98386378-98386384	-56429	14697	Fibin	BAIAP2L1	-	-	6.94398	6.94398	12	12	CACTTCA	CACTTCA	TRUE	0	AAGTG
chr2:110620359-110620377	chr11:26698440-26698459	mouse_NR2F2_chr2:110620373-110620377	chr11:26698441-26698445	mouse_NKX_chr2:110620359-110620365	chr11:26698453-26698459	23076	23618	Slc5a12	SLC5A12	-	+	6.94398	6.51541	13	13	CACTTCA	TAAAGTG	TRUE	6	AAGTG
chr2:112364166-112364185	chr15:34227812-34227832	mouse_NR2F2_chr2:112364181-112364185	chr15:34227813-34227817	mouse_NKX_chr2:112364166-112364172	chr15:34227826-34227832	3844	2798	Emc4	EMC4	+	-	5.99413	5.99413	14	14	ATAAGTG	CACTTAT	TRUE	7	AAGTG
chr2:112652530-112652549	chr15:33838868-33838887	mouse_NR2F2_chr2:112652530-112652534	chr15:33838883-33838887	mouse_NKX_chr2:112652543-112652549	chr15:33838868-33838874	34115	-129613	Aven	CHRM5	-	+	6.94398	6.94398	14	14	CACTTCA	TGAAGTG	TRUE	7	AAGTG
chr2:113818267-113818279	chr15:32659952-32659965	mouse_NR2F2_chr2:113818275-113818279	chr15:32659953-32659957	mouse_NKX_chr2:113818267-113818273	chr15:32659959-32659965	10814	13111	Scg5	LOC105370757	-	+	6.94398	6.94398	7	7	CACTTCA	TGAAGTG	TRUE	7	AAGTG
chr2:114274792-114274804	chr15:35101621-35101634	mouse_NR2F2_chr2:114274800-114274804	chr15:35101629-35101633	mouse_NKX_chr2:114274792-114274799	chr15:35101621-35101628	-73370	-16223	Zfp770	NANOGP8	-	-	8.55323	8.55323	7	7	TTATTAAG	TTATTAAG	TRUE	0	ATTA
chr2:114277057-114277073	chr15:35104661-35104678	mouse_NR2F2_chr2:114277069-114277073	chr15:35104673-35104677	mouse_NKX_chr2:114277057-114277063	chr15:35104661-35104667	-75639	-19267	Zfp770	NANOGP8	-	-	7.1347	7.1347	11	11	CACTTAA	CACTTAA	TRUE	0	AAGTG
chr2:115056619-115056630	chr15:35957942-35957953	mouse_NR2F2_chr2:115056619-115056623	chr15:35957942-35957946	mouse_NKX_chr2:115056624-115056630	chr15:35957947-35957953	287659	31088	4930528P14Rik	MIR4510	-	-	7.23033	7.23033	6	6	CACTTGT	CACTTGT	TRUE	0	AAGTG
chr2:115402492-115402503	chr15:36373782-36373793	mouse_NR2F2_chr2:115402492-115402496	chr15:36373782-36373786	mouse_NKX_chr2:115402497-115402503	chr15:36373787-36373793	-58214	-205842	4930528P14Rik	C15orf41	+	+	7.23033	7.23033	6	6	ACAAGTG	ACAAGTG	TRUE	0	AAGTG
chr2:115671812-115671832	chr15:36693767-36693787	mouse_NR2F2_chr2:115671828-115671832	chr15:36693782-36693786	mouse_NKX_chr2:115671812-115671818	chr15:36693767-36693773	33105	98907	Mir1951	C15orf41	+	+	5.79757	5.79757	15	14	ACAAGTT	ACAAGTT	FALSE	0	AAGTG
chr2:115725999-115726016	chr15:36755774-36755792	mouse_NR2F2_chr2:115726012-115726016	chr15:36755787-36755791	mouse_NKX_chr2:115725999-115726005	chr15:36755774-36755780	87289	62717	Mir1951	CSNK1A1P1	-	-	7.1347	7.1347	12	12	CACTTAA	CACTTAA	TRUE	0	AAGTG
chr2:115821261-115821279	chr15:36848863-36848882	mouse_NR2F2_chr2:115821275-115821279	chr15:36848877-36848881	mouse_NKX_chr2:115821261-115821267	chr15:36848863-36848869	182552	-30373	Mir1951	CSNK1A1P1	+	+	7.23033	7.23033	13	13	ACAAGTG	ACAAGTG	TRUE	0	AAGTG
chr2:115864145-115864164	chr15:36892090-36892111	mouse_NR2F2_chr2:115864160-115864164	chr15:36892106-36892110	mouse_NKX_chr2:115864145-115864151	chr15:36892090-36892096	200457	-5575	Meis2	LOC145845	+	+	7.1347	7.1347	14	15	TTAAGTG	TTAAGTG	FALSE	0	AAGTG
chr2:115865697-115865717	chr15:36893612-36893632	mouse_NR2F2_chr2:115865697-115865701	chr15:36893612-36893616	mouse_NKX_chr2:115865710-115865717	chr15:36893625-36893632	198920	-7081	Meis2	LOC145845	-	-	7.46905	7.46905	14	14	AAAATATG	AAAATATG	TRUE	0	ATTA
chr2:115883972-115883983	chr15:36911984-36911995	mouse_NR2F2_chr2:115883972-115883976	chr15:36911984-36911988	mouse_NKX_chr2:115883977-115883983	chr15:36911989-36911995	180645	-25453	Meis2	LOC145845	-	-	5.99413	5.99413	6	6	CACTTAT	CACTTAT	TRUE	0	AAGTG
chr2:115883972-115883986	chr15:36911984-36911998	mouse_NR2F2_chr2:115883972-115883976	chr15:36911984-36911988	mouse_NKX_chr2:115883979-115883986	chr15:36911991-36911998	180645	-25453	Meis2	LOC145845	+	+	7.42468	7.42468	8	8	CTTATTTA	CTTATTTA	TRUE	0	ATTA
chr2:115884059-115884071	chr15:36912073-36912085	mouse_NR2F2_chr2:115884059-115884063	chr15:36912073-36912077	mouse_NKX_chr2:115884064-115884071	chr15:36912078-36912085	180558	-25542	Meis2	LOC145845	-	-	8.5976	8.5976	6	6	AAATTATG	AAATTATG	TRUE	0	ATTA
chr2:116042944-116042959	chr15:37077570-37077585	mouse_NR2F2_chr2:116042944-116042948	chr15:37077570-37077574	mouse_NKX_chr2:116042952-116042959	chr15:37077578-37077585	21673	21124	Meis2	MEIS2	-	-	7.46905	7.46905	9	9	TTAATATG	TTAATATG	TRUE	0	ATTA
chr2:116061538-116061557	chr15:37096376-37096395	mouse_NR2F2_chr2:116061538-116061542	chr15:37096376-37096380	mouse_NKX_chr2:116061551-116061557	chr15:37096389-37096395	3079	2318	Meis2	MEIS2	-	-	5.80341	5.80341	14	14	CACTTCT	CACTTCT	TRUE	0	AAGTG
chr2:117153024-117153044	chr15:38299405-38299425	mouse_NR2F2_chr2:117153024-117153028	chr15:38299405-38299409	mouse_NKX_chr2:117153038-117153044	chr15:38299419-38299425	31955	46571	Spred1	SPRED1	+	+	8.3709	8.3709	15	15	TCAAGTG	TCAAGTG	TRUE	0	AAGTG
chr2:117163535-117163546	chr15:38322278-38322290	mouse_NR2F2_chr2:117163542-117163546	chr15:38322285-38322289	mouse_NKX_chr2:117163535-117163542	chr15:38322278-38322285	-21583	69451	Mir674	SPRED1	-	-	7.42468	7.42468	6	6	ATAATAAG	ATAATAAG	TRUE	0	ATTA
chr2:11758406-11758426	chr10:5915424-5915445	mouse_NR2F2_chr2:11758422-11758426	chr10:5915425-5915429	mouse_NKX_chr2:11758406-11758412	chr10:5915439-5915445	19161	21040	Fbh1	FBH1	-	+	5.80341	5.80341	15	15	CACTTCT	AGAAGTG	TRUE	7	AAGTG
chr2:118297234-118297247	chr15:39821249-39821262	mouse_NR2F2_chr2:118297234-118297238	chr15:39821249-39821253	mouse_NKX_chr2:118297240-118297247	chr15:39821255-39821262	-7678	8025	1700054M17Rik	GPR176	+	+	7.42468	7.42468	7	7	CTTATTTT	CTTATTTT	TRUE	0	ATTA
chr2:118479416-118479437	chr15:40038914-40038936	mouse_NR2F2_chr2:118479433-118479437	chr15:40038931-40038935	mouse_NKX_chr2:118479416-118479422	chr15:40038914-40038920	261	248	Srp14	SRP14	-	-	5.80341	5.80341	16	16	CACTTCT	CACTTCT	TRUE	0	AAGTG
chr2:119903076-119903091	chr15:41669298-41669314	mouse_NR2F2_chr2:119903087-119903091	chr15:41669309-41669313	mouse_NKX_chr2:119903076-119903082	chr15:41669298-41669304	5861	8899	Mga	MGA	+	+	5.99413	5.99413	10	10	ATAAGTG	ATAAGTG	TRUE	0	AAGTG
chr2:120539450-120539462	chr15:42457116-42457129	mouse_NR2F2_chr2:120539458-120539462	chr15:42457124-42457128	mouse_NKX_chr2:120539450-120539456	chr15:42457116-42457122	24399	441	Zfp106	ZNF106	-	-	5.80341	5.80341	7	7	CACTTCT	CACTTCT	TRUE	0	AAGTG
chr2:121290800-121290818	chr15:43512270-43512289	mouse_NR2F2_chr2:121290814-121290818	chr15:43512284-43512288	mouse_NKX_chr2:121290800-121290806	chr15:43512270-43512276	1214	-1646	Map1a	TP53BP1	-	-	5.80341	5.80341	13	13	CACTTCT	CACTTCT	TRUE	0	AAGTG
chr2:121630548-121630562	chr15:43975139-43975154	mouse_NR2F2_chr2:121630558-121630562	chr15:43975149-43975153	mouse_NKX_chr2:121630548-121630554	chr15:43975139-43975145	122067	-96980	Wdr76	PIN4P1	+	+	7.23033	7.23033	9	9	ACAAGTG	ACAAGTG	TRUE	0	AAGTG
chr2:122004142-122004162	chr15:44514839-44514859	mouse_NR2F2_chr2:122004142-122004146	chr15:44514839-44514843	mouse_NKX_chr2:122004155-122004162	chr15:44514852-44514859	-24436	22059	Eif3j1	EIF3J-DT	-	-	8.55323	8.55323	14	14	TAATTAAG	TAATTAAG	TRUE	0	ATTA
chr2:122264175-122264186	chr15:45073499-45073511	mouse_NR2F2_chr2:122264182-122264186	chr15:45073506-45073510	mouse_NKX_chr2:122264175-122264181	chr15:45073499-45073505	29345	40653	Sord	DUOX2	+	+	8.3709	8.3709	6	6	TCAAGTG	TCAAGTG	TRUE	0	AAGTG
chr2:125264047-125264058	chr15:48359157-48359168	mouse_NR2F2_chr2:125264047-125264051	chr15:48359157-48359161	mouse_NKX_chr2:125264052-125264058	chr15:48359162-48359168	16534	26962	Dut	DUT	+	+	5.72625	8.3709	6	6	TCGAGTG	TCAAGTG	TRUE	1	AAGTG
chr2:125492695-125492706	chr15:48632913-48632925	mouse_NR2F2_chr2:125492702-125492706	chr15:48632920-48632924	mouse_NKX_chr2:125492695-125492701	chr15:48632913-48632919	13734	12866	Fbn1	FBN1	-	-	6.93815	6.93815	6	6	AACTTGA	AACTTGA	TRUE	0	AAGTG
chr2:129592974-129592993	chr20:1894416-1894435	mouse_NR2F2_chr2:129592974-129592978	chr20:1894416-1894420	mouse_NKX_chr2:129592987-129592993	chr20:1894429-1894435	137	251	Sirpa	SIRPA	+	+	5.79757	5.79757	14	14	ACAAGTT	ACAAGTT	TRUE	0	AAGTG
chr2:130423427-130423441	chr20:2839804-2839818	mouse_NR2F2_chr2:130423427-130423431	chr20:2839804-2839808	mouse_NKX_chr2:130423435-130423441	chr20:2839812-2839818	859	849	Pced1a	PCED1A	-	-	5.79757	5.79757	9	9	AACTTGT	AACTTGT	TRUE	0	AAGTG
chr2:130986766-130986785	chr20:3591217-3591237	mouse_NR2F2_chr2:130986781-130986785	chr20:3591232-3591236	mouse_NKX_chr2:130986766-130986772	chr20:3591217-3591223	53615	72165	Mir6973b	GFRA4	+	+	5.80341	5.80341	14	14	AGAAGTG	AGAAGTG	TRUE	0	AAGTG
chr2:132530171-132530187	chr20:5547254-5547270	mouse_NR2F2_chr2:132530171-132530175	chr20:5547254-5547258	mouse_NKX_chr2:132530180-132530187	chr20:5547263-5547270	39445	-37254	1700026D11Rik	LINC01729	-	-	8.5976	8.5976	10	10	TAATTATG	TAATTATG	TRUE	0	ATTA
chr2:133494762-133494780	chr20:6700372-6700391	mouse_NR2F2_chr2:133494776-133494780	chr20:6700386-6700390	mouse_NKX_chr2:133494762-133494768	chr20:6700372-6700378	-57381	35748	Bmp2	LINC01713	-	-	7.1347	7.1347	13	13	CACTTAA	CACTTAA	TRUE	0	AAGTG
chr2:133494764-133494780	chr20:6700374-6700391	mouse_NR2F2_chr2:133494776-133494780	chr20:6700386-6700390	mouse_NKX_chr2:133494764-133494771	chr20:6700374-6700381	-57381	35748	Bmp2	LINC01713	+	+	8.55323	8.55323	11	11	CTTAATAA	CTTAATAA	TRUE	0	ATTA
chr2:133533792-133533812	chr20:6744922-6744942	mouse_NR2F2_chr2:133533808-133533812	chr20:6744937-6744941	mouse_NKX_chr2:133533792-133533799	chr20:6744922-6744929	-18349	-8803	Bmp2	LINC01713	+	-	7.42468	8.55323	15	14	CTTATTAA	TTATTAAG	FALSE	5	ATTA
chr2:133533792-133533812	chr20:6744921-6744942	mouse_NR2F2_chr2:133533808-133533812	chr20:6744937-6744941	mouse_NKX_chr2:133533792-133533799	chr20:6744921-6744928	-18349	-8803	Bmp2	LINC01713	+	+	7.42468	7.42468	15	15	CTTATTAA	CTTATTAA	TRUE	0	ATTA
chr2:133533793-133533812	chr20:6744922-6744942	mouse_NR2F2_chr2:133533808-133533812	chr20:6744937-6744941	mouse_NKX_chr2:133533793-133533800	chr20:6744922-6744929	-18349	-8803	Bmp2	LINC01713	-	-	8.55323	8.55323	14	14	TTATTAAG	TTATTAAG	TRUE	0	ATTA
chr2:133533793-133533812	chr20:6744921-6744942	mouse_NR2F2_chr2:133533808-133533812	chr20:6744937-6744941	mouse_NKX_chr2:133533793-133533800	chr20:6744921-6744928	-18349	-8803	Bmp2	LINC01713	-	+	8.55323	7.42468	14	15	TTATTAAG	CTTATTAA	FALSE	5	ATTA
chr2:133625761-133625781	chr20:6843345-6843365	mouse_NR2F2_chr2:133625761-133625765	chr20:6843345-6843349	mouse_NKX_chr2:133625774-133625781	chr20:6843358-6843365	61055	75661	Mir3090	BMP2	+	+	8.5976	8.5976	14	14	CATAATTT	CATAATTT	TRUE	0	ATTA
chr2:133874117-133874135	chr20:7147464-7147483	mouse_NR2F2_chr2:133874131-133874135	chr20:7147478-7147482	mouse_NKX_chr2:133874117-133874124	chr20:7147464-7147471	309425	106722	Mir3090	LINC01428	-	-	8.55323	8.55323	13	13	TAATTAAG	TAATTAAG	TRUE	0	ATTA
chr2:134296661-134296677	chr20:7654472-7654488	mouse_NR2F2_chr2:134296661-134296665	chr20:7654472-7654476	mouse_NKX_chr2:134296670-134296677	chr20:7654481-7654488	257689	282866	Hao1	MIR8062	-	-	7.46905	7.46905	10	10	ATAATATG	ATAATATG	TRUE	0	ATTA
chr2:134296661-134296677	chr20:7654472-7654487	mouse_NR2F2_chr2:134296661-134296665	chr20:7654472-7654476	mouse_NKX_chr2:134296670-134296677	chr20:7654480-7654487	257689	282866	Hao1	MIR8062	-	+	7.46905	8.5976	10	9	ATAATATG	CATAATAT	FALSE	7	ATTA
chr2:134972860-134972876	chr20:8356678-8356695	mouse_NR2F2_chr2:134972872-134972876	chr20:8356690-8356694	mouse_NKX_chr2:134972860-134972867	chr20:8356678-8356685	186710	107988	Plcb1	PLCB1-IT1	+	+	8.55323	8.55323	11	11	CTTAATTT	CTTAATTT	TRUE	0	ATTA
chr2:135791441-135791452	chr20:9198555-9198567	mouse_NR2F2_chr2:135791448-135791452	chr20:9198562-9198566	mouse_NKX_chr2:135791441-135791448	chr20:9198555-9198562	26612	-18826	Plcb4	PLCB4	-	-	7.42468	7.42468	6	6	TAAATAAG	TAAATAAG	TRUE	0	ATTA
chr2:137092494-137092515	chr20:10649519-10649541	mouse_NR2F2_chr2:137092511-137092515	chr20:10649536-10649540	mouse_NKX_chr2:137092494-137092500	chr20:10649519-10649525	24007	157	Jag1	MIR6870	-	-	5.99413	5.99413	16	16	CACTTAT	CACTTAT	TRUE	0	AAGTG
chr2:137437937-137437954	chr20:10985160-10985177	mouse_NR2F2_chr2:137437937-137437941	chr20:10985160-10985164	mouse_NKX_chr2:137437948-137437954	chr20:10985171-10985177	-321419	-41382	Jag1	C20orf187	+	+	7.23033	7.23033	12	12	ACAAGTG	ACAAGTG	TRUE	0	AAGTG
chr2:138146219-138146240	chr20:11791346-11791368	mouse_NR2F2_chr2:138146236-138146240	chr20:11791363-11791367	mouse_NKX_chr2:138146219-138146226	chr20:11791346-11791353	-110346	79350	Btbd3	LINC00687	+	+	7.46905	7.46905	16	16	CATATTTT	CATATTTT	TRUE	0	ATTA
chr2:138313348-138313360	chr20:11957006-11957019	mouse_NR2F2_chr2:138313356-138313360	chr20:11957014-11957018	mouse_NKX_chr2:138313348-138313355	chr20:11957006-11957013	34865	39123	Btbd3	BTBD3	+	+	8.55323	8.55323	7	7	CTTAATTA	CTTAATTA	TRUE	0	ATTA
chr2:139293655-139293667	chr20:12845274-12845287	mouse_NR2F2_chr2:139293663-139293667	chr20:12845282-12845286	mouse_NKX_chr2:139293655-139293661	chr20:12845274-12845280	-200248	91679	Sptlc3	LOC102606466	+	+	6.51541	6.51541	7	7	TAAAGTG	TAAAGTG	TRUE	0	AAGTG
chr2:139985126-139985137	chr20:13569504-13569516	mouse_NR2F2_chr2:139985133-139985137	chr20:13569511-13569515	mouse_NKX_chr2:139985126-139985132	chr20:13569504-13569510	81670	69419	Tasp1	TASP1	-	-	7.23033	7.23033	6	6	CACTTGT	CACTTGT	TRUE	0	AAGTG
chr2:140187759-140187779	chr20:13798476-13798496	mouse_NR2F2_chr2:140187759-140187763	chr20:13798476-13798480	mouse_NKX_chr2:140187773-140187779	chr20:13798490-13798496	17115	13450	Ndufaf5	NDUFAF5	-	-	8.3709	8.3709	15	15	CACTTGA	CACTTGA	TRUE	0	AAGTG
chr2:140478281-140478296	chr20:14114856-14114871	mouse_NR2F2_chr2:140478281-140478285	chr20:14114856-14114860	mouse_NKX_chr2:140478289-140478296	chr20:14114864-14114871	82848	119342	Macrod2	MACROD2	+	+	7.42468	7.42468	9	9	CTTATTAA	CTTATTAA	TRUE	0	ATTA
chr2:141008050-141008069	chr20:14666917-14666936	mouse_NR2F2_chr2:141008050-141008054	chr20:14666917-14666921	mouse_NKX_chr2:141008063-141008069	chr20:14666930-14666936	-336576	112535	Flrt3	MACROD2-IT1	-	-	5.79757	5.79757	14	14	AACTTGT	AACTTGT	TRUE	0	AAGTG
chr2:141794508-141794522	chrX:55180212-55180226	mouse_NR2F2_chr2:141794508-141794512	chrX:55180222-55180226	mouse_NKX_chr2:141794515-141794522	chrX:55180212-55180219	1106954	2219	Kif16b	MTRNR2L10	-	+	8.55323	7.42468	8	9	TAATTAAG	CTTATTTA	FALSE	7	ATTA
chr2:142392437-142392449	chr20:16052656-16052668	mouse_NR2F2_chr2:142392437-142392441	chr20:16052656-16052660	mouse_NKX_chr2:142392442-142392449	chr20:16052661-16052668	509025	-66776	Kif16b	LOC613266	+	+	7.46905	7.46905	6	6	CATATTAA	CATATTAA	TRUE	0	ATTA
chr2:142961407-142961421	chr20:16628656-16628671	mouse_NR2F2_chr2:142961417-142961421	chr20:16628666-16628670	mouse_NKX_chr2:142961407-142961413	chr20:16628656-16628662	58454	-55220	Kif16bos	KIF16B	-	-	7.1347	7.1347	9	9	CACTTAA	CACTTAA	TRUE	0	AAGTG
chr2:143813543-143813562	chr20:17481802-17481822	mouse_NR2F2_chr2:143813558-143813562	chr20:17481817-17481821	mouse_NKX_chr2:143813543-143813549	chr20:17481802-17481808	-24374	49560	Pcsk2os2	BFSP1	+	+	7.23033	7.23033	14	14	ACAAGTG	ACAAGTG	TRUE	0	AAGTG
chr2:146721688-146721705	chr20:20968374-20968393	mouse_NR2F2_chr2:146721688-146721692	chr20:20968374-20968378	mouse_NKX_chr2:146721699-146721705	chr20:20968387-20968393	-134190	137982	Kiz	LINC00237	-	-	7.23033	7.23033	12	14	CACTTGT	CACTTGT	FALSE	0	AAGTG
chr2:147534941-147534953	chr20:21947664-21947676	mouse_NR2F2_chr2:147534941-147534945	chr20:21947664-21947668	mouse_NKX_chr2:147534946-147534953	chr20:21947669-21947676	169949	-106424	Pax1	LINC01432	+	+	7.42468	7.42468	6	6	CTTATTAT	CTTATTAT	TRUE	0	ATTA
chr2:147928355-147928366	chr20:22449556-22449567	mouse_NR2F2_chr2:147928355-147928359	chr20:22449556-22449560	mouse_NKX_chr2:147928360-147928366	chr20:22449561-22449567	117107	-28915	Foxa2	LOC284788	-	-	5.80341	5.80341	6	6	CACTTCT	CACTTCT	TRUE	0	AAGTG
chr2:152394900-152394920	chr20:328711-328731	mouse_NR2F2_chr2:152394900-152394904	chr20:328727-328731	mouse_NKX_chr2:152394914-152394920	chr20:328711-328717	3144	3157	Sox12	SOX12	-	+	6.51541	6.51541	15	15	CACTTTA	TAAAGTG	TRUE	5	AAGTG
chr2:154353392-154353404	chr20:33379663-33379675	mouse_NR2F2_chr2:154353392-154353396	chr20:33379663-33379667	mouse_NKX_chr2:154353398-154353404	chr20:33379669-33379675	19325	21854	Cdk5rap1	CDK5RAP1	+	+	5.80341	5.80341	7	7	AGAAGTG	AGAAGTG	TRUE	0	AAGTG
chr2:154353392-154353412	chr20:33379663-33379683	mouse_NR2F2_chr2:154353392-154353396	chr20:33379663-33379667	mouse_NKX_chr2:154353406-154353412	chr20:33379677-33379683	19325	21854	Cdk5rap1	CDK5RAP1	-	-	5.80341	5.80341	15	15	CACTTCT	CACTTCT	TRUE	0	AAGTG
chr2:154638018-154638032	chr20:33770088-33770103	mouse_NR2F2_chr2:154638028-154638032	chr20:33770098-33770102	mouse_NKX_chr2:154638018-154638024	chr20:33770088-33770094	-18996	38104	Chmp4b	ZNF341	+	+	7.23033	7.23033	9	9	ACAAGTG	ACAAGTG	TRUE	0	AAGTG
chr2:154683190-154683212	chr20:33841251-33841273	mouse_NR2F2_chr2:154683190-154683194	chr20:33841251-33841255	mouse_NKX_chr2:154683205-154683212	chr20:33841266-33841273	26166	29905	Chmp4b	CHMP4B	+	+	7.42468	7.42468	16	16	CTTATTTT	CTTATTTT	TRUE	0	ATTA
chr2:156052885-156052897	chr20:35607431-35607444	mouse_NR2F2_chr2:156052893-156052897	chr20:35607439-35607443	mouse_NKX_chr2:156052885-156052891	chr20:35607431-35607437	98	121	Fer1l4	FER1L4	-	-	7.23033	7.23033	7	7	CACTTGT	CACTTGT	TRUE	0	AAGTG
chr2:156124277-156124297	chr20:35669635-35669656	mouse_NR2F2_chr2:156124293-156124297	chr20:35669651-35669655	mouse_NKX_chr2:156124277-156124283	chr20:35669635-35669641	-12330	-4753	Cpne1	CPNE1	-	-	8.3709	8.3709	15	15	CACTTGA	CACTTGA	TRUE	0	AAGTG
chr2:156152469-156152482	chr20:35707946-35707960	mouse_NR2F2_chr2:156152478-156152482	chr20:35707955-35707959	mouse_NKX_chr2:156152469-156152476	chr20:35707946-35707953	8247	8552	Romo1	ROMO1	+	+	7.46905	7.46905	8	8	CATATTAT	CATATTAT	TRUE	0	ATTA
chr2:156764243-156764264	chr20:36528514-36528535	mouse_NR2F2_chr2:156764243-156764247	chr20:36528514-36528518	mouse_NKX_chr2:156764258-156764264	chr20:36528529-36528535	-11219	-13003	Myl9	MYL9	-	-	8.3709	8.3709	16	16	CACTTGA	CACTTGA	TRUE	0	AAGTG
chr2:157430595-157430616	chr20:37353374-37353396	mouse_NR2F2_chr2:157430612-157430616	chr20:37353391-37353395	mouse_NKX_chr2:157430595-157430601	chr20:37353374-37353380	6321	7265	Src	SRC	+	+	7.1347	6.51541	16	16	TTAAGTG	TAAAGTG	TRUE	1	AAGTG
chr2:157917255-157917266	chr20:37905853-37905865	mouse_NR2F2_chr2:157917262-157917266	chr20:37905860-37905864	mouse_NKX_chr2:157917255-157917261	chr20:37905853-37905859	2611	2735	Vstm2l	VSTM2L	+	+	5.99413	5.99413	6	6	ATAAGTG	ATAAGTG	TRUE	0	AAGTG
chr2:157993033-157993048	chr20:37996440-37996456	mouse_NR2F2_chr2:157993044-157993048	chr20:37996451-37996455	mouse_NKX_chr2:157993033-157993039	chr20:37996440-37996446	35388	37003	Tti1	TTI1	-	-	6.51541	6.51541	10	10	CACTTTA	CACTTTA	TRUE	0	AAGTG
chr2:158602996-158603014	chr20:38716015-38716034	mouse_NR2F2_chr2:158603010-158603014	chr20:38716029-38716033	mouse_NKX_chr2:158602996-158603003	chr20:38716015-38716022	7711	-8455	Gm14204	SLC32A1	+	+	7.42468	7.42468	13	13	CTTATTTT	CTTATTTT	TRUE	0	ATTA
chr2:159119457-159119469	chr20:39338835-39338848	mouse_NR2F2_chr2:159119465-159119469	chr20:39338843-39338847	mouse_NKX_chr2:159119457-159119464	chr20:39338835-39338842	324660	-114097	Dhx35	LINC01734	+	+	7.46905	7.46905	7	7	CATATTAT	CATATTAT	TRUE	0	ATTA
chr2:159119457-159119469	chr20:39338836-39338848	mouse_NR2F2_chr2:159119465-159119469	chr20:39338843-39338847	mouse_NKX_chr2:159119457-159119464	chr20:39338836-39338843	324660	-114097	Dhx35	LINC01734	+	-	7.46905	8.5976	7	6	CATATTAT	ATATTATG	FALSE	7	ATTA
chr2:159119458-159119469	chr20:39338836-39338848	mouse_NR2F2_chr2:159119465-159119469	chr20:39338843-39338847	mouse_NKX_chr2:159119458-159119465	chr20:39338836-39338843	324660	-114097	Dhx35	LINC01734	-	-	8.5976	8.5976	6	6	ATATTATG	ATATTATG	TRUE	0	ATTA
chr2:159119458-159119469	chr20:39338835-39338848	mouse_NR2F2_chr2:159119465-159119469	chr20:39338843-39338847	mouse_NKX_chr2:159119458-159119465	chr20:39338835-39338842	324660	-114097	Dhx35	LINC01734	-	+	8.5976	7.46905	6	7	ATATTATG	CATATTAT	FALSE	7	ATTA
chr2:159152234-159152245	chr20:39376797-39376809	mouse_NR2F2_chr2:159152241-159152245	chr20:39376804-39376808	mouse_NKX_chr2:159152234-159152241	chr20:39376797-39376804	357436	-152058	Dhx35	LINC01734	-	-	8.55323	8.55323	6	6	TAATTAAG	TAATTAAG	TRUE	0	ATTA
chr2:159366165-159366178	chr20:39597216-39597229	mouse_NR2F2_chr2:159366165-159366169	chr20:39597216-39597220	mouse_NKX_chr2:159366172-159366178	chr20:39597223-39597229	571360	-372470	Dhx35	LINC01734	-	-	5.80341	5.80341	8	8	CACTTCT	CACTTCT	TRUE	0	AAGTG
chr2:159670453-159670473	chr20:39904894-39904914	mouse_NR2F2_chr2:159670453-159670457	chr20:39904894-39904898	mouse_NKX_chr2:159670467-159670473	chr20:39904908-39904914	-276886	-99565	4933416E03Rik	LINC01370	+	+	5.79757	5.79757	15	15	ACAAGTT	ACAAGTT	TRUE	0	AAGTG
chr2:159677197-159677216	chr20:39908228-39908248	mouse_NR2F2_chr2:159677212-159677216	chr20:39908243-39908247	mouse_NKX_chr2:159677197-159677203	chr20:39908228-39908234	-270127	-96216	4933416E03Rik	LINC01370	+	+	6.51541	6.51541	14	14	TAAAGTG	TAAAGTG	TRUE	0	AAGTG
chr2:160017640-160017654	chr20:40275616-40275630	mouse_NR2F2_chr2:160017640-160017644	chr20:40275616-40275620	mouse_NKX_chr2:160017648-160017654	chr20:40275624-40275630	989	271157	9130015L21Rik	LINC01370	+	+	5.99413	5.99413	9	9	ATAAGTG	ATAAGTG	TRUE	0	AAGTG
chr2:160093370-160093386	chr20:40371067-40371084	mouse_NR2F2_chr2:160093382-160093386	chr20:40371079-40371083	mouse_NKX_chr2:160093370-160093376	chr20:40371067-40371073	76731	318155	9130015L21Rik	MAFB	+	+	5.80341	5.80341	11	11	AGAAGTG	AGAAGTG	TRUE	0	AAGTG
chr2:160366591-160366605	chr20:40688765-40688780	mouse_NR2F2_chr2:160366601-160366605	chr20:40688775-40688779	mouse_NKX_chr2:160366591-160366597	chr20:40688765-40688771	462	459	Mafb	MAFB	-	-	6.93815	6.93815	9	9	AACTTGA	AACTTGA	TRUE	0	AAGTG
chr2:160368044-160368055	chr20:40690172-40690184	mouse_NR2F2_chr2:160368051-160368055	chr20:40690179-40690183	mouse_NKX_chr2:160368044-160368050	chr20:40690172-40690178	-988	-945	Mafb	MAFB	+	+	6.51541	6.51541	6	6	TAAAGTG	TAAAGTG	TRUE	0	AAGTG
chr2:160405649-160405667	chr20:40727029-40727048	mouse_NR2F2_chr2:160405663-160405667	chr20:40727043-40727047	mouse_NKX_chr2:160405649-160405656	chr20:40727029-40727036	-38600	-12422	Mafb	SNORD154	-	-	8.5976	8.5976	13	13	AAATTATG	AAATTATG	TRUE	0	ATTA
chr2:160460066-160460078	chr20:40787263-40787276	mouse_NR2F2_chr2:160460074-160460078	chr20:40787271-40787275	mouse_NKX_chr2:160460066-160460072	chr20:40787263-40787269	-93011	-72650	Mafb	SNORD154	-	-	6.51541	6.51541	7	7	CACTTTA	CACTTTA	TRUE	0	AAGTG
chr2:161558917-161558938	chr20:42110430-42110451	mouse_NR2F2_chr2:161558917-161558921	chr20:42110430-42110434	mouse_NKX_chr2:161558932-161558938	chr20:42110445-42110451	-449833	-492055	Chd6	CHD6	+	+	6.94398	6.94398	16	16	TGAAGTG	TGAAGTG	TRUE	0	AAGTG
chr2:161706884-161706900	chr20:42258360-42258376	mouse_NR2F2_chr2:161706884-161706888	chr20:42258360-42258364	mouse_NKX_chr2:161706894-161706900	chr20:42258370-42258376	-597800	-427121	Chd6	LOC101927159	-	-	5.70195	5.70195	11	11	AACTTAA	AACTTAA	TRUE	0	AAGTG
chr2:161902562-161902581	chr20:42449634-42449653	mouse_NR2F2_chr2:161902562-161902566	chr20:42449634-42449638	mouse_NKX_chr2:161902575-161902581	chr20:42449647-42449653	-488249	-235847	Ptprtos	LOC101927159	+	+	5.70195	5.70195	14	14	TTAAGTT	TTAAGTT	TRUE	0	AAGTG
chr2:162181672-162181690	chr20:42700537-42700556	mouse_NR2F2_chr2:162181686-162181690	chr20:42700551-42700555	mouse_NKX_chr2:162181672-162181679	chr20:42700537-42700544	-209125	15070	Ptprtos	LOC101927159	+	+	7.42468	7.42468	13	13	CTTATTAA	CTTATTAA	TRUE	0	ATTA
chr2:16374994-16375007	chr10:19837752-19837766	mouse_NR2F2_chr2:16375003-16375007	chr10:19837761-19837765	mouse_NKX_chr2:16374994-16375000	chr10:19837752-19837758	18701	21331	Plxdc2	PLXDC2	-	-	6.93815	5.79757	8	8	AACTTGA	AACTTGT	TRUE	1	AAGTG
chr2:163948275-163948296	chr20:44838260-44838281	mouse_NR2F2_chr2:163948275-163948279	chr20:44838260-44838264	mouse_NKX_chr2:163948289-163948296	chr20:44838274-44838281	-29594	-27716	Rims4	RIMS4	+	+	7.42468	7.42468	15	15	CTTATTAA	CTTATTAA	TRUE	0	ATTA
chr2:165559068-165559082	chr20:46804267-46804282	mouse_NR2F2_chr2:165559078-165559082	chr20:46804277-46804281	mouse_NKX_chr2:165559068-165559075	chr20:46804267-46804274	-35948	-90345	Eya2	EYA2	+	+	8.55323	8.55323	9	9	CTTAATTA	CTTAATTA	TRUE	0	ATTA
chr2:16654956-16654976	chr10:20155203-20155224	mouse_NR2F2_chr2:16654972-16654976	chr10:20155219-20155223	mouse_NKX_chr2:16654956-16654963	chr10:20155203-20155210	298670	338789	Plxdc2	PLXDC2	+	+	7.42468	7.42468	15	15	CTTATTTT	CTTATTTA	TRUE	1	ATTA
chr2:166894652-166894669	chr20:49033063-49033081	mouse_NR2F2_chr2:166894665-166894669	chr20:49033076-49033080	mouse_NKX_chr2:166894652-166894659	chr20:49033063-49033070	-11429	12978	Cse1l	CSE1L-AS1	-	-	8.5976	8.5976	12	12	AAATTATG	AAATTATG	TRUE	0	ATTA
chr2:169274084-169274103	chr20:52592524-52592543	mouse_NR2F2_chr2:169274084-169274088	chr20:52592524-52592528	mouse_NKX_chr2:169274096-169274103	chr20:52592536-52592543	295817	-28312	1700017J07Rik	LINC01524	+	+	8.5976	8.5976	13	13	CATAATTA	CATAATTA	TRUE	0	ATTA
chr2:169609982-169609998	chr20:52946653-52946670	mouse_NR2F2_chr2:169609994-169609998	chr20:52946665-52946669	mouse_NKX_chr2:169609982-169609988	chr20:52946653-52946659	-22513	-25691	Tshz2	TSHZ2	+	+	7.23033	7.23033	11	11	ACAAGTG	ACAAGTG	TRUE	0	AAGTG
chr2:170076964-170076984	chr20:53493530-53493551	mouse_NR2F2_chr2:170076980-170076984	chr20:53493546-53493550	mouse_NKX_chr2:170076964-170076971	chr20:53493530-53493537	-6204	-59222	A630075F10Rik	LOC101927770	+	+	8.55323	8.55323	15	15	CTTAATTT	CTTAATTT	TRUE	0	ATTA
chr2:174284716-174284731	chr20:58840149-58840165	mouse_NR2F2_chr2:174284727-174284731	chr20:58840160-58840164	mouse_NKX_chr2:174284716-174284723	chr20:58840149-58840156	409	414	Gnas	GNAS	+	+	8.5976	8.5976	10	10	CATAATTA	CATAATTA	TRUE	0	ATTA
chr2:17796604-17796625	chr17:81510506-81510526	mouse_NR2F2_chr2:17796604-17796608	chr17:81510506-81510510	mouse_NKX_chr2:17796619-17796625	chr17:81510520-81510526	-65472	2291	Nebl	ACTG1	+	+	7.23033	5.79757	16	15	ACAAGTG	ACAAGTT	FALSE	1	AAGTG
chr2:179591951-179591971	chr20:61461720-61461741	mouse_NR2F2_chr2:179591967-179591971	chr20:61461736-61461740	mouse_NKX_chr2:179591951-179591957	chr20:61461720-61461726	149538	-37683	Cdh4	CDH4	-	-	7.1347	7.1347	15	15	CACTTAA	CACTTAA	TRUE	0	AAGTG
chr2:17984902-17984913	chr10:21445408-21445420	mouse_NR2F2_chr2:17984909-17984913	chr10:21445415-21445419	mouse_NKX_chr2:17984902-17984908	chr10:21445408-21445414	12047	51224	H2al2a	MIR1915	-	-	6.93815	6.93815	6	6	AACTTGA	AACTTGA	TRUE	0	AAGTG
chr2:179938479-179938499	chr20:62012883-62012904	mouse_NR2F2_chr2:179938495-179938499	chr20:62012899-62012903	mouse_NKX_chr2:179938479-179938486	chr20:62012883-62012890	38149	-51901	Taf4	MIR3195	-	-	8.5976	8.5976	15	15	TAATTATG	TAATTATG	TRUE	0	ATTA
chr2:180385503-180385514	chr20:62550348-62550360	mouse_NR2F2_chr2:180385510-180385514	chr20:62550355-62550359	mouse_NKX_chr2:180385503-180385510	chr20:62550348-62550355	-92	-96	Mir1a-1hg	MIR1-1HG	-	-	7.46905	7.46905	6	6	TAAATATG	TAAATATG	TRUE	0	ATTA
chr2:181652506-181652523	chr20:64029449-64029467	mouse_NR2F2_chr2:181652519-181652523	chr20:64029462-64029466	mouse_NKX_chr2:181652506-181652512	chr20:64029449-64029455	19119	-4263	Sox18	C20orf204	+	+	5.80341	5.80341	12	12	AGAAGTG	AGAAGTG	TRUE	0	AAGTG
chr2:181868276-181868294	chr16:47467-47485	mouse_NR2F2_chr2:181868276-181868280	chr16:47481-47485	mouse_NKX_chr2:181868288-181868294	chr16:47467-47473	3918	6126	Polr3k	POLR3K	+	-	5.99413	7.23033	13	13	ATAAGTG	CACTTGT	TRUE	7	AAGTG
chr2:19430842-19430862	chr10:23173308-23173328	mouse_NR2F2_chr2:19430842-19430846	chr10:23173308-23173312	mouse_NKX_chr2:19430856-19430862	chr10:23173322-23173328	-14819	-19002	Ptf1a	PTF1A	+	+	7.23033	7.23033	15	15	ACAAGTG	ACAAGTG	TRUE	0	AAGTG
chr2:19459357-19459376	chr10:23206528-23206547	mouse_NR2F2_chr2:19459357-19459361	chr10:23206528-23206532	mouse_NKX_chr2:19459370-19459376	chr10:23206541-23206547	-12685	14218	Ptf1aos	PTF1A	+	+	6.93815	6.93815	14	14	TCAAGTT	TCAAGTT	TRUE	0	AAGTG
chr2:19992503-19992523	chr6:63576510-63576530	mouse_NR2F2_chr2:19992503-19992507	chr6:63576510-63576514	mouse_NKX_chr2:19992517-19992523	chr6:63576524-63576530	-297408	4500	Etl4	PTP4A1	+	+	7.23033	7.23033	15	15	ACAAGTG	ACAAGTG	TRUE	0	AAGTG
chr2:21399363-21399379	chr10:25221094-25221110	mouse_NR2F2_chr2:21399363-21399367	chr10:25221094-25221098	mouse_NKX_chr2:21399373-21399379	chr10:25221104-25221110	31798	-44820	Gpr158	GPR158-AS1	+	+	5.72625	8.3709	11	11	TCGAGTG	TCAAGTG	TRUE	1	AAGTG
chr2:22986228-22986246	chr10:26793385-26793404	mouse_NR2F2_chr2:22986242-22986246	chr10:26793399-26793403	mouse_NKX_chr2:22986228-22986234	chr10:26793385-26793391	53997	67686	Abi1	ABI1	-	-	6.93815	6.93815	13	13	AACTTGA	AACTTGA	TRUE	0	AAGTG
chr2:26057861-26057875	chr9:136009144-136009158	mouse_NR2F2_chr2:26057861-26057865	chr9:136009144-136009148	mouse_NKX_chr2:26057869-26057875	chr9:136009152-136009158	34533	-47773	Nacc2	UBAC1	+	+	6.51541	6.51541	9	9	TAAAGTG	TAAAGTG	TRUE	0	AAGTG
chr2:26465691-26465702	chr9:136502622-136502634	mouse_NR2F2_chr2:26465698-26465702	chr9:136502629-136502633	mouse_NKX_chr2:26465691-26465698	chr9:136502622-136502629	4419	16995	Mir6996	MIR4673	-	-	7.42468	7.42468	6	6	AAAATAAG	AAAATAAG	TRUE	0	ATTA
chr2:27572863-27572881	chr9:134205734-134205753	mouse_NR2F2_chr2:27572877-27572881	chr9:134205748-134205752	mouse_NKX_chr2:27572863-27572869	chr9:134205734-134205740	57732	-41186	Wdr5	RNU6ATAC	-	-	6.51541	6.51541	13	13	CACTTTA	CACTTTA	TRUE	0	AAGTG
chr2:27684236-27684255	chr9:134333717-134333736	mouse_NR2F2_chr2:27684236-27684240	chr9:134333717-134333721	mouse_NKX_chr2:27684249-27684255	chr9:134333730-134333736	7037	7264	Rxra	RXRA	+	+	7.1347	7.1347	14	14	TTAAGTG	TTAAGTG	TRUE	0	AAGTG
chr2:28290376-28290393	chr9:135203665-135203683	mouse_NR2F2_chr2:28290389-28290393	chr9:135203678-135203682	mouse_NKX_chr2:28290376-28290383	chr9:135203665-135203672	84702	22071	Olfm1	LOC401557	+	+	7.46905	7.46905	12	12	CATATTAA	CATATTAA	TRUE	0	ATTA
chr2:29252725-29252742	chr9:132161926-132161943	mouse_NR2F2_chr2:29252725-29252729	chr9:132161939-132161943	mouse_NKX_chr2:29252736-29252742	chr9:132161926-132161932	266	-118	6530402F18Rik	NTNG2	+	-	7.23033	7.23033	12	12	ACAAGTG	CACTTGT	TRUE	7	AAGTG
chr2:30069372-30069388	chr9:128692707-128692723	mouse_NR2F2_chr2:30069372-30069376	chr9:128692707-128692711	mouse_NKX_chr2:30069382-30069388	chr9:128692717-128692723	2900	2734	Set	SET	+	+	6.94398	6.94398	11	11	TGAAGTG	TGAAGTG	TRUE	0	AAGTG
chr2:30107646-30107666	chr9:128750767-128750788	mouse_NR2F2_chr2:30107662-30107666	chr9:128750783-128750787	mouse_NKX_chr2:30107646-30107652	chr9:128750767-128750773	-14029	21142	Zdhhc12	ZER1	-	-	8.3709	8.3709	15	15	CACTTGA	CACTTGA	TRUE	0	AAGTG
chr2:30346647-30346665	chr9:129010156-129010175	mouse_NR2F2_chr2:30346661-30346665	chr9:129010170-129010174	mouse_NKX_chr2:30346647-30346653	chr9:129010156-129010162	12653	18159	Sh3glb2	SH3GLB2	-	-	5.80341	5.80341	13	13	CACTTCT	CACTTCT	TRUE	0	AAGTG
chr2:30659266-30659278	chr9:129414672-129414685	mouse_NR2F2_chr2:30659274-30659278	chr9:129414680-129414684	mouse_NKX_chr2:30659266-30659273	chr9:129414672-129414679	18735	-73978	Gm14486	LINC00963	-	-	7.42468	7.42468	7	7	TTAATAAG	TTAATAAG	TRUE	0	ATTA
chr2:30664584-30664601	chr9:129423217-129423235	mouse_NR2F2_chr2:30664584-30664588	chr9:129423217-129423221	mouse_NKX_chr2:30664594-30664601	chr9:129423228-129423235	13425	-65441	Gm14486	LINC00963	+	-	8.55323	7.42468	11	12	CTTAATAA	TTAATAAG	FALSE	5	ATTA
chr2:30664584-30664601	chr9:129423217-129423234	mouse_NR2F2_chr2:30664584-30664588	chr9:129423217-129423221	mouse_NKX_chr2:30664594-30664601	chr9:129423227-129423234	13425	-65441	Gm14486	LINC00963	+	+	8.55323	8.55323	11	11	CTTAATAA	CTTAATAA	TRUE	0	ATTA
chr2:31007817-31007828	chr9:129865341-129865353	mouse_NR2F2_chr2:31007824-31007828	chr9:129865348-129865352	mouse_NKX_chr2:31007817-31007823	chr9:129865341-129865347	25547	-4255	Usp20	MIR6855	+	+	6.93815	6.93815	6	6	TCAAGTT	TCAAGTT	TRUE	0	AAGTG
chr2:31516846-31516861	chr9:130497423-130497438	mouse_NR2F2_chr2:31516846-31516850	chr9:130497423-130497427	mouse_NKX_chr2:31516855-31516861	chr9:130497432-130497438	46540	52464	Gm5424	ASS1	-	-	5.72625	5.72625	10	10	CACTCGA	CACTCGA	TRUE	0	AAGTG
chr2:31598649-31598665	chr9:130616466-130616483	mouse_NR2F2_chr2:31598661-31598665	chr9:130616478-130616482	mouse_NKX_chr2:31598649-31598655	chr9:130616466-130616472	-13758	-9817	Mir6998	MIR6856	+	+	6.51541	6.51541	11	11	TAAAGTG	TAAAGTG	TRUE	0	AAGTG
chr2:31643854-31643869	chr9:130668225-130668240	mouse_NR2F2_chr2:31643854-31643858	chr9:130668225-130668229	mouse_NKX_chr2:31643863-31643869	chr9:130668234-130668240	3819	3633	Prdm12	PRDM12	+	+	8.3709	8.3709	10	10	TCAAGTG	TCAAGTG	TRUE	0	AAGTG
chr2:32452647-32452661	chr9:128066878-128066893	mouse_NR2F2_chr2:32452657-32452661	chr9:128066879-128066883	mouse_NKX_chr2:32452647-32452653	chr9:128066887-128066893	-1189	440	Slc25a25	NAIF1	+	-	5.80341	5.80341	9	9	AGAAGTG	CACTTCT	TRUE	7	AAGTG
chr2:32509461-32509472	chr9:128007679-128007690	mouse_NR2F2_chr2:32509461-32509465	chr9:128007686-128007690	mouse_NKX_chr2:32509466-32509472	chr9:128007679-128007685	-25896	-26698	Fam102a	FAM102A	-	+	8.3709	8.3709	6	6	CACTTGA	TCAAGTG	TRUE	7	AAGTG
chr2:3285430-3285441	chr10:15167482-15167494	mouse_NR2F2_chr2:3285437-3285441	chr10:15167483-15167487	mouse_NKX_chr2:3285430-3285436	chr10:15167488-15167494	1227	1209	Nmt2	NMT2	+	-	5.80341	5.80341	6	6	AGAAGTG	CACTTCT	TRUE	7	AAGTG
chr2:33877014-33877027	chr9:126337947-126337961	mouse_NR2F2_chr2:33877023-33877027	chr9:126337948-126337952	mouse_NKX_chr2:33877014-33877020	chr9:126337955-126337961	10921	11120	Mvb12b	MVB12B	-	+	6.94398	6.94398	8	8	CACTTCA	TGAAGTG	TRUE	7	AAGTG
chr2:34557323-34557334	chr9:125515128-125515140	mouse_NR2F2_chr2:34557330-34557334	chr9:125515129-125515133	mouse_NKX_chr2:34557323-34557329	chr9:125515134-125515140	150481	192078	Mapkap1	MAPKAP1	+	-	6.51541	6.51541	6	6	TAAAGTG	CACTTTA	TRUE	5	AAGTG
chr2:34565193-34565210	chr7:98386378-98386395	mouse_NR2F2_chr2:34565193-34565197	chr7:98386391-98386395	mouse_NKX_chr2:34565204-34565210	chr7:98386378-98386384	158344	14698	Mapkap1	BAIAP2L1	+	-	6.94398	6.94398	12	12	TGAAGTG	CACTTCA	TRUE	7	AAGTG
chr2:3508521-3508537	chr10:14842601-14842618	mouse_NR2F2_chr2:3508533-3508537	chr10:14842602-14842606	mouse_NKX_chr2:3508521-3508527	chr10:14842612-14842618	4279	4297	Hspa14	HSPA14	+	-	5.70195	5.70195	11	11	TTAAGTT	AACTTAA	TRUE	7	AAGTG
chr2:35614028-35614042	chr9:121641105-121641119	mouse_NR2F2_chr2:35614028-35614032	chr9:121641105-121641109	mouse_NKX_chr2:35614036-35614042	chr9:121641113-121641119	-7951	74005	Dab2ip	DAB2IP	-	-	5.79757	5.79757	9	9	AACTTGT	AACTTGT	TRUE	0	AAGTG
chr2:35812141-35812158	chr9:121887186-121887203	mouse_NR2F2_chr2:35812141-35812145	chr9:121887186-121887190	mouse_NKX_chr2:35812152-35812158	chr9:121887197-121887203	-7047	144403	9030204H09Rik	DAB2IP	+	+	7.1347	7.1347	12	12	TTAAGTG	TTAAGTG	TRUE	0	AAGTG
chr2:36129030-36129041	chr9:122254263-122254275	mouse_NR2F2_chr2:36129037-36129041	chr9:122254270-122254274	mouse_NKX_chr2:36129030-36129036	chr9:122254263-122254269	-7359	-10331	Mrrf	MRRF	+	+	5.80341	5.80341	6	6	AGAAGTG	AGAAGTG	TRUE	0	AAGTG
chr2:36997337-36997352	chr9:122615263-122615279	mouse_NR2F2_chr2:36997348-36997352	chr9:122615274-122615278	mouse_NKX_chr2:36997337-36997343	chr9:122615263-122615269	538	538	Olfr357	OR1Q1	-	-	5.80341	5.80341	10	10	CACTTCT	CACTTCT	TRUE	0	AAGTG
chr2:37851348-37851363	chr9:123448837-123448851	mouse_NR2F2_chr2:37851348-37851352	chr9:123448837-123448841	mouse_NKX_chr2:37851357-37851363	chr9:123448845-123448851	75101	36783	Crb2	MIR7150	+	+	6.93815	6.93815	10	9	TCAAGTT	TCAAGTT	FALSE	0	AAGTG
chr2:38343388-38343402	chr9:124003792-124003806	mouse_NR2F2_chr2:38343388-38343392	chr9:124003792-124003796	mouse_NKX_chr2:38343396-38343402	chr9:124003800-124003806	4109	5602	Lhx2	LOC100505588	-	-	7.1347	7.1347	9	9	CACTTAA	CACTTAA	TRUE	0	AAGTG
chr2:38343388-38343405	chr9:124003792-124003809	mouse_NR2F2_chr2:38343388-38343392	chr9:124003792-124003796	mouse_NKX_chr2:38343398-38343405	chr9:124003802-124003809	4109	5602	Lhx2	LOC100505588	+	+	8.55323	8.55323	11	11	CTTAATTA	CTTAATTA	TRUE	0	ATTA
chr2:38614477-38614499	chr9:124385658-124385680	mouse_NR2F2_chr2:38614477-38614481	chr9:124385658-124385662	mouse_NKX_chr2:38614492-38614499	chr9:124385673-124385680	29427	29782	Psmb7	PSMB7	+	+	7.46905	7.46905	16	16	CATATTTT	CATATTTT	TRUE	0	ATTA
chr2:40187239-40187257	chr2:139808960-139808978	mouse_NR2F2_chr2:40187239-40187243	chr2:139808960-139808964	mouse_NKX_chr2:40187251-40187257	chr2:139808972-139808978	-960892	777723	Ppp6c	MIR7157	+	+	6.93815	6.93815	13	13	TCAAGTT	TCAAGTT	TRUE	0	AAGTG
chr2:41625537-41625548	chr2:141144606-141144618	mouse_NR2F2_chr2:41625544-41625548	chr2:141144613-141144617	mouse_NKX_chr2:41625537-41625543	chr2:141144606-141144612	822022	-557930	Mir6336	MIR7157	-	-	6.94398	6.94398	6	6	CACTTCA	CACTTCA	TRUE	0	AAGTG
chr2:42199432-42199447	chr2:141687823-141687838	mouse_NR2F2_chr2:42199432-42199436	chr2:141687823-141687827	mouse_NKX_chr2:42199440-42199447	chr2:141687831-141687838	248134	443876	Mir6336	LRP1B	+	+	7.46905	7.46905	9	9	CATATTTA	CATATTTA	TRUE	0	ATTA
chr2:42700215-42700235	chr2:142176857-142176877	mouse_NR2F2_chr2:42700215-42700219	chr2:142176857-142176861	mouse_NKX_chr2:42700229-42700235	chr2:142176871-142176877	-46619	-45158	Lrp1b	LRP1B	+	+	6.93815	6.93815	15	15	TCAAGTT	TCAAGTT	TRUE	0	AAGTG
chr2:43081236-43081252	chr2:142457662-142457678	mouse_NR2F2_chr2:43081236-43081240	chr2:142457662-142457666	mouse_NKX_chr2:43081246-43081252	chr2:142457672-142457678	-427640	-325963	Lrp1b	LRP1B	+	+	6.51541	6.94398	11	11	TAAAGTG	TGAAGTG	TRUE	1	AAGTG
chr2:43934390-43934410	chr2:143292888-143292908	mouse_NR2F2_chr2:43934390-43934394	chr2:143292888-143292892	mouse_NKX_chr2:43934404-43934410	chr2:143292902-143292908	130932	163471	Arhgap15os	ARHGAP15	+	+	7.1347	7.1347	15	15	TTAAGTG	TTAAGTG	TRUE	0	AAGTG
chr2:43993044-43993063	chr2:143361562-143361581	mouse_NR2F2_chr2:43993044-43993048	chr2:143361562-143361566	mouse_NKX_chr2:43993056-43993063	chr2:143361574-143361581	72278	232145	Arhgap15os	ARHGAP15	-	-	8.55323	8.55323	13	13	AAATTAAG	AAATTAAG	TRUE	0	ATTA
chr2:44327800-44327818	chr2:143709737-143709756	mouse_NR2F2_chr2:44327814-44327818	chr2:143709751-143709755	mouse_NKX_chr2:44327800-44327806	chr2:143709737-143709743	-262492	-227314	Arhgap15os	LOC101928386	-	-	7.1347	5.70195	13	13	CACTTAA	AACTTAA	TRUE	1	AAGTG
chr2:44337095-44337106	chr2:143720395-143720406	mouse_NR2F2_chr2:44337095-44337099	chr2:143720395-143720399	mouse_NKX_chr2:44337100-44337106	chr2:143720400-143720406	-271773	-216670	Arhgap15os	LOC101928386	+	+	7.23033	7.23033	6	6	ACAAGTG	ACAAGTG	TRUE	0	AAGTG
chr2:44342531-44342551	chr2:143727766-143727787	mouse_NR2F2_chr2:44342547-44342551	chr2:143727782-143727786	mouse_NKX_chr2:44342531-44342538	chr2:143727766-143727773	-277225	-209283	Arhgap15os	LOC101928386	+	+	7.46905	7.46905	15	15	CATATTAT	CATATTAT	TRUE	0	ATTA
chr2:44342531-44342551	chr2:143727767-143727787	mouse_NR2F2_chr2:44342547-44342551	chr2:143727782-143727786	mouse_NKX_chr2:44342531-44342538	chr2:143727767-143727774	-277225	-209283	Arhgap15os	LOC101928386	+	-	7.46905	8.5976	15	14	CATATTAT	ATATTATG	FALSE	7	ATTA
chr2:44342532-44342551	chr2:143727767-143727787	mouse_NR2F2_chr2:44342547-44342551	chr2:143727782-143727786	mouse_NKX_chr2:44342532-44342539	chr2:143727767-143727774	-277225	-209283	Arhgap15os	LOC101928386	-	-	8.5976	8.5976	14	14	ATATTATG	ATATTATG	TRUE	0	ATTA
chr2:44342532-44342551	chr2:143727766-143727787	mouse_NR2F2_chr2:44342547-44342551	chr2:143727782-143727786	mouse_NKX_chr2:44342532-44342539	chr2:143727766-143727773	-277225	-209283	Arhgap15os	LOC101928386	-	+	8.5976	7.46905	14	15	ATATTATG	CATATTAT	FALSE	7	ATTA
chr2:44464918-44464930	chr2:143843939-143843952	mouse_NR2F2_chr2:44464926-44464930	chr2:143843947-143843951	mouse_NKX_chr2:44464918-44464925	chr2:143843939-143843946	396694	-93118	Gtdc1	LOC101928386	+	+	7.46905	7.46905	7	7	CATATTTA	CATATTTA	TRUE	0	ATTA
chr2:45032713-45032725	chr2:144439785-144439798	mouse_NR2F2_chr2:45032721-45032725	chr2:144439793-144439797	mouse_NKX_chr2:45032713-45032720	chr2:144439785-144439792	-9546	-79819	Mir5129	ZEB2-AS1	+	+	8.5976	8.5976	7	7	CATAATTA	CATAATTA	TRUE	0	ATTA
chr2:45184950-45184970	chr2:144596010-144596031	mouse_NR2F2_chr2:45184966-45184970	chr2:144596026-144596030	mouse_NKX_chr2:45184950-45184956	chr2:144596010-144596016	-67526	-71584	Zeb2	LOC105373656	-	-	7.1347	7.1347	15	15	CACTTAA	CACTTAA	TRUE	0	AAGTG
chr2:45254044-45254058	chr2:144678941-144678955	mouse_NR2F2_chr2:45254044-45254048	chr2:144678941-144678945	mouse_NKX_chr2:45254052-45254058	chr2:144678949-144678955	-136604	10976	Zeb2	TEX41	-	-	5.79757	5.79757	9	9	AACTTGT	AACTTGT	TRUE	0	AAGTG
chr2:45887393-45887415	chr2:145279900-145279922	mouse_NR2F2_chr2:45887393-45887397	chr2:145279900-145279904	mouse_NKX_chr2:45887408-45887415	chr2:145279915-145279922	190790	611935	1700019E08Rik	TEX41	-	-	7.46905	7.46905	16	16	TAAATATG	TAAATATG	TRUE	0	ATTA
chr2:46443707-46443728	chr2:145752258-145752280	mouse_NR2F2_chr2:46443724-46443728	chr2:145752275-145752279	mouse_NKX_chr2:46443707-46443714	chr2:145752258-145752265	747121	-834780	1700019E08Rik	PABPC1P2	+	+	8.5976	8.5976	16	16	CATAATTT	CATAATTT	TRUE	0	ATTA
chr2:46531056-46531077	chr2:145816659-145816681	mouse_NR2F2_chr2:46531073-46531077	chr2:145816676-145816680	mouse_NKX_chr2:46531056-46531062	chr2:145816659-145816665	834470	-770379	1700019E08Rik	PABPC1P2	-	-	6.51541	6.51541	16	16	CACTTTA	CACTTTA	TRUE	0	AAGTG
chr2:46767924-46767936	chr2:146019045-146019057	mouse_NR2F2_chr2:46767924-46767928	chr2:146019045-146019049	mouse_NKX_chr2:46767930-46767936	chr2:146019051-146019057	1071321	-568010	1700019E08Rik	PABPC1P2	-	-	5.79757	5.79757	7	7	AACTTGT	AACTTGT	TRUE	0	AAGTG
chr2:47383379-47383392	chr2:146621629-146621642	mouse_NR2F2_chr2:47383379-47383383	chr2:146621629-146621633	mouse_NKX_chr2:47383386-47383392	chr2:146621636-146621642	-1430728	34574	Acvr2a	PABPC1P2	+	+	6.51541	6.51541	8	8	TAAAGTG	TAAAGTG	TRUE	0	AAGTG
chr2:48027822-48027839	chr2:147110571-147110589	mouse_NR2F2_chr2:48027835-48027839	chr2:147110584-147110588	mouse_NKX_chr2:48027822-48027829	chr2:147110571-147110578	-786272	523529	Acvr2a	PABPC1P2	-	-	7.46905	7.46905	12	12	TTAATATG	TTAATATG	TRUE	0	ATTA
chr2:48221066-48221079	chr2:147278803-147278817	mouse_NR2F2_chr2:48221075-48221079	chr2:147278812-147278816	mouse_NKX_chr2:48221066-48221072	chr2:147278803-147278809	-593032	-565703	Acvr2a	ACVR2A	-	-	5.79757	5.79757	8	8	AACTTGT	AACTTGT	TRUE	0	AAGTG
chr2:48250423-48250441	chr2:147299030-147299049	mouse_NR2F2_chr2:48250437-48250441	chr2:147299044-147299048	mouse_NKX_chr2:48250423-48250430	chr2:147299030-147299037	-563670	-545471	Acvr2a	ACVR2A	-	-	8.55323	8.55323	13	13	TTATTAAG	TTATTAAG	TRUE	0	ATTA
chr2:48250426-48250441	chr2:147299033-147299049	mouse_NR2F2_chr2:48250437-48250441	chr2:147299044-147299048	mouse_NKX_chr2:48250426-48250432	chr2:147299033-147299039	-563670	-545471	Acvr2a	ACVR2A	+	+	7.1347	7.1347	10	10	TTAAGTG	TTAAGTG	TRUE	0	AAGTG
chr2:48426039-48426055	chr2:147451451-147451467	mouse_NR2F2_chr2:48426039-48426043	chr2:147451451-147451455	mouse_NKX_chr2:48426048-48426055	chr2:147451460-147451467	-388068	-393064	Acvr2a	ACVR2A	-	-	8.5976	8.5976	10	10	TTATTATG	TTATTATG	TRUE	0	ATTA
chr2:50005259-50005275	chr2:149278443-149278459	mouse_NR2F2_chr2:50005259-50005263	chr2:149278443-149278447	mouse_NKX_chr2:50005269-50005275	chr2:149278453-149278459	-61168	-51540	Lypd6	LYPD6	-	-	5.80341	5.80341	11	11	CACTTCT	CACTTCT	TRUE	0	AAGTG
chr2:50280307-50280328	chr2:149570073-149570095	mouse_NR2F2_chr2:50280324-50280328	chr2:149570090-149570094	mouse_NKX_chr2:50280307-50280313	chr2:149570073-149570079	16475	-17266	Mmadhc	LOC101929231	-	-	6.51541	6.51541	16	16	CACTTTA	CACTTTA	TRUE	0	AAGTG
chr2:51508324-51508339	chr2:150850756-150850772	mouse_NR2F2_chr2:51508335-51508339	chr2:150850767-150850771	mouse_NKX_chr2:51508324-51508330	chr2:150850756-150850762	-70437	221872	1700057H21Rik	LINC02612	-	-	5.79757	5.79757	10	10	AACTTGT	AACTTGT	TRUE	0	AAGTG
chr2:55446861-55446872	chr2:154709638-154709649	mouse_NR2F2_chr2:55446861-55446865	chr2:154709638-154709642	mouse_NKX_chr2:55446866-55446872	chr2:154709643-154709649	10893	10945	Kcnj3	KCNJ3	-	-	6.93815	6.93815	6	6	AACTTGA	AACTTGA	TRUE	0	AAGTG
chr2:56362739-56362755	chr2:155651771-155651788	mouse_NR2F2_chr2:56362751-56362755	chr2:155651783-155651787	mouse_NKX_chr2:56362739-56362745	chr2:155651771-155651777	-423058	603146	Mir195b	LINC01876	+	+	6.94398	6.94398	11	11	TGAAGTG	TGAAGTG	TRUE	0	AAGTG
chr2:56456721-56456739	chr2:155729298-155729317	mouse_NR2F2_chr2:56456735-56456739	chr2:155729312-155729316	mouse_NKX_chr2:56456721-56456728	chr2:155729298-155729305	-329074	525617	Mir195b	LINC01876	+	+	7.42468	7.42468	13	13	CTTATTAT	CTTATTAT	TRUE	0	ATTA
chr2:56456721-56456739	chr2:155729299-155729317	mouse_NR2F2_chr2:56456735-56456739	chr2:155729312-155729316	mouse_NKX_chr2:56456721-56456728	chr2:155729299-155729306	-329074	525617	Mir195b	LINC01876	+	-	7.42468	8.5976	13	12	CTTATTAT	TTATTATG	FALSE	6	ATTA
chr2:56456722-56456739	chr2:155729299-155729317	mouse_NR2F2_chr2:56456735-56456739	chr2:155729312-155729316	mouse_NKX_chr2:56456722-56456729	chr2:155729299-155729306	-329074	525617	Mir195b	LINC01876	-	-	8.5976	8.5976	12	12	TTATTATG	TTATTATG	TRUE	0	ATTA
chr2:56456722-56456739	chr2:155729298-155729317	mouse_NR2F2_chr2:56456735-56456739	chr2:155729312-155729316	mouse_NKX_chr2:56456722-56456729	chr2:155729298-155729305	-329074	525617	Mir195b	LINC01876	-	+	8.5976	7.42468	12	13	TTATTATG	CTTATTAT	FALSE	6	ATTA
chr2:56459549-56459569	chr2:155732041-155732061	mouse_NR2F2_chr2:56459549-56459553	chr2:155732041-155732045	mouse_NKX_chr2:56459562-56459569	chr2:155732054-155732061	-326260	522888	Mir195b	LINC01876	-	-	7.42468	7.42468	14	14	AAAATAAG	AAAATAAG	TRUE	0	ATTA
chr2:56519494-56519509	chr2:155802980-155802996	mouse_NR2F2_chr2:56519505-56519509	chr2:155802991-155802995	mouse_NKX_chr2:56519494-56519500	chr2:155802980-155802986	-266304	451938	Mir195b	LINC01876	-	-	6.94398	6.94398	10	10	CACTTCA	CACTTCA	TRUE	0	AAGTG
chr2:56519505-56519526	chr2:155802991-155803012	mouse_NR2F2_chr2:56519505-56519509	chr2:155802991-155802995	mouse_NKX_chr2:56519520-56519526	chr2:155803006-155803012	-266304	451938	Mir195b	LINC01876	-	-	8.3709	8.3709	16	16	CACTTGA	CACTTGA	TRUE	0	AAGTG
chr2:56591838-56591856	chr2:155905675-155905693	mouse_NR2F2_chr2:56591838-56591842	chr2:155905675-155905679	mouse_NKX_chr2:56591850-56591856	chr2:155905687-155905693	-193971	349254	Mir195b	LINC01876	-	-	8.3709	8.3709	13	13	CACTTGA	CACTTGA	TRUE	0	AAGTG
chr2:57109442-57109460	chr2:156327097-156327115	mouse_NR2F2_chr2:57109442-57109446	chr2:156327097-156327101	mouse_NKX_chr2:57109453-57109460	chr2:156327108-156327115	5594	5622	Nr4a2	NR4A2	-	-	7.46905	7.46905	12	12	TAAATATG	TAAATATG	TRUE	0	ATTA
chr2:57111199-57111212	chr2:156328919-156328933	mouse_NR2F2_chr2:57111208-57111212	chr2:156328928-156328932	mouse_NKX_chr2:57111199-57111205	chr2:156328919-156328925	3828	3791	Nr4a2	NR4A2	-	-	7.1347	7.1347	8	8	CACTTAA	CACTTAA	TRUE	0	AAGTG
chr2:57111201-57111212	chr2:156328921-156328933	mouse_NR2F2_chr2:57111208-57111212	chr2:156328928-156328932	mouse_NKX_chr2:57111201-57111208	chr2:156328921-156328928	3828	3791	Nr4a2	NR4A2	+	+	8.55323	8.55323	6	6	CTTAATTT	CTTAATTT	TRUE	0	ATTA
chr2:57116562-57116576	chr2:156334417-156334431	mouse_NR2F2_chr2:57116562-57116566	chr2:156334417-156334421	mouse_NKX_chr2:57116570-57116576	chr2:156334425-156334431	-1526	-1698	Nr4a2	NR4A2	+	+	5.70195	5.70195	9	9	TTAAGTT	TTAAGTT	TRUE	0	AAGTG
chr2:57255370-57255391	chr2:156459929-156459951	mouse_NR2F2_chr2:57255387-57255391	chr2:156459946-156459950	mouse_NKX_chr2:57255370-57255376	chr2:156459929-156459935	17007	23569	Gpd2	GPD2	+	+	5.80341	8.3709	16	16	AGAAGTG	TCAAGTG	TRUE	2	AAGTG
chr2:57366513-57366524	chr2:156581789-156581801	mouse_NR2F2_chr2:57366520-57366524	chr2:156581796-156581800	mouse_NKX_chr2:57366513-57366520	chr2:156581789-156581796	128140	145419	Gpd2	GPD2	-	-	7.42468	7.42468	6	6	TTAATAAG	TTAATAAG	TRUE	0	ATTA
chr2:57672063-57672081	chr2:156864299-156864317	mouse_NR2F2_chr2:57672063-57672067	chr2:156864299-156864303	mouse_NKX_chr2:57672074-57672081	chr2:156864310-156864317	-326090	-393404	Galnt5	GALNT5	-	-	7.46905	7.46905	12	12	TAAATATG	TAAATATG	TRUE	0	ATTA
[truncated: 1,186 more rows]
