# Supplementary material for: An NKX-COUP-TFII morphogenetic code directs mucosal endothelial addressin expression
Source: Nat Commun. 2022 Dec 2;13:7448. doi: 10.1038/s41467-022-34991-2 (PMC9718832; doi:10.1038/s41467-022-34991-2)
Supplement: Supplementary file 6 — Source Data [file 41467_2022_34991_MOESM6_ESM.xlsx]

## Sheet: Figure 1
Figure 1B
R1∆N-Nkx2-3	0.158915	0.169014	0.174888
R1∆N	0.0658915	0.056338	0.0538117
R1-Nr2f2	0.458947	0.786513	0.839638
R1- Nkx Nr2f2	1.73703	1.64344	2.18791
R1-Nkx	1.35271	1.47887	1.34978
R1	1	1	1
Figure 1C
	MadR1 Nkx2-3 Nr2f2 TNF			MadR1 Nkx2-3 TNF
200 Hey1	3.78855	3.65383	3.30504	1.71431	2.02188	1.68375
100 Hey1	6.23096	4.82804	5.73859	2.47718	2.29537	2.35455
50 Hey1	5.3192	6.28283	6.46518	2.80753	2.68783	3.12212
0 Hey1	6.29649	8.20431	6.35634	3.08283	3.77868	3.41359
Figure 1D
	Nkx Nr2r2
MadR1 delta coup B site	1.3296	1.15657	1.82836
Madr1 delta coup A first	2.80066	3.29619	5.32895
Madr1 WT	4.55689	4.45677	5.09133
Vector alone	1	1	1
Figure 1E
	+TNF
nkx2-3 bend3	17.7784	12.1176	10.744
bend3	4.18384	2.38022	2.38144
-TNF ctrl	1	1	1
Figure 1F
	Madcam1
Nr2f2 shRNA	0.288038	0.344596	0.213363
Nkx2-3 shRNA	0.234559	0.153439	0.133037
- ctrl shRNA	1	1	1
Figure 1G
	+TNFα
DN-MAML bend3	389.891	187.423	220.57
Hey1 bend3	0.78675	0.160557	0.640284
Bend3	12.7521	9.7257	14.5387
-TNFα ctrl	1	1	1
Figure 1H
	Bend.3						Bend.3 DN-MAML
CE_NFκB LUC	0.112939	0.058617	0.200114	0.110444	0.10045	0.0767541	2.57329	2.84579	1.75142	1.34183	2.9028	1.63746
NFκB-LUC	1	1	1	1	1	1	1	1	1	1	1	1

## Sheet: Figure 2
Figure 2C
				EMSA 255
Figure 2D			EMSA 235
Peptide Conc	WT	SP
0	47	47
0.1	46	48
0.2	41	49
0.4	34	47
0.5	34	46
0.6	33	45
0.9	26	43
Figure 2E
	DN-MAML			NKX-DNMAML			NKX DN-MAML TNOE
Madcam1	1	1	1	2.371	2.06	2.706	0.68	0.739	0.511

## Sheet: Figure 3
Figure 3C
	St6gal1
DN-MAML Coup shRNA	0.382	0.402	0.634
DN-MAML nkx shRNA	0.666	0.67	0.767
DN-MAML ctrl shRNA	1	1	1
Figure 3D
	St6Gal1
Nkx Dnmaml TN OE	0.6	0.697	0.587
Nkx Dnmaml ctrl	2.231	2.012	2.057
DN-MAML ctrl	1	1	1
Figure 3E
	St6Gal1 mutant			St6Gal1
+ Nkx2-3 + Nr2f2	2.70317	4.69337	3.54701	11.8678	11.1883	13.2513
+ Nr2f2	2.33291	2.46786	2.01047	4.97827	3.58813	4.17778
+ Nkx2-3	3.36456	3.3943	3.34503	4.13094	3.87213	2.94619
vector alone	1	1	1	1	1	1

## Sheet: Figure 4
Figure 4B	barcodes	genotype	subsets	UMAP1	UMAP2		Figure 4C	barcodes	Madcam1	St6gal1	Nkx2-3	Nr2f2	Hey1	Nr2f1	Ccl21a	Fut7	Vcam1	Selp	Ackr1
	AAACCTGCAGGTCGTC_COUPOE_PP_POS1	CoupOE	CapEC_PP	1.3864	-8.92866			AAACCTGCAGGTCGTC_COUPOE_PP_POS1	4.7751	0.0763	1.5114	2.6548	0.2294	0	0.4002	0.0208	0.3101	0.4302	0.0811
	AAACCTGTCCCGACTT_COUPOE_PP_POS1	CoupOE	CapEC_PP	1.59112	-9.98647			AAACCTGTCCCGACTT_COUPOE_PP_POS1	4.359	1.1471	0.901	2.8729	0.1164	0	0.6103	0	0.0648	0.625	0.942
	AAACGGGAGACTACAA_COUPOE_PP_POS1	CoupOE	CapEC_PP	-3.05381	-6.8487			AAACGGGAGACTACAA_COUPOE_PP_POS1	0.2211	0	3.0655	0.6428	1.6323	0.133	0.5441	0	0.1816	0	0.1109
	AAACGGGAGCACGCCT_COUPOE_PP_POS1	CoupOE	CapEC_PP	0.394196	-7.49672			AAACGGGAGCACGCCT_COUPOE_PP_POS1	3.9146	0.1117	1.9086	2.7845	0.3369	0	0.6238	0	0.7385	0.2039	0.0796
	AAACGGGAGGCCATAG_COUPOE_PP_POS1	CoupOE	CapEC_PP	-7.05712	-6.25931			AAACGGGAGGCCATAG_COUPOE_PP_POS1	0.9472	0.0915	1.6167	0.698	0.8588	0	0.2247	0	0.0299	0.007	0.0861
	AAACGGGAGGGATGGG_COUPOE_PP_POS1	CoupOE	CapEC_PP	-0.334499	-9.28265			AAACGGGAGGGATGGG_COUPOE_PP_POS1	3.4201	0.7436	1.48	2.4608	0.0788	0	0.159	0.0381	0.0838	0.2076	0.0788
	AAACGGGGTTGCGTTA_COUPOE_PP_POS1	CoupOE	CapEC_PP	1.51662	-8.94363			AAACGGGGTTGCGTTA_COUPOE_PP_POS1	4.3223	0.4315	1.2049	2.7873	0.1169	0	0.4231	0	0.0077	0.2786	0.1926
	AAACGGGTCTCGGACG_COUPOE_PP_POS1	CoupOE	CapEC_PP	-1.44187	-8.51074			AAACGGGTCTCGGACG_COUPOE_PP_POS1	4.2037	0.5525	1.0175	3.1956	0.2608	0	0.208	0	0	0.1348	0.0449
	AAAGATGGTTCCACGG_COUPOE_PP_POS1	CoupOE	CapEC_PP	2.19281	-6.98877			AAAGATGGTTCCACGG_COUPOE_PP_POS1	2.7049	0.1516	1.7097	2.4997	0.4081	0	0.1952	0	0	0.0525	0.0876
	AAAGATGTCTTGACGA_COUPOE_PP_POS1	CoupOE	CapEC_PP	-3.18866	-3.98022			AAAGATGTCTTGACGA_COUPOE_PP_POS1	0.3552	0.1159	1.4109	1.5185	0.8594	0.022	0.2139	0	0.7633	0	0.0171
	AAAGCAACATTCCTCG_COUPOE_PP_POS1	CoupOE	CapEC_PP	-0.168362	-9.38598			AAAGCAACATTCCTCG_COUPOE_PP_POS1	3.6178	0.5274	1.4156	2.7124	0.1007	0	0.2649	0	0	0.0992	0.078
	AAAGTAGCAGTCAGAG_COUPOE_PP_POS1	CoupOE	CapEC_PP	-3.08725	-4.45038			AAAGTAGCAGTCAGAG_COUPOE_PP_POS1	1.7957	0.0767	1.5432	2.5804	0.3219	0	0.4102	0	0.8175	0	0.0131
	AAAGTAGGTGTGTGCC_COUPOE_PP_POS1	CoupOE	CapEC_PP	0.728554	-7.58908			AAAGTAGGTGTGTGCC_COUPOE_PP_POS1	3.132	0.39	1.589	2.8214	0.0725	0	0.2305	0	0.2742	0.3117	0.1202
	AAAGTAGGTTGAGTTC_COUPOE_PP_POS1	CoupOE	CapEC_PP	1.19042	-8.13488			AAAGTAGGTTGAGTTC_COUPOE_PP_POS1	4.2918	0.2914	1.4961	2.6377	0.2693	0	0.3941	0.0138	0.8336	0.217	0.0898
	AAATGCCCAAAGTCAA_COUPOE_PP_POS1	CoupOE	CapEC_PP	1.48607	-9.4447			AAATGCCCAAAGTCAA_COUPOE_PP_POS1	4.1659	0.1872	1.2333	2.7017	0.6109	0	0.4426	0.4233	0.6117	0.3152	0.2251
	AAATGCCCAGGGAGAG_COUPOE_PP_POS1	CoupOE	CapEC_PP	-6.59465	-6.16466			AAATGCCCAGGGAGAG_COUPOE_PP_POS1	1.057	0.1229	1.8916	0.8684	0.5111	0	0.418	0	0.0192	0	0.053
	AACACGTGTAAGTTCC_COUPOE_PP_POS1	CoupOE	CapEC_PP	3.20602	-4.9929			AACACGTGTAAGTTCC_COUPOE_PP_POS1	1.3069	0.4077	1.1332	0.8659	0.4983	0	0.3749	0.0216	0.0989	0.1313	0.1297
	AACACGTGTGGTGTAG_COUPOE_PP_POS1	CoupOE	CRP	4.62675	-3.92231			AACACGTGTGGTGTAG_COUPOE_PP_POS1	2.8854	0.9191	0.66	1.4362	0.0211	0	0.9314	0	0.1263	0.0797	0
	AACCATGAGAGGACGG_COUPOE_PP_POS1	CoupOE	CapEC_PP	-4.3847	-8.76016			AACCATGAGAGGACGG_COUPOE_PP_POS1	0.7915	0.8138	2.0103	0.843	0.9599	0	0.119	0	0	0	0.0241
	AACCATGAGCGTAGTG_COUPOE_PP_POS1	CoupOE	CapEC_PP	-2.34444	-7.3738			AACCATGAGCGTAGTG_COUPOE_PP_POS1	0.5363	0.0986	1.6563	0.9157	1.3136	0.0597	0.3314	0	0.1132	0	0
	AACCATGCATACTACG_COUPOE_PP_POS1	CoupOE	CapEC_PP	-3.35871	-3.76874			AACCATGCATACTACG_COUPOE_PP_POS1	0.1016	0.1846	1.0821	2.779	0.5713	0.144	0.2284	0	1.2731	0	0.0099
	AACCATGGTTGAGGTG_COUPOE_PP_POS1	CoupOE	CapEC_PP	1.02658	-8.74504			AACCATGGTTGAGGTG_COUPOE_PP_POS1	4.1334	0.0975	1.0398	2.6982	0.1812	0	0.147	0	0.0312	0.1852	0.1234
	AACCGCGGTCTCATCC_COUPOE_PP_POS1	CoupOE	CapEC_PP	1.24093	-9.33116			AACCGCGGTCTCATCC_COUPOE_PP_POS1	4.1061	0.3252	1.5657	2.8587	0.491	0	0.4116	0	0.786	0.2228	0.2643
	AACCGCGTCCGTACAA_COUPOE_PP_POS1	CoupOE	CapEC_LP	-2.20723	-10.7709			AACCGCGTCCGTACAA_COUPOE_PP_POS1	2.4912	0.7448	1.1672	2.5571	0.1766	0	0.4457	0	0.0439	0.1004	0.0369
	AACGTTGGTCAATGTC_COUPOE_PP_POS1	CoupOE	CapEC_PP	0.815484	-9.31792			AACGTTGGTCAATGTC_COUPOE_PP_POS1	3.4539	0.1628	1.5653	2.7091	0.1457	0	0.387	0	0.0574	0.3085	0.0764
	AACGTTGGTGATAAAC_COUPOE_PP_POS1	CoupOE	CapEC_PP	-0.71588	-9.07761			AACGTTGGTGATAAAC_COUPOE_PP_POS1	3.6409	0.1669	1.0302	3.214	0.3406	0	0.3132	0	0	0.0101	0.0096
	AACTCAGAGGACCACA_COUPOE_PP_POS1	CoupOE	CapEC_PP	0.720773	-9.59185			AACTCAGAGGACCACA_COUPOE_PP_POS1	3.959	0.6154	1.7462	2.7742	0.0395	0	0.4101	0	0.0281	0.1032	0.1609
	AACTCAGCACAGGTTT_COUPOE_PP_POS1	CoupOE	CapEC_PP	-7.38236	-7.24898			AACTCAGCACAGGTTT_COUPOE_PP_POS1	0.3263	0.2399	1.7848	0.3507	0.7046	0	0.3102	0	0	0	0.1148
	AACTCAGTCTTTCCTC_COUPOE_PP_POS1	CoupOE	CapEC_PP	-1.05727	-8.38218			AACTCAGTCTTTCCTC_COUPOE_PP_POS1	4.0458	0.1543	1.4297	2.8843	0.2729	0	0.2452	0	0.045	0.0692	0.0874
	AACTCCCAGAGCTTCT_COUPOE_PP_POS1	CoupOE	CapEC_PP	1.65553	-10.1988			AACTCCCAGAGCTTCT_COUPOE_PP_POS1	4.5464	0.3339	0.9626	3.5053	0.2105	0	0.3924	0	0	0.9329	0.2398
	AACTCCCTCGAGCCCA_COUPOE_PP_POS1	CoupOE	CapEC_PP	0.789192	-5.28634			AACTCCCTCGAGCCCA_COUPOE_PP_POS1	3.1212	0.1411	1.3009	1.9422	0.2257	0	0.1218	0	0	0	0.0392
	AACTGGTGTCGAACAG_COUPOE_PP_POS1	CoupOE	PCV	-2.09728	1.27291			AACTGGTGTCGAACAG_COUPOE_PP_POS1	4.7237	1.3619	1.7683	3.4325	0.0202	0	0.7641	0	0.5796	3.3914	3.7598
	AACTTTCCATATGGTC_COUPOE_PP_POS1	CoupOE	PCV	-2.47268	1.41688			AACTTTCCATATGGTC_COUPOE_PP_POS1	4.5907	0.34	1.2944	3.3736	0.0779	0	0.2827	0	0.4024	2.5826	1.168
	AACTTTCCATTCTCAT_COUPOE_PP_POS1	CoupOE	CapEC_PP	2.68899	-7.83424			AACTTTCCATTCTCAT_COUPOE_PP_POS1	4.1063	0.3222	1.1068	2.0696	0.0446	0	1.8762	0.3433	0.0474	0.2801	0.1594
	AACTTTCGTGGTACAG_COUPOE_PP_POS1	CoupOE	PCV	-1.94989	2.34172			AACTTTCGTGGTACAG_COUPOE_PP_POS1	4.3806	1.7322	1.3942	3.4433	0	0	0.4111	0	0.6283	3.5485	2.5179
	AACTTTCTCTCTGTCG_COUPOE_PP_POS1	CoupOE	CapEC_PP	-2.82431	-4.98373			AACTTTCTCTCTGTCG_COUPOE_PP_POS1	2.0056	0.0306	1.4043	2.168	0.8358	0.0193	0.2118	0	1.0018	0.0374	0.0176
	AAGACCTGTTGGTGGA_COUPOE_PP_POS1	CoupOE	CapEC_PP	-0.310387	-8.8975			AAGACCTGTTGGTGGA_COUPOE_PP_POS1	3.442	0.4819	1.2106	2.0992	0.0288	0	0.6048	0.0241	0.0685	0.122	0.011
	AAGACCTTCAGAGACG_COUPOE_PP_POS1	CoupOE	CapEC_PP	0.791278	-8.42422			AAGACCTTCAGAGACG_COUPOE_PP_POS1	2.9613	0.0614	2.247	2.3958	0.4945	0	0.5495	0	0.1649	0.0982	0.1761
	AAGACCTTCAGCACAT_COUPOE_PP_POS1	CoupOE	CapEC_PP	1.88266	-5.70614			AAGACCTTCAGCACAT_COUPOE_PP_POS1	3.4535	0.8978	1.2854	1.587	0.1264	0	0.0227	0	0.1106	0.0234	0.2224
	AAGCCGCCACAAGCCC_COUPOE_PP_POS1	CoupOE	CapEC_PP	-6.70665	-5.73096			AAGCCGCCACAAGCCC_COUPOE_PP_POS1	2.6506	0.0625	0.6644	2.6873	0	0	0.6697	0	0	0	0
	AAGCCGCCAGACGCCT_COUPOE_PP_POS1	CoupOE	CapEC_PP	-1.8547	-7.42899			AAGCCGCCAGACGCCT_COUPOE_PP_POS1	0.1991	0.0495	2.321	1.0352	1.4937	0	0.213	0	0.0553	0	0.0508
	AAGGAGCAGAGAACAG_COUPOE_PP_POS1	CoupOE	CapEC_PP	-2.36227	-7.38194			AAGGAGCAGAGAACAG_COUPOE_PP_POS1	0.1499	0	2.8317	1.1548	1.6724	0.8083	0.3187	0	1.0467	0	0.0182
	AAGGAGCAGTGAACAT_COUPOE_PP_POS1	CoupOE	CapEC_PP	0.635018	-7.53368			AAGGAGCAGTGAACAT_COUPOE_PP_POS1	3.9293	0.1114	1.656	2.6062	0.4153	0	0.285	0	0.6946	0.1616	0.021
	AAGGAGCTCACGCATA_COUPOE_PP_POS1	CoupOE	CapEC_PP	0.362278	-7.36615			AAGGAGCTCACGCATA_COUPOE_PP_POS1	3.677	0.1482	1.9269	2.5113	0.4652	0	0.2275	0	0.2457	0.0745	0.0402
	AAGGCAGCATCCTAGA_COUPOE_PP_POS1	CoupOE	CapEC_PP	-6.57866	-5.35442			AAGGCAGCATCCTAGA_COUPOE_PP_POS1	2.5847	0.0193	0.7817	2.5472	0.0222	0	0.8126	0	0	0	0.0148
	AAGGCAGCATCGTCGG_COUPOE_PP_POS1	CoupOE	CapEC_PP	-4.13015	-8.27857			AAGGCAGCATCGTCGG_COUPOE_PP_POS1	0.3465	0.0244	2.2833	0.6912	1.2362	0	0.2467	0	0	0	0.0048
	AAGGCAGTCTTGTATC_COUPOE_PP_POS1	CoupOE	CapEC_PP	3.28862	-4.80324			AAGGCAGTCTTGTATC_COUPOE_PP_POS1	3.7609	0.5784	0.745	1.6961	0	0	2.0667	0.1594	0.0224	0.2451	0.0116
	AAGGTTCAGTCCAGGA_COUPOE_PP_POS1	CoupOE	CapEC_PP	0.402149	-8.85416			AAGGTTCAGTCCAGGA_COUPOE_PP_POS1	4.0332	0.7642	1.6683	3.0078	0.294	0	0.5966	0	0.0169	0.1463	0.199
	AAGGTTCAGTGGACGT_COUPOE_PP_POS1	CoupOE	PCV	-2.24332	1.15542			AAGGTTCAGTGGACGT_COUPOE_PP_POS1	5.0496	1.2237	1.8677	2.6292	0.0107	0	1.5795	0	0.6635	3.4771	3.9177
	AATCCAGAGTCGTTTG_COUPOE_PP_POS1	CoupOE	CapEC_PP	1.04012	-7.41851			AATCCAGAGTCGTTTG_COUPOE_PP_POS1	4.0072	0.348	1.8381	2.0751	0.514	0	0.4021	0.0256	0.1888	0.2293	0.0638
	AATCCAGTCTTCAACT_COUPOE_PP_POS1	CoupOE	PCV	-1.83962	3.40157			AATCCAGTCTTCAACT_COUPOE_PP_POS1	4.1125	0.5502	2.5933	2.4693	0.134	0	0.8047	0.01	0.2547	2.0255	3.2014
	AATCGGTGTAAATGTG_COUPOE_PP_POS1	CoupOE	CapEC_PP	1.3614	-8.21584			AATCGGTGTAAATGTG_COUPOE_PP_POS1	4.0623	0	1.0564	2.6171	0.1321	0	0.2402	0	0	0.3043	0.377
	AATCGGTGTATTACCG_COUPOE_PP_POS1	CoupOE	CapEC_PP	0.564375	-8.67689			AATCGGTGTATTACCG_COUPOE_PP_POS1	4.1331	0.5502	1.6445	2.9416	0.0544	0	0.3283	0.0177	0.0597	0.3873	0.4822
	AATCGGTGTGTGACGA_COUPOE_PP_POS1	CoupOE	CapEC_PP	-2.80427	-5.36993			AATCGGTGTGTGACGA_COUPOE_PP_POS1	0.3158	0.041	1.7531	1.2209	0.8817	0.6611	1.1096	0	0.1035	0	0.0177
	ACACCAATCACAAACC_COUPOE_PP_POS1	CoupOE	PCV	-2.43267	2.08243			ACACCAATCACAAACC_COUPOE_PP_POS1	4.6767	1.6252	1.6252	4.2842	0	0	0.6971	0	0.7156	3.4775	3.0679
	ACACCAATCCGTACAA_COUPOE_PP_POS1	CoupOE	CapEC_PP	-1.0047	-6.2464			ACACCAATCCGTACAA_COUPOE_PP_POS1	0.7644	0.0994	2.2992	1.4084	1.8646	0	0.4671	0	2.0358	0.0021	0.0022
	ACACCGGCAGGATTGG_COUPOE_PP_POS1	CoupOE	CapEC_PP	1.7802	-10.0969			ACACCGGCAGGATTGG_COUPOE_PP_POS1	4.0853	0.9687	0.9557	2.9429	0.0516	0	0.5798	0	0.0904	1.0212	1.0219
	ACACTGACACGTCTCT_COUPOE_PP_POS1	CoupOE	CapEC_PP	-8.44528	-6.39321			ACACTGACACGTCTCT_COUPOE_PP_POS1	1.1478	1.1369	1.745	0.5537	0.7855	0	0.1774	0	0	0	0.04
	ACACTGAGTCAACTGT_COUPOE_PP_POS1	CoupOE	PCV	-2.63065	1.53262			ACACTGAGTCAACTGT_COUPOE_PP_POS1	4.4322	0.6119	1.2423	2.8955	0.1216	0	0.8048	0.0296	0.0653	1.1696	0.8549
	ACACTGATCACTTACT_COUPOE_PP_POS1	CoupOE	CapEC_LP	-2.02306	-12.5141			ACACTGATCACTTACT_COUPOE_PP_POS1	2.3237	0.0967	0.807	2.2761	0.036	0	0.5832	0	0	0.0075	0
	ACAGCCGAGATATACG_COUPOE_PP_POS1	CoupOE	CapEC_PP	0.309013	-8.72841			ACAGCCGAGATATACG_COUPOE_PP_POS1	3.6468	0.7391	1.1331	2.3585	0.8299	0	0.5979	0.0297	1.6764	0.1119	0.1509
	ACAGCCGTCTGCGTAA_COUPOE_PP_POS1	CoupOE	CapEC_PP	-2.6152	-7.63279			ACAGCCGTCTGCGTAA_COUPOE_PP_POS1	0.1548	0.0515	2.2619	1.2487	1.196	0	0.4323	0	0.0223	0	0.0967
	ACATACGCATCCGCGA_COUPOE_PP_POS1	CoupOE	CapEC_PP	0.612479	-8.01725			ACATACGCATCCGCGA_COUPOE_PP_POS1	3.311	0.055	2.3232	2.4353	0.8983	0	0.2061	0	0.3879	0.0697	0.0683
	ACATACGTCGTTGCCT_COUPOE_PP_POS1	CoupOE	CapEC_PP	1.78738	-5.80363			ACATACGTCGTTGCCT_COUPOE_PP_POS1	3.1976	0.495	0.9278	1.4778	0.0904	0	0.1618	0.02	0.243	0.0524	0.1509
	ACATACGTCTCATTCA_COUPOE_PP_POS1	CoupOE	PCV	-2.45878	1.3247			ACATACGTCTCATTCA_COUPOE_PP_POS1	4.4667	0.9135	1.6664	3.7756	0	0	0.7352	0	0.5759	3.378	2.5865
	ACATCAGGTGACGCCT_COUPOE_PP_POS1	CoupOE	CapEC_PP	2.21866	-4.48384			ACATCAGGTGACGCCT_COUPOE_PP_POS1	2.9912	0.5143	1.1181	2.3806	0.1453	0	0.4187	0	0	0.037	0.0111
	ACATGGTGTCGCATCG_COUPOE_PP_POS1	CoupOE	PCV	-2.16362	2.21193			ACATGGTGTCGCATCG_COUPOE_PP_POS1	4.2586	1.6087	1.3902	3.4792	0.0132	0	0.8236	0.0192	0.5491	2.7112	2.5238
	ACATGGTTCCTAAGTG_COUPOE_PP_POS1	CoupOE	CapEC_PP	0.973797	-9.27337			ACATGGTTCCTAAGTG_COUPOE_PP_POS1	4.0924	0.0519	1.3985	2.9766	0.0256	0	0.1386	0	0.0171	0.2966	0.1751
	ACCCACTAGGGTGTGT_COUPOE_PP_POS1	CoupOE	CapEC_PP	1.19243	-9.32113			ACCCACTAGGGTGTGT_COUPOE_PP_POS1	3.6078	0.087	1.4286	3.1521	0.0177	0	0.1582	0	0	0.3172	0.1748
	ACCCACTAGTACGTTC_COUPOE_PP_POS1	CoupOE	CapEC_PP	-1.87487	-8.61353			ACCCACTAGTACGTTC_COUPOE_PP_POS1	3.0429	0.2219	1.0762	2.4791	0.1718	0	0.1554	0	0	0.0227	0.0292
	ACCCACTCAGCTGCAC_COUPOE_PP_POS1	CoupOE	CapEC_PP	-0.391531	-7.07473			ACCCACTCAGCTGCAC_COUPOE_PP_POS1	3.2156	0.1448	1.9332	2.6809	0.4299	0	0.1109	0	0.7712	0.1055	0.1512
	ACCCACTGTAGAAAGG_COUPOE_PP_POS1	CoupOE	CapEC_PP	0.52561	-9.52022			ACCCACTGTAGAAAGG_COUPOE_PP_POS1	3.5555	0.2791	1.2949	2.7747	0.1515	0	0.2682	0	0.0257	0.0693	0.0307
	ACCTTTACAATGGAGC_COUPOE_PP_POS1	CoupOE	PCV	-4.04478	2.67587			ACCTTTACAATGGAGC_COUPOE_PP_POS1	5.5797	0.3268	0.6487	2.6982	0.0366	0	3.4743	0.1995	0.0713	1.1036	0.8992
	ACCTTTATCCAGAAGG_COUPOE_PP_POS1	CoupOE	CapEC_PP	1.65594	-9.96811			ACCTTTATCCAGAAGG_COUPOE_PP_POS1	4.689	0.1046	0.7152	2.73	0.1085	0	0.5677	0	0.0326	0.3921	0.1518
	ACGAGCCAGCCCAATT_COUPOE_PP_POS1	CoupOE	CapEC_PP	-7.94955	-6.77178			ACGAGCCAGCCCAATT_COUPOE_PP_POS1	0.4907	0.1747	1.6487	0.7394	1.3961	0	0.3883	0	0	0	0.0294
	ACGAGCCAGGCTACGA_COUPOE_PP_POS1	CoupOE	CapEC_PP	-3.83869	-3.56132			ACGAGCCAGGCTACGA_COUPOE_PP_POS1	0.4283	0.2838	1.5433	2.3129	0.4972	0.0663	0.2113	0	1.138	0	0.0615
	ACGAGCCCACACAGAG_COUPOE_PP_POS1	CoupOE	CapEC_PP	-2.41896	-7.9032			ACGAGCCCACACAGAG_COUPOE_PP_POS1	0.2497	0.0964	2.1034	1.5238	0.8782	0	0.6088	0	0	0	0
	ACGAGCCGTTCCATGA_COUPOE_PP_POS1	CoupOE	CapEC_PP	0.507112	-9.29195			ACGAGCCGTTCCATGA_COUPOE_PP_POS1	3.8512	0.3771	1.6185	3.1494	0.077	0	0.287	0	0.0277	0.4273	0.1256
	ACGATGTAGCGCTTAT_COUPOE_PP_POS1	CoupOE	CapEC_PP	0.771603	-9.09941			ACGATGTAGCGCTTAT_COUPOE_PP_POS1	3.7202	0.4237	1.6433	2.8503	0.2571	0	0.453	0	0.1529	0.2638	0.0258
	ACGATGTCAAACGTGG_COUPOE_PP_POS1	CoupOE	HEC	-6.04791	4.29047			ACGATGTCAAACGTGG_COUPOE_PP_POS1	5.1541	1.4046	1.7008	2.7137	0.008	0	3.2423	0.0477	0.2834	3.4575	3.3952
	ACGATGTGTTTGGGCC_COUPOE_PP_POS1	CoupOE	CapEC_PP	-0.667132	-7.13814			ACGATGTGTTTGGGCC_COUPOE_PP_POS1	3.3721	0.0091	3.2569	2.3894	0.7559	0	0.2864	0	0.6959	0.0528	0.0073
	ACGCAGCCATCGGTTA_COUPOE_PP_POS1	CoupOE	CapEC_PP	-4.88383	-6.32895			ACGCAGCCATCGGTTA_COUPOE_PP_POS1	0.1852	0	1.9351	0.7677	1.637	0	0.3038	0	0.037	0	0.0371
	ACGCAGCGTAGCGTAG_COUPOE_PP_POS1	CoupOE	CapEC_PP	-1.30792	-6.16059			ACGCAGCGTAGCGTAG_COUPOE_PP_POS1	2.6251	0.1609	2.2309	2.6767	1.657	0	0.1846	0	0.2079	0.0178	0.0275
	ACGCAGCTCTTGCCGT_COUPOE_PP_POS1	CoupOE	CRP	4.23554	-4.89393			ACGCAGCTCTTGCCGT_COUPOE_PP_POS1	3.988	0.4805	1.1653	2.2316	0.0044	0	1.5659	0.431	0.3123	0.384	0.1474
	ACGCCAGTCCCGGATG_COUPOE_PP_POS1	CoupOE	CapEC_PP	1.92719	-9.39318			ACGCCAGTCCCGGATG_COUPOE_PP_POS1	4.3954	0.2696	1.6606	3.0503	0.0975	0	0.4367	0	0.0814	0.6659	0.7012
	ACGCCGAAGGCAGTCA_COUPOE_PP_POS1	CoupOE	CRP	4.51183	-4.02747			ACGCCGAAGGCAGTCA_COUPOE_PP_POS1	2.9189	1.1822	0.6803	1.7601	0.0251	0	1.0616	0.0088	0.0862	0.0956	0.0029
	ACGCCGAAGGCTATCT_COUPOE_PP_POS1	CoupOE	CapEC_LP	-1.60375	-11.2194			ACGCCGAAGGCTATCT_COUPOE_PP_POS1	2.7499	0.4678	1.0683	2.4708	0.3143	0	0.3402	0	0.0273	0.0303	0.015
	ACGCCGACAATCTGCA_COUPOE_PP_POS1	CoupOE	CapEC_PP	0.159681	-9.24653			ACGCCGACAATCTGCA_COUPOE_PP_POS1	3.5118	0.4761	1.1834	2.7771	0.415	0	0.1689	0	0	0.0064	0.0051
	ACGGAGAAGACCTTTG_COUPOE_PP_POS1	CoupOE	PCV	-2.13204	1.69718			ACGGAGAAGACCTTTG_COUPOE_PP_POS1	4.4641	0.6531	1.512	3.3412	0.0363	0	0.5241	0	0.278	3.0191	2.6189
	ACGGAGAAGATGTTAG_COUPOE_PP_POS1	CoupOE	CapEC_PP	0.309912	-9.72117			ACGGAGAAGATGTTAG_COUPOE_PP_POS1	2.256	0.112	1.2037	3.28	0.8457	0	0.1569	0	0.0618	0.127	0
	ACGGAGATCGTTACGA_COUPOE_PP_POS1	CoupOE	Art	0.0606066	-1.87724			ACGGAGATCGTTACGA_COUPOE_PP_POS1	1.0841	0.2394	1.6117	2.4172	0.5439	0	0.1693	0	2.4869	0.0328	0.0756
	ACGGCCAAGCTAGGCA_COUPOE_PP_POS1	CoupOE	CapEC_PP	-2.49954	-3.30235			ACGGCCAAGCTAGGCA_COUPOE_PP_POS1	0.5508	0.1644	1.0463	2.5273	0.4741	0.0964	0.2998	0	0.372	0	0.0039
	ACGGCCATCTAACTCT_COUPOE_PP_POS1	CoupOE	CapEC_PP	-4.36361	-6.93744			ACGGCCATCTAACTCT_COUPOE_PP_POS1	0.1794	0	2.4554	0.7363	1.0344	0	0.4873	0	0	0	0.0207
	ACGGGCTCAGGTGGAT_COUPOE_PP_POS1	CoupOE	CapEC_PP	-0.0275127	-8.32271			ACGGGCTCAGGTGGAT_COUPOE_PP_POS1	2.6593	0.1088	1.1773	1.7417	0.1893	0	0.0686	0	0.081	0.0445	0.1475
	ACGGGCTTCCCTCAGT_COUPOE_PP_POS1	CoupOE	CapEC_PP	1.12279	-4.90697			ACGGGCTTCCCTCAGT_COUPOE_PP_POS1	2.418	0.3429	1.8742	2.0984	0.3109	0.326	0.2312	0	0.0077	0.0155	0.0171
	ACGGGTCGTGCTCTTC_COUPOE_PP_POS1	CoupOE	CapEC_PP	-1.48715	-6.13137			ACGGGTCGTGCTCTTC_COUPOE_PP_POS1	0.5802	0.0361	2.5233	1.23	0.9085	0.0441	0.4316	0	0.9656	0	0.0139
	ACGTCAAAGGCTCAGA_COUPOE_PP_POS1	CoupOE	CapEC_PP	1.6	-9.70244			ACGTCAAAGGCTCAGA_COUPOE_PP_POS1	4.8323	0.2466	1.1575	2.8354	0.0618	0	0.646	0.0784	0.0692	0.2096	0.1671
	ACGTCAACAATGGAGC_COUPOE_PP_POS1	CoupOE	CapEC_PP	-3.34094	-4.259			ACGTCAACAATGGAGC_COUPOE_PP_POS1	0.1459	0.0352	1.7347	1.3725	0.8499	1.3517	0.3862	0	0.3929	0	0.0111
	ACGTCAATCACATGCA_COUPOE_PP_POS1	CoupOE	CapEC_PP	1.41491	-8.67161			ACGTCAATCACATGCA_COUPOE_PP_POS1	3.7171	0.4314	1.569	3.1142	0.1475	0	0.7863	0	0.7266	0.5111	0.3623
	ACTGAGTAGCGATATA_COUPOE_PP_POS1	CoupOE	CapEC_PP	-2.57348	-4.83145			ACTGAGTAGCGATATA_COUPOE_PP_POS1	0.2465	0.0605	2.0499	0.9445	1.3316	0.4652	0.6695	0	0.0445	0	0.0479
	ACTGAGTCAGCTGCAC_COUPOE_PP_POS1	CoupOE	CapEC_PP	-4.50589	-8.7439			ACTGAGTCAGCTGCAC_COUPOE_PP_POS1	0.5842	0.3737	1.834	0.7039	0.8733	0	0.2807	0	0	0	0.0018
	ACTGAGTTCCTTTACA_COUPOE_PP_POS1	CoupOE	CapEC_PP	-0.164172	-9.30892			ACTGAGTTCCTTTACA_COUPOE_PP_POS1	3.3411	0.4987	1.4376	2.9673	0.0413	0	0.2815	0	0	0.1305	0.0091
	ACTGATGTCTGCGGCA_COUPOE_PP_POS1	CoupOE	CapEC_PP	0.226835	-9.74734			ACTGATGTCTGCGGCA_COUPOE_PP_POS1	3.3453	0.1521	1.6847	2.9036	0.0187	0	0.7999	0	0.2165	0.4368	0.2072
	ACTGCTCCAATGACCT_COUPOE_PP_POS1	CoupOE	CapEC_PP	0.522735	-6.70596			ACTGCTCCAATGACCT_COUPOE_PP_POS1	3.8721	0.2412	2.2061	2.0171	0.6003	0	0.1863	0	0.5349	0.0386	0.006
	ACTGCTCGTATAATGG_COUPOE_PP_POS1	CoupOE	CapEC_PP	-2.30258	-4.26658			ACTGCTCGTATAATGG_COUPOE_PP_POS1	0.4221	0.1436	1.2812	2.6959	0.5594	0.0076	0.3667	0	0.3964	0	0.0084
	ACTGCTCTCGCTAGCG_COUPOE_PP_POS1	CoupOE	CapEC_PP	1.92182	-9.83546			ACTGCTCTCGCTAGCG_COUPOE_PP_POS1	4.3181	0.3346	1.0946	2.4963	0.1004	0	0.2839	0.0491	0.2458	0.351	0.1751
	ACTGCTCTCTAACTGG_COUPOE_PP_POS1	CoupOE	CapEC_PP	1.57624	-9.82057			ACTGCTCTCTAACTGG_COUPOE_PP_POS1	4.3203	1.2774	0.9874	3.2859	0.0959	0	0.3392	0	0	0.8997	0.389
	ACTTACTAGTTAGCGG_COUPOE_PP_POS1	CoupOE	CapEC_PP	1.13861	-8.26047			ACTTACTAGTTAGCGG_COUPOE_PP_POS1	4.5759	0.088	2.0577	2.9658	0.1324	0	0.74	0	0.8212	0.3122	0.0486
	ACTTACTCACGGCTAC_COUPOE_PP_POS1	CoupOE	PCV	-0.682432	3.23197			ACTTACTCACGGCTAC_COUPOE_PP_POS1	3.7295	0.6302	2.5086	3.018	0.013	0	0.3568	0	0.7223	1.8364	2.7161
	ACTTACTTCTCACATT_COUPOE_PP_POS1	CoupOE	CapEC_PP	1.0401	-9.97186			ACTTACTTCTCACATT_COUPOE_PP_POS1	4.3336	0.2162	0.7425	3.292	0.1975	0	0.9802	0	0	0.4037	0.228
	ACTTGTTAGAGGGCTT_COUPOE_PP_POS1	CoupOE	PCV	-4.34344	2.76547			ACTTGTTAGAGGGCTT_COUPOE_PP_POS1	5.5917	0.1496	0.9517	2.7401	0.075	0	4.1041	0.3568	0.1984	0.7292	0.9429
	ACTTGTTGTTCAACCA_COUPOE_PP_POS1	CoupOE	CapEC_PP	-4.03839	-3.45893			ACTTGTTGTTCAACCA_COUPOE_PP_POS1	0.5365	0.6901	1.44	2.1503	0.4297	0.1301	0.124	0	1.3093	0.0248	0.1593
	ACTTTCAGTACATCCA_COUPOE_PP_POS1	CoupOE	CapEC_PP	-2.19918	-4.98168			ACTTTCAGTACATCCA_COUPOE_PP_POS1	2.865	0.053	1.4987	2.3433	0.6073	0	0.3759	0	0.7852	0.0623	0.0062
	ACTTTCAGTGACCAAG_COUPOE_PP_POS1	CoupOE	CapEC_PP	0.637227	-7.51235			ACTTTCAGTGACCAAG_COUPOE_PP_POS1	3.3469	0.1162	1.6239	2.8497	0.2179	0	0.1629	0	0.4133	0.1216	0.0306
	AGAATAGAGTCCGGTC_COUPOE_PP_POS1	CoupOE	CapEC_PP	-0.0594816	-8.95927			AGAATAGAGTCCGGTC_COUPOE_PP_POS1	3.8815	0.8028	1.7865	2.9363	0.0787	0	0.6195	0	0	0.199	0.0216
	AGAATAGCAATGTTGC_COUPOE_PP_POS1	CoupOE	PCV	-1.62529	1.55913			AGAATAGCAATGTTGC_COUPOE_PP_POS1	4.2352	1.0886	1.9726	3.2355	0.0138	0	0.383	0	0.7749	2.6071	3.141
	AGAATAGCAGTAAGAT_COUPOE_PP_POS1	CoupOE	CapEC_PP	1.85083	-7.99594			AGAATAGCAGTAAGAT_COUPOE_PP_POS1	4.8022	0.2811	1.1078	2.6309	0.0887	0	1.4958	0.2329	0.3428	0.5438	0.3646
	AGAATAGTCGTGACAT_COUPOE_PP_POS1	CoupOE	CapEC_PP	-4.10163	-8.12677			AGAATAGTCGTGACAT_COUPOE_PP_POS1	0.256	0.203	1.647	0.903	0.7969	0	0.5386	0	0.0155	0	0
	AGACGTTAGAGCTGCA_COUPOE_PP_POS1	CoupOE	CapEC_PP	-0.556989	-9.08213			AGACGTTAGAGCTGCA_COUPOE_PP_POS1	3.5327	0.29	1.1584	2.1425	0.0047	0	0.6727	0.0879	0.1449	0.2806	0.0702
	AGACGTTAGTGTGAAT_COUPOE_PP_POS1	CoupOE	PCV	-0.23749	2.20131			AGACGTTAGTGTGAAT_COUPOE_PP_POS1	4.3403	0.115	1.2574	3.9398	0.0465	0	0.5425	0	0.0644	2.2152	1.0109
	AGACGTTGTCCGAACC_COUPOE_PP_POS1	CoupOE	CapEC_PP	1.35848	-9.11059			AGACGTTGTCCGAACC_COUPOE_PP_POS1	4.0903	0.162	1.4686	3.174	0.0266	0	0.6514	0	0.1108	1.1735	0.4566
	AGACGTTTCACAATGC_COUPOE_PP_POS1	CoupOE	CapEC_PP	0.741556	-8.62728			AGACGTTTCACAATGC_COUPOE_PP_POS1	3.5162	0.4322	1.4162	2.5388	0.1188	0	0.4672	0	0.0046	0.066	0.0725
	AGAGCTTGTGAGTATA_COUPOE_PP_POS1	CoupOE	CapEC_PP	-1.02457	-4.18434			AGAGCTTGTGAGTATA_COUPOE_PP_POS1	0.6298	0.0501	1.2769	2.4892	0.6454	0.0522	0.3536	0	0.113	0	0
	AGAGCTTTCAATAAGG_COUPOE_PP_POS1	CoupOE	CapEC_PP	2.65563	-5.66326			AGAGCTTTCAATAAGG_COUPOE_PP_POS1	3.1971	0.3488	1.0503	1.8859	0.1661	0	0.2363	0	0.184	0.0711	0.0352
	AGAGCTTTCCGTCATC_COUPOE_PP_POS1	CoupOE	CapEC_PP	3.86627	-6.99331			AGAGCTTTCCGTCATC_COUPOE_PP_POS1	4.306	0.322	0.7364	1.9303	0.1324	0	0.9205	0.1388	0.2469	0.3707	0.273
	AGAGTGGGTCAGAATA_COUPOE_PP_POS1	CoupOE	CapEC_PP	-1.66568	-6.58581			AGAGTGGGTCAGAATA_COUPOE_PP_POS1	1.1284	0.0569	1.6684	1.8959	1.0365	0.0287	0.2032	0	0.2933	0.0107	0.0318
	AGAGTGGGTCTCAACA_COUPOE_PP_POS1	CoupOE	CapEC_PP	1.24953	-8.93739			AGAGTGGGTCTCAACA_COUPOE_PP_POS1	3.5864	0.0955	1.0582	2.2824	0.0209	0	0.0998	0	0.1672	0.1421	0.1369
	AGAGTGGTCCAGTATG_COUPOE_PP_POS1	CoupOE	CapEC_PP	1.61738	-9.85963			AGAGTGGTCCAGTATG_COUPOE_PP_POS1	4.2552	0.7418	1.5368	2.4527	0.1536	0	0.4775	0	0.1851	0.1914	0.5487
	AGATCTGAGCTTCGCG_COUPOE_PP_POS1	CoupOE	CapEC_PP	1.93826	-5.71358			AGATCTGAGCTTCGCG_COUPOE_PP_POS1	2.8852	0.2802	0.9399	2.5048	0.0744	0	0.4445	0	0.0138	0.0657	0.038
	AGATCTGAGGCGCTCT_COUPOE_PP_POS1	CoupOE	CapEC_PP	0.896256	-7.54401			AGATCTGAGGCGCTCT_COUPOE_PP_POS1	4.5192	0.1267	1.3337	2.5729	0.4795	0	0.2752	0.0104	0.3228	0.156	0.0807
	AGATCTGTCATGTAGC_COUPOE_PP_POS1	CoupOE	CapEC_PP	1.55501	-5.69737			AGATCTGTCATGTAGC_COUPOE_PP_POS1	2.8642	0.3298	0.7986	0.9587	0.0855	0	0.016	0	0	0.0215	0.2545
	AGATTGCCAGCCTATA_COUPOE_PP_POS1	CoupOE	CapEC_PP	-2.36862	-8.58263			AGATTGCCAGCCTATA_COUPOE_PP_POS1	2.4354	0.3469	1.3887	2.0668	0.4202	0	0.2625	0	0.0343	0.0271	0.0556
	AGATTGCGTCCAAGTT_COUPOE_PP_POS1	CoupOE	CapEC_PP	-2.10913	-8.46415			AGATTGCGTCCAAGTT_COUPOE_PP_POS1	1.013	0.0779	1.9161	1.6434	0.2315	0.0233	0.4466	0	0.1061	0.0229	0.0189
	AGCAGCCGTAGAAGGA_COUPOE_PP_POS1	CoupOE	CapEC_PP	-6.12438	-6.78672			AGCAGCCGTAGAAGGA_COUPOE_PP_POS1	0.6259	0.0696	1.7602	0.5697	1.0741	0	0.1997	0	0	0	0.3095
	AGCAGCCGTAGCTCCG_COUPOE_PP_POS1	CoupOE	CapEC_PP	0.209797	-9.31703			AGCAGCCGTAGCTCCG_COUPOE_PP_POS1	3.4658	0.233	0.8222	3.1113	0.2941	0	0.1208	0	0.0242	0.0701	0.0322
	AGCAGCCTCAACTCTT_COUPOE_PP_POS1	CoupOE	CapEC_PP	3.12491	-5.83315			AGCAGCCTCAACTCTT_COUPOE_PP_POS1	3.6006	0.1337	0.7877	1.2929	0.1063	0	0.0557	0	0.0145	0.0168	0.2326
	AGCATACAGGAACTGC_COUPOE_PP_POS1	CoupOE	PCV	-1.22357	3.27124			AGCATACAGGAACTGC_COUPOE_PP_POS1	3.9319	0.6439	2.2161	2.675	0.1258	0	0.6176	0.0052	0.3838	2.0542	2.8412
	AGCATACAGGAGTTGC_COUPOE_PP_POS1	CoupOE	CapEC_PP	-2.56636	-7.31768			AGCATACAGGAGTTGC_COUPOE_PP_POS1	0.2642	0.0228	2.559	0.8426	1.4564	0	0.4717	0	0.0324	0	0.0137
	AGCCTAAAGCGAAGGG_COUPOE_PP_POS1	CoupOE	CapEC_PP	2.58402	-4.60556			AGCCTAAAGCGAAGGG_COUPOE_PP_POS1	4.013	0.2352	0.8329	2.4806	0.1191	0	0.5191	0.0195	0.0998	0.5749	0.2699
	AGCCTAATCAAACCGT_COUPOE_PP_POS1	CoupOE	PCV	-2.09136	2.2647			AGCCTAATCAAACCGT_COUPOE_PP_POS1	4.4873	0.7636	2.138	2.8173	0.0134	0	0.4634	0	0.8988	2.5412	2.4703
	AGCCTAATCAGAAATG_COUPOE_PP_POS1	CoupOE	CapEC_PP	2.64382	-6.96806			AGCCTAATCAGAAATG_COUPOE_PP_POS1	3.9628	0.7242	1.0413	2.2096	0.2223	0	0.3291	0.1005	0.1497	0.1298	0.2193
	AGCGGTCAGTAGATGT_COUPOE_PP_POS1	CoupOE	CapEC_PP	-0.0735488	-9.34193			AGCGGTCAGTAGATGT_COUPOE_PP_POS1	4.0873	0.4797	1.8231	2.8956	0.1925	0	0.6096	0	0	0.593	0.0509
	AGCGGTCTCGGTCTAA_COUPOE_PP_POS1	CoupOE	CapEC_PP	1.05232	-9.52664			AGCGGTCTCGGTCTAA_COUPOE_PP_POS1	4.5554	0.1576	1.1047	3.0131	0.0964	0	0.42	0	0.0272	0.7391	0.3138
	AGCGTATAGCGTAGTG_COUPOE_PP_POS1	CoupOE	PCV	-2.65244	1.4414			AGCGTATAGCGTAGTG_COUPOE_PP_POS1	4.9473	1.8604	1.6996	2.85	0.0119	0	1.622	0	0.4208	3.1202	3.4935
	AGCGTATGTTCGCTAA_COUPOE_PP_POS1	CoupOE	CapEC_PP	1.45783	-9.93888			AGCGTATGTTCGCTAA_COUPOE_PP_POS1	4.3644	0.7897	1.3501	3.2209	0.1567	0	0.3698	0.0142	0.0205	0.6442	0.3701
	AGCGTATTCCTTTACA_COUPOE_PP_POS1	CoupOE	CapEC_PP	0.969276	-8.18422			AGCGTATTCCTTTACA_COUPOE_PP_POS1	4.7714	0.0841	1.8429	2.8304	0.1256	0	0.2634	0	0.759	0.3745	0.0753
	AGCGTCGTCGTACCGG_COUPOE_PP_POS1	CoupOE	CapEC_PP	-0.0714912	-6.7285			AGCGTCGTCGTACCGG_COUPOE_PP_POS1	3.4141	0.1628	2.4842	2.305	0.5984	0	0.1306	0	0.3799	0.0282	0.0037
	AGCTCCTAGAGTAATC_COUPOE_PP_POS1	CoupOE	CapEC_PP	1.66969	-9.70016			AGCTCCTAGAGTAATC_COUPOE_PP_POS1	4.4899	0.5281	1.122	3.3834	0.0701	0	0.3222	0	0.0098	0.3656	0.3471
	AGCTCCTAGTAGGCCA_COUPOE_PP_POS1	CoupOE	CapEC_PP	1.38032	-7.81726			AGCTCCTAGTAGGCCA_COUPOE_PP_POS1	4.0267	0.4382	1.7504	2.7788	0.2345	0	0.6804	0	0.2209	1.2406	0.9288
	AGCTCTCAGTGTTAGA_COUPOE_PP_POS1	CoupOE	CapEC_PP	-2.64247	-8.75895			AGCTCTCAGTGTTAGA_COUPOE_PP_POS1	2.6683	0.8236	1.4725	2.135	0.6259	0	0.1687	0	0	0.013	0.0276
	AGCTCTCGTCGAAAGC_COUPOE_PP_POS1	CoupOE	CapEC_PP	2.34366	-6.90094			AGCTCTCGTCGAAAGC_COUPOE_PP_POS1	4.1368	0.7509	1.4769	2.3431	0.19	0	0.477	0.0693	0	0.0505	0.1659
	AGCTCTCGTGGCAAAC_COUPOE_PP_POS1	CoupOE	CapEC_PP	-3.60339	-3.18312			AGCTCTCGTGGCAAAC_COUPOE_PP_POS1	0.0881	0.1511	1.1448	2.2318	0.568	0.7708	0.1873	0	0.6896	0	0.0238
	AGCTCTCTCTTACCTA_COUPOE_PP_POS1	CoupOE	CapEC_PP	1.82905	-9.94385			AGCTCTCTCTTACCTA_COUPOE_PP_POS1	4.4073	0.1776	1.6833	2.9606	0.1356	0	0.4675	0	0.0233	0.2631	0.2093
	AGCTTGATCGGTCCGA_COUPOE_PP_POS1	CoupOE	CapEC_PP	-1.89481	-4.43733			AGCTTGATCGGTCCGA_COUPOE_PP_POS1	0.3627	0.1243	1.3067	2.4674	0.9386	0.0964	0.2009	0	0.2365	0	0.0098
	AGGCCACCAGAGCCAA_COUPOE_PP_POS1	CoupOE	CapEC_PP	0.0299584	-7.52208			AGGCCACCAGAGCCAA_COUPOE_PP_POS1	3.0583	0.032	1.8027	1.7585	0.629	0	0.1121	0	0.9896	0.0603	0.0062
	AGGCCACGTATGCTTG_COUPOE_PP_POS1	CoupOE	CapEC_PP	1.73653	-10.229			AGGCCACGTATGCTTG_COUPOE_PP_POS1	4.7792	0.2188	1.1973	2.7728	0.0828	0	1.0917	0.0591	0.0617	0.8807	0.567
	AGGCCACTCCGCTGTT_COUPOE_PP_POS1	CoupOE	CapEC_PP	-2.81479	-7.72981			AGGCCACTCCGCTGTT_COUPOE_PP_POS1	0.3689	0.2699	1.8078	1.3742	0.6546	0	0.2759	0	0	0	0.0079
	AGGCCACTCTTGTCAT_COUPOE_PP_POS1	CoupOE	CapEC_PP	0.975226	-9.72151			AGGCCACTCTTGTCAT_COUPOE_PP_POS1	4.1031	0.1524	1.329	3.0957	0.1588	0	0.3988	0	0.0153	1.04	0.2256
	AGGCCGTTCACTCTTA_COUPOE_PP_POS1	CoupOE	CapEC_PP	1.21251	-8.42976			AGGCCGTTCACTCTTA_COUPOE_PP_POS1	4.0504	0.3588	1.8069	2.8013	0.4622	0	0.41	0	0.6228	0.3221	0.1083
	AGGGAGTAGCTGAACG_COUPOE_PP_POS1	CoupOE	CapEC_PP	0.600053	-9.76601			AGGGAGTAGCTGAACG_COUPOE_PP_POS1	3.3308	0.4342	1.4311	2.9321	0.0721	0	0.4145	0	0.1002	0.1498	0.0879
	AGGGAGTAGGCGACAT_COUPOE_PP_POS1	CoupOE	CapEC_PP	-0.293787	-6.4315			AGGGAGTAGGCGACAT_COUPOE_PP_POS1	3.2348	0.1151	2.3957	2.6204	0.4559	0	0.1857	0	0.8019	0.1773	0.015
	AGGGAGTCATTTCACT_COUPOE_PP_POS1	CoupOE	CapEC_PP	-0.991817	-6.56607			AGGGAGTCATTTCACT_COUPOE_PP_POS1	3.6042	0.0819	2.5966	2.5363	0.7732	0	0.5476	0	0.4659	0.0773	0.0164
	AGGGTGAAGGAGCGAG_COUPOE_PP_POS1	CoupOE	CapEC_PP	1.01489	-9.36076			AGGGTGAAGGAGCGAG_COUPOE_PP_POS1	3.8421	0.1975	1.7049	2.8966	0.2635	0	0.634	0	0.0724	0.0259	0.0352
	AGGGTGAAGTACTTGC_COUPOE_PP_POS1	CoupOE	CapEC_PP	0.269392	-9.40763			AGGGTGAAGTACTTGC_COUPOE_PP_POS1	3.5782	0.0856	1.4753	2.8563	0.2443	0	0.3616	0	0	0.0576	0.0224
	AGGTCATAGTGGAGTC_COUPOE_PP_POS1	CoupOE	CapEC_PP	2.09773	-9.5484			AGGTCATAGTGGAGTC_COUPOE_PP_POS1	4.4631	0.5264	1.1941	2.8664	0.3529	0	0.8506	0.0262	0.1512	0.8522	0.7141
	AGGTCCGCACACCGCA_COUPOE_PP_POS1	CoupOE	CapEC_PP	1.83335	-9.08195			AGGTCCGCACACCGCA_COUPOE_PP_POS1	4.746	0.1863	1.4102	2.8921	0.2255	0	0.607	0	0.6421	1.0081	0.4916
	AGGTCCGTCCACGCAG_COUPOE_PP_POS1	CoupOE	PCV	-0.964571	2.84749			AGGTCCGTCCACGCAG_COUPOE_PP_POS1	4.0573	0.5574	2.1061	3.1119	0.1076	0	0.5031	0	0.3154	1.5974	2.1836
	AGGTCCGTCTGACCTC_COUPOE_PP_POS1	CoupOE	CapEC_PP	1.0756	-9.53785			AGGTCCGTCTGACCTC_COUPOE_PP_POS1	3.8147	0.5442	1.5271	3.105	0.157	0	0.466	0	0.0215	0.2155	0.3159
	AGTAGTCAGCGATATA_COUPOE_PP_POS1	CoupOE	CapEC_PP	-0.230816	-9.13665			AGTAGTCAGCGATATA_COUPOE_PP_POS1	3.8449	0.0213	1.367	3.0262	0.1919	0	0.2508	0	0	0.2216	0.0249
	AGTAGTCGTACCGTTA_COUPOE_PP_POS1	CoupOE	PCV	-2.12628	1.56477			AGTAGTCGTACCGTTA_COUPOE_PP_POS1	4.0153	0.8815	0.9826	3.4461	0.0551	0	1.5442	0.0312	0.1341	1.5113	1.9272
	AGTAGTCGTGACGCCT_COUPOE_PP_POS1	CoupOE	CapEC_PP	1.70959	-9.68383			AGTAGTCGTGACGCCT_COUPOE_PP_POS1	3.9756	0.3361	0.8574	2.4631	0.0383	0	1.6629	0.5076	0.4926	0.5695	0.3659
	AGTCTTTAGTTATCGC_COUPOE_PP_POS1	CoupOE	CapEC_PP	-0.661393	-8.88588			AGTCTTTAGTTATCGC_COUPOE_PP_POS1	3.5551	0.2838	1.3426	2.181	0.0717	0	0.2699	0	0	0.0681	0.0235
	AGTCTTTCAGGCTCAC_COUPOE_PP_POS1	CoupOE	CapEC_PP	0.404141	-9.08891			AGTCTTTCAGGCTCAC_COUPOE_PP_POS1	3.1231	0.356	1.2013	2.4754	0.2608	0	1.0933	0	0.3892	0.412	0.1262
	AGTCTTTTCCTAGTGA_COUPOE_PP_POS1	CoupOE	PCV	-0.437549	2.36433			AGTCTTTTCCTAGTGA_COUPOE_PP_POS1	3.6899	0.8679	1.4773	3.5073	0	0	0.4178	0	0.3192	2.3894	1.5966
	AGTGGGAAGCGTAATA_COUPOE_PP_POS1	CoupOE	PCV	-0.922385	2.72837			AGTGGGAAGCGTAATA_COUPOE_PP_POS1	3.7967	0.8228	2.2359	2.8383	0.0527	0	0.2661	0	0.465	2.1735	2.7922
	AGTGGGACAAGCTGTT_COUPOE_PP_POS1	CoupOE	CapEC_PP	1.85024	-9.7975			AGTGGGACAAGCTGTT_COUPOE_PP_POS1	4.5777	0.1371	1.365	2.7851	0.4404	0	0.9227	0	0.1323	0.4073	0.2807
	AGTGTCAAGTGAATTG_COUPOE_PP_POS1	CoupOE	HEC	-6.58665	2.90351			AGTGTCAAGTGAATTG_COUPOE_PP_POS1	5.9401	0.1814	1.0274	2.8473	0.0521	0	6.7154	0.5228	0.0322	1.0636	1.5492
	AGTGTCAAGTGGGTTG_COUPOE_PP_POS1	CoupOE	CapEC_PP	0.662967	-9.91561			AGTGTCAAGTGGGTTG_COUPOE_PP_POS1	3.5154	0.3681	0.8693	3.0194	0.1095	0	0.2138	0	0.1351	0.1657	0.0243
	AGTGTCACAGCTGCTG_COUPOE_PP_POS1	CoupOE	CapEC_PP	2.77672	-7.74322			AGTGTCACAGCTGCTG_COUPOE_PP_POS1	3.8623	0.3343	1.3452	1.895	0.3376	0	0.1703	0.0145	0.5479	0.2686	0.4821
	AGTGTCACAGGGAGAG_COUPOE_PP_POS1	CoupOE	CapEC_PP	1.69635	-8.7914			AGTGTCACAGGGAGAG_COUPOE_PP_POS1	3.4463	0.3075	1.3436	2.8028	0.4026	0	0.418	0	0.1437	0.0918	0.0356
	AGTGTCAGTACCGAGA_COUPOE_PP_POS1	CoupOE	HEC	-6.18797	4.2229			AGTGTCAGTACCGAGA_COUPOE_PP_POS1	5.7305	0.3065	1.0312	2.7671	0.0203	0	7.6958	0.9626	0.0706	1.5021	1.845
	AGTGTCAGTAGAGCTG_COUPOE_PP_POS1	CoupOE	CapEC_PP	1.88615	-9.10605			AGTGTCAGTAGAGCTG_COUPOE_PP_POS1	4.6223	0.5113	2.0243	2.9656	0.0974	0	0.5834	0	1.3943	0.4224	0.1437
	AGTGTCAGTAGCGTCC_COUPOE_PP_POS1	CoupOE	CapEC_PP	1.85878	-8.19082			AGTGTCAGTAGCGTCC_COUPOE_PP_POS1	4.4539	0.2693	1.4821	2.9643	0.1794	0	0.6232	0.0176	0.0355	0.1511	0.0842
	AGTGTCAGTGCTAGCC_COUPOE_PP_POS1	CoupOE	CapEC_PP	1.59456	-9.28027			AGTGTCAGTGCTAGCC_COUPOE_PP_POS1	4.1553	0.0982	0.991	2.6893	0.4035	0	0.3325	0	0.1646	0.3397	0.2439
	AGTGTCAGTTGCGCAC_COUPOE_PP_POS1	CoupOE	CapEC_PP	0.519668	-8.87945			AGTGTCAGTTGCGCAC_COUPOE_PP_POS1	4.0604	0.0752	2.1104	2.4515	0.2489	0	0.213	0	0.0401	0.2765	0.1253
	ATAACGCAGTTAAGTG_COUPOE_PP_POS1	CoupOE	CapEC_PP	0.351508	-9.17609			ATAACGCAGTTAAGTG_COUPOE_PP_POS1	3.2885	0.1211	1.1405	2.7178	0.4813	0	0.1605	0	0.0495	0.0442	0.0257
	ATAACGCCACGACTCG_COUPOE_PP_POS1	CoupOE	PCV	-1.74374	1.64587			ATAACGCCACGACTCG_COUPOE_PP_POS1	4.1775	0.8533	1.4547	3.266	0.0336	0	0.4761	0	0.6124	2.9466	3.1378
	ATAACGCTCAGGTTCA_COUPOE_PP_POS1	CoupOE	PCV	-1.87585	2.06311			ATAACGCTCAGGTTCA_COUPOE_PP_POS1	4.0307	0.7018	2.0192	3.0786	0.0314	0	0.4879	0	0.4141	2.6919	2.88
	ATAACGCTCATCTGTT_COUPOE_PP_POS1	CoupOE	CapEC_PP	1.13628	-7.65329			ATAACGCTCATCTGTT_COUPOE_PP_POS1	4.4343	0.153	1.7541	2.5865	0.3875	0	0.3274	0	0.0711	0.495	0.2288
	ATAAGAGAGCTATGCT_COUPOE_PP_POS1	CoupOE	CapEC_PP	0.664543	-9.91193			ATAAGAGAGCTATGCT_COUPOE_PP_POS1	4.3923	0.2215	1.2623	3.1283	0.0481	0	0.3442	0	0	0.6197	0.3515
	ATAGACCCAACTTGAC_COUPOE_PP_POS1	CoupOE	CapEC_PP	-2.38477	-8.29643			ATAGACCCAACTTGAC_COUPOE_PP_POS1	1.2145	0.1152	2.0158	1.3736	0.766	0	0.6128	0	0.0308	0.0114	0
	ATAGACCCAGATGAGC_COUPOE_PP_POS1	CoupOE	CapEC_PP	-7.5757	-6.91541			ATAGACCCAGATGAGC_COUPOE_PP_POS1	0.6078	0.1868	2.2606	0.3461	0.6259	0	0.2232	0	0	0	0.1594
	ATAGACCCAGTTCATG_COUPOE_PP_POS1	CoupOE	CapEC_PP	0.303176	-8.67303			ATAGACCCAGTTCATG_COUPOE_PP_POS1	3.5242	0.0549	2.3456	2.2996	0.1307	0	0.3267	0	0.1925	0.0911	0.0539
	ATCATCTAGAGTACAT_COUPOE_PP_POS1	CoupOE	HEC	-6.53885	2.92631			ATCATCTAGAGTACAT_COUPOE_PP_POS1	5.4906	0.4343	1.2122	2.4197	0	0	7.3932	1.5053	0.014	0.8879	1.16
	ATCATCTGTACTCAAC_COUPOE_PP_POS1	CoupOE	PCV	-2.15638	2.17621			ATCATCTGTACTCAAC_COUPOE_PP_POS1	4.4349	0.1671	1.6276	2.1108	0.14	0	0.1594	0	0.6822	0.7113	0.757
	ATCATCTGTGACGCCT_COUPOE_PP_POS1	CoupOE	CapEC_PP	0.889468	-9.69522			ATCATCTGTGACGCCT_COUPOE_PP_POS1	4.1174	0.3543	1.4236	2.9134	0.188	0	0.4812	0	0.0279	0.41	0.4101
	ATCATCTTCCTCTAGC_COUPOE_PP_POS1	CoupOE	CapEC_PP	-6.96636	-6.95274			ATCATCTTCCTCTAGC_COUPOE_PP_POS1	0.4009	0.3356	1.5948	0.6088	0.9819	0	0.2511	0	0	0	0.1667
	ATCATGGTCTCTGCTG_COUPOE_PP_POS1	CoupOE	CapEC_PP	-1.32822	-3.90351			ATCATGGTCTCTGCTG_COUPOE_PP_POS1	2.6857	0.4923	0.8534	2.1058	0.1593	0	0.3082	0	0	0.0483	0.1603
	ATCCACCCATCGGACC_COUPOE_PP_POS1	CoupOE	CapEC_PP	-1.99567	-8.27143			ATCCACCCATCGGACC_COUPOE_PP_POS1	0.2188	0.0131	2.3384	1.0793	0.7646	0.0572	0.6426	0	0.0147	0	0.0143
	ATCCGAAGTCTCTCGT_COUPOE_PP_POS1	CoupOE	CapEC_PP	1.89116	-5.56708			ATCCGAAGTCTCTCGT_COUPOE_PP_POS1	2.5412	0.8167	0.863	0.8185	0.0397	0	0	0	0.0358	0	0.4382
	ATCCGAATCCGGGTGT_COUPOE_PP_POS1	CoupOE	CapEC_PP	1.71594	-9.13557			ATCCGAATCCGGGTGT_COUPOE_PP_POS1	4.6661	0.3463	1.7416	2.9019	0.0916	0	0.1898	0	0.1072	0.2223	0.094
	ATCGAGTTCATCGATG_COUPOE_PP_POS1	CoupOE	CapEC_PP	-2.12663	-4.51026			ATCGAGTTCATCGATG_COUPOE_PP_POS1	1.7443	0.0791	1.6597	2.6012	0.6403	0	0.4703	0	0.0478	0	0.0076
	ATCTACTTCAAACCAC_COUPOE_PP_POS1	CoupOE	CapEC_PP	1.13666	-9.3416			ATCTACTTCAAACCAC_COUPOE_PP_POS1	3.8493	0.1335	1.6351	3.1316	0.0947	0	0.1753	0.0156	0.0225	0.1992	0.2006
	ATCTGCCGTGTGACCC_COUPOE_PP_POS1	CoupOE	CapEC_PP	0.146282	-9.41692			ATCTGCCGTGTGACCC_COUPOE_PP_POS1	3.6794	0.2609	1.1647	2.1964	0.0404	0	0.9174	0.0884	0.0478	0.2981	0.0281
	ATGAGGGTCTGGTATG_COUPOE_PP_POS1	CoupOE	CapEC_PP	-0.478607	-7.05382			ATGAGGGTCTGGTATG_COUPOE_PP_POS1	3.497	0.0355	2.8713	2.3024	0.8643	0	0.2729	0	0.3078	0.0428	0.0035
	ATGCGATCAGATTGCT_COUPOE_PP_POS1	CoupOE	CapEC_PP	1.4205	-10.1153			ATGCGATCAGATTGCT_COUPOE_PP_POS1	4.5398	0.2767	1.2759	3.5168	0.1545	0	0.4199	0	0	0.8571	0.3583
	ATGTGTGCAGACGCAA_COUPOE_PP_POS1	CoupOE	CapEC_PP	-1.02633	-9.00178			ATGTGTGCAGACGCAA_COUPOE_PP_POS1	0.3862	0.0979	1.2658	1.3395	0.9924	0	0.6117	0	0.1217	0	0.0197
	ATTACTCGTATATCCG_COUPOE_PP_POS1	CoupOE	CapEC_PP	4.14794	-6.13708			ATTACTCGTATATCCG_COUPOE_PP_POS1	3.5543	0.7629	1.1117	1.3976	0.0544	0	0.3008	0.0267	0.5487	0.0886	0.1519
	ATTACTCTCGGATGGA_COUPOE_PP_POS1	CoupOE	CapEC_PP	1.33907	-8.34265			ATTACTCTCGGATGGA_COUPOE_PP_POS1	4.2877	0.7508	1.8098	2.8544	0.1862	0	0.382	0	1.0493	0.7592	0.2023
	ATTCTACAGACCTAGG_COUPOE_PP_POS1	CoupOE	CapEC_PP	1.95109	-8.8933			ATTCTACAGACCTAGG_COUPOE_PP_POS1	3.6822	0.3409	1.6223	2.4558	0.1276	0	0.2699	0	0.4087	0.6461	0.7754
	ATTCTACAGCAAATCA_COUPOE_PP_POS1	CoupOE	CapEC_PP	-1.55769	-6.51192			ATTCTACAGCAAATCA_COUPOE_PP_POS1	0.4006	0.037	2.0406	0.7815	1.6466	0.0778	0.3244	0	0.1734	0	0.0188
	ATTCTACAGTTGCAGG_COUPOE_PP_POS1	CoupOE	CapEC_PP	-1.69218	-5.76177			ATTCTACAGTTGCAGG_COUPOE_PP_POS1	0.3134	0	2.1412	1.1112	2.0564	0	0.1402	0	0.2193	0	0.0116
	ATTCTACGTCAACATC_COUPOE_PP_POS1	CoupOE	CapEC_PP	0.880166	-8.35164			ATTCTACGTCAACATC_COUPOE_PP_POS1	4.0028	0.358	2.6153	2.6606	0.3505	0	0.7096	0	0.1681	0.0932	0.058
	ATTGGACCATCTCGCT_COUPOE_PP_POS1	CoupOE	CapEC_LP	-2.21313	-11.5509			ATTGGACCATCTCGCT_COUPOE_PP_POS1	0.8964	0.6164	0.9949	1.933	0.486	0	0.2168	0	0.0609	0.0094	0.0229
	ATTGGACTCGGCCGAT_COUPOE_PP_POS1	CoupOE	CapEC_PP	1.87736	-8.37654			ATTGGACTCGGCCGAT_COUPOE_PP_POS1	4.7732	0.0547	1.468	2.6214	0.2135	0	0.5207	0	0.6059	0.4384	0.1183
	ATTGGTGAGATCCTGT_COUPOE_PP_POS1	CoupOE	CapEC_PP	-2.15803	-7.27641			ATTGGTGAGATCCTGT_COUPOE_PP_POS1	0.2613	0.0357	1.8573	1.0927	1.4316	0.143	0.2757	0	0.405	0	0.0087
	ATTGGTGCAAGCCGCT_COUPOE_PP_POS1	CoupOE	CapEC_PP	0.818492	-8.9424			ATTGGTGCAAGCCGCT_COUPOE_PP_POS1	3.9072	0.1907	1.1779	2.6758	0.4343	0	0.5199	0	0.4327	0.2044	0.2172
	ATTGGTGCATCTACGA_COUPOE_PP_POS1	CoupOE	CapEC_PP	0.303804	-9.39716			ATTGGTGCATCTACGA_COUPOE_PP_POS1	4.3784	0.5889	1.2357	2.7958	0.3347	0	0.2564	0.0303	0.4719	0.2465	0.2501
	ATTTCTGCACAGGAGT_COUPOE_PP_POS1	CoupOE	CapEC_PP	1.55615	-9.15805			ATTTCTGCACAGGAGT_COUPOE_PP_POS1	4.2343	0.1065	1.0721	2.7195	0.1823	0	0.6049	0	0.0844	0.3641	0.2673
	ATTTCTGTCGTTTAGG_COUPOE_PP_POS1	CoupOE	CapEC_PP	-0.291199	-8.34899			ATTTCTGTCGTTTAGG_COUPOE_PP_POS1	2.8615	0.9974	0.899	2.7117	0.015	0	0.1631	0	0.1276	0.1694	0.0488
	CAACCAACAAGGCTCC_COUPOE_PP_POS1	CoupOE	CapEC_PP	0.697501	-9.35687			CAACCAACAAGGCTCC_COUPOE_PP_POS1	3.7731	0.0578	0.9077	3.4385	0.1336	0	0.019	0	0.1173	0.1775	0.0531
	CAACCAACAAGTCTAC_COUPOE_PP_POS1	CoupOE	CapEC_PP	-1.09082	-5.0755			CAACCAACAAGTCTAC_COUPOE_PP_POS1	2.1881	0.0974	1.6311	2.5094	0.4285	0	0.2799	0	0.0688	0.0037	0.0076
	CAACCAAGTCTAACGT_COUPOE_PP_POS1	CoupOE	CapEC_PP	1.27492	-8.64333			CAACCAAGTCTAACGT_COUPOE_PP_POS1	3.6143	0.7151	1.1058	3.2634	0.0411	0	0.8042	0	0.1041	1.8045	0.5599
	CAACCAATCCCAAGAT_COUPOE_PP_POS1	CoupOE	CapEC_PP	0.196083	-9.82663			CAACCAATCCCAAGAT_COUPOE_PP_POS1	2.6327	0.202	1.4199	3.2027	0.3672	0	0.2621	0	0.0333	0.1092	0.0219
	CAACCTCAGTGACTCT_COUPOE_PP_POS1	CoupOE	CapEC_PP	-3.07384	-6.14939			CAACCTCAGTGACTCT_COUPOE_PP_POS1	0.0591	0	2.2841	0.8648	1.101	0	0.4402	0	0.0072	0	0.1336
	CAACCTCAGTTCGATC_COUPOE_PP_POS1	CoupOE	CapEC_PP	-2.02956	-6.26746			CAACCTCAGTTCGATC_COUPOE_PP_POS1	0.6591	0.1037	2.1539	0.9816	1.5829	0	0.5803	0	0.0872	0	0
	CAACCTCTCTGTACGA_COUPOE_PP_POS1	CoupOE	CapEC_PP	1.27292	-8.86953			CAACCTCTCTGTACGA_COUPOE_PP_POS1	4.2031	0.2734	1.4825	3.0029	0.2098	0	0.3493	0	0.0048	0.395	0.334
	CAACCTCTCTTAGCCC_COUPOE_PP_POS1	CoupOE	CapEC_PP	1.12782	-9.11877			CAACCTCTCTTAGCCC_COUPOE_PP_POS1	3.739	0.0544	1.0605	2.9942	0.3416	0	0.1955	0	0	0.2348	0.0606
	CAACCTCTCTTATCTG_COUPOE_PP_POS1	CoupOE	CapEC_PP	1.89383	-9.43753			CAACCTCTCTTATCTG_COUPOE_PP_POS1	4.5979	0.2015	1.1279	3.3339	0.034	0	0.4306	0	0	0.6209	0.2752
	CAACTAGCATCGGGTC_COUPOE_PP_POS1	CoupOE	CapEC_PP	1.18669	-9.06864			CAACTAGCATCGGGTC_COUPOE_PP_POS1	4.276	0.0835	1.906	2.6024	0.9042	0	0.5099	0	0.0936	0.3162	0.0789
	CAACTAGTCTGCGACG_COUPOE_PP_POS1	CoupOE	CapEC_PP	1.2895	-9.4999			CAACTAGTCTGCGACG_COUPOE_PP_POS1	4.3351	0.4333	0.8423	2.2654	0.0325	0	0.3222	0.0642	0.1275	0.5209	0.2408
	CAAGAAACAAGAGTCG_COUPOE_PP_POS1	CoupOE	CapEC_PP	3.18569	-7.74773			CAAGAAACAAGAGTCG_COUPOE_PP_POS1	3.8182	0.7952	0.7308	1.9111	0.366	0	0.4141	0.421	1.0923	0.1551	0.3652
	CAAGATCTCATTGCCC_COUPOE_PP_POS1	CoupOE	CapEC_PP	-6.59022	-5.39209			CAAGATCTCATTGCCC_COUPOE_PP_POS1	2.4613	0.1109	0.9506	2.1	0.0561	0	0.7222	0	0	0.0199	0.0135
	CAAGTTGAGTGCTGCC_COUPOE_PP_POS1	CoupOE	PCV	-0.905111	2.02146			CAAGTTGAGTGCTGCC_COUPOE_PP_POS1	4.2971	0.6975	2.0998	2.7366	0.0152	0	0.4807	0.0156	0.5093	2.1643	2.3721
	CAAGTTGCAAGCGCTC_COUPOE_PP_POS1	CoupOE	CapEC_PP	-2.01553	-8.84998			CAAGTTGCAAGCGCTC_COUPOE_PP_POS1	0.9034	0.4749	2.0285	1.7026	0.3802	0	0.3429	0	0	0.0191	0
	CAAGTTGCACGAGAGT_COUPOE_PP_POS1	CoupOE	CapEC_PP	3.06897	-5.15026			CAAGTTGCACGAGAGT_COUPOE_PP_POS1	3.5099	0.2515	1.0366	2.272	0.1039	0	0.413	0	0	0.0624	0.0053
	CAAGTTGCACGCATCG_COUPOE_PP_POS1	CoupOE	CapEC_LP	-1.50015	-11.0008			CAAGTTGCACGCATCG_COUPOE_PP_POS1	3.0857	0.2868	0.4998	2.2892	0.0849	0	0.5757	0	0.0244	0.3268	0.0355
	CACAAACCAAACCCAT_COUPOE_PP_POS1	CoupOE	CapEC_PP	-7.10711	-5.65718			CACAAACCAAACCCAT_COUPOE_PP_POS1	3.3257	0.2803	1.1006	1.4153	0.1524	0	0.2248	0	0	0.0124	0.1373
	CACAAACTCTCTGTCG_COUPOE_PP_POS1	CoupOE	CapEC_PP	-5.66912	-7.919			CACAAACTCTCTGTCG_COUPOE_PP_POS1	0.3804	0	2.882	0.6444	1.2497	0	0.3372	0	0	0	0.0225
	CACAAACTCTGCTGCT_COUPOE_PP_POS1	CoupOE	CapEC_PP	-6.17089	-7.65018			CACAAACTCTGCTGCT_COUPOE_PP_POS1	2.326	0.2187	1.265	2.2377	0.2733	0	0.1872	0	0	0	0.0239
	CACACAACAGTTAACC_COUPOE_PP_POS1	CoupOE	CapEC_PP	-4.06987	-7.08326			CACACAACAGTTAACC_COUPOE_PP_POS1	0.1843	0.0377	2.499	1.0411	1.0589	0	0.3225	0	0	0	0.0778
	CACACAATCAAGCCTA_COUPOE_PP_POS1	CoupOE	CapEC_PP	0.823255	-8.35465			CACACAATCAAGCCTA_COUPOE_PP_POS1	3.5191	0.0831	2.4971	2.331	0.4961	0	0.2368	0	0.4519	0.1429	0.0365
	CACACAATCCACGCAG_COUPOE_PP_POS1	CoupOE	CapEC_PP	0.838554	-8.15489			CACACAATCCACGCAG_COUPOE_PP_POS1	4.091	0.1824	1.7735	3.1872	0.3348	0	0.7191	0	0.5328	0.21	0.1779
	CACACAATCCATGAAC_COUPOE_PP_POS1	CoupOE	CapEC_PP	0.610802	-9.35592			CACACAATCCATGAAC_COUPOE_PP_POS1	3.3052	0.225	1.5038	2.3917	0.2647	0	1.1466	0	0.1101	0.1228	0.0589
	CACACCTCAATCCAAC_COUPOE_PP_POS1	CoupOE	CapEC_PP	0.240404	-9.61969			CACACCTCAATCCAAC_COUPOE_PP_POS1	3.4873	0.3808	1.2133	2.8045	0.0914	0	0.5234	0	0	0.0986	0.0253
	CACACCTGTGGCAAAC_COUPOE_PP_POS1	CoupOE	CapEC_PP	-1.08474	-8.93967			CACACCTGTGGCAAAC_COUPOE_PP_POS1	3.1205	0.4332	1.275	2.1724	0.3165	0	0.425	0.0303	0	0.0843	0.029
	CACACCTTCACATGCA_COUPOE_PP_POS1	CoupOE	CapEC_PP	-3.15331	-7.96792			CACACCTTCACATGCA_COUPOE_PP_POS1	0.3603	0.1194	2.1259	1.5615	0.8714	0	0.3019	0	0.027	0	0.0278
	CACACCTTCCTGCTTG_COUPOE_PP_POS1	CoupOE	CapEC_PP	0.952107	-9.72263			CACACCTTCCTGCTTG_COUPOE_PP_POS1	4.041	0.3038	1.2811	2.8354	0.0818	0	0.3547	0	0.0155	0.4288	0.2456
	CACACTCAGCTCAACT_COUPOE_PP_POS1	CoupOE	CapEC_PP	1.20041	-7.5776			CACACTCAGCTCAACT_COUPOE_PP_POS1	3.068	0.3203	0.8565	2.7579	0.6679	0	0.5287	0	0.0935	0.0493	0.0401
	CACAGGCCAGACTCGC_COUPOE_PP_POS1	CoupOE	CapEC_PP	1.19791	-8.59654			CACAGGCCAGACTCGC_COUPOE_PP_POS1	4.3304	0.4383	1.583	2.924	0.3485	0	0.3533	0	0.4529	0.7189	0.2113
	CACAGTAAGCACACAG_COUPOE_PP_POS1	CoupOE	CapEC_PP	1.24426	-8.60721			CACAGTAAGCACACAG_COUPOE_PP_POS1	4.7155	0.1451	1.4926	2.5013	0.1903	0	0.4231	0	0.1529	0.165	0.0532
	CACATAGTCGGCATCG_COUPOE_PP_POS1	CoupOE	CapEC_PP	1.95097	-9.75179			CACATAGTCGGCATCG_COUPOE_PP_POS1	4.2174	0.4026	1.1142	2.6433	0.1068	0	0.5227	0.2688	0.4066	0.7696	0.4694
	CACATTTCACGGTGTC_COUPOE_PP_POS1	CoupOE	CapEC_PP	-0.850695	-8.82136			CACATTTCACGGTGTC_COUPOE_PP_POS1	3.3991	0.3853	1.0587	2.3185	0.1171	0	0.2757	0	0.2351	0.0367	0.0466
	CACATTTCATTACGAC_COUPOE_PP_POS1	CoupOE	CapEC_PP	-1.9678	-7.45844			CACATTTCATTACGAC_COUPOE_PP_POS1	0.8265	0.0925	2.3515	1.9021	1.027	0.0804	0.1652	0	0.1391	0	0.0209
	CACATTTTCCTATTCA_COUPOE_PP_POS1	CoupOE	CapEC_PP	-8.04469	-6.74192			CACATTTTCCTATTCA_COUPOE_PP_POS1	0.6802	0.4254	1.4616	0.5672	0.7593	0	0.1814	0	0	0	0.0276
	CACCACTGTACATGTC_COUPOE_PP_POS1	CoupOE	PCV	-1.68724	2.88974			CACCACTGTACATGTC_COUPOE_PP_POS1	3.7842	0.5675	1.6159	3.0385	0.1745	0	0.8042	0	0.2113	2.0212	2.3263
	CACCACTTCCGCGGTA_COUPOE_PP_POS1	CoupOE	CapEC_PP	1.15551	-9.08502			CACCACTTCCGCGGTA_COUPOE_PP_POS1	3.8558	0.3922	1.255	2.478	0.3033	0	1.2029	0	0.0915	0.2925	0.2799
	CACCACTTCTGCTTGC_COUPOE_PP_POS1	CoupOE	CRP	4.2394	-4.8878			CACCACTTCTGCTTGC_COUPOE_PP_POS1	3.3032	0.5459	1.044	2.0166	0.0068	0	0.6372	0.1358	0.2851	0.2627	0.0732
	CACCAGGGTCACACGC_COUPOE_PP_POS1	CoupOE	CapEC_PP	-1.26414	-6.06105			CACCAGGGTCACACGC_COUPOE_PP_POS1	2.1418	0.092	2.5189	2.3343	1.5002	0	0.3298	0	0.7194	0	0
	CACCAGGTCTAACTTC_COUPOE_PP_POS1	CoupOE	CapEC_PP	1.70069	-10.2185			CACCAGGTCTAACTTC_COUPOE_PP_POS1	4.6324	0.2288	1.4413	3.2802	0.1375	0	0.5685	0	0.0164	1.0487	0.7679
	CACCTTGTCTGATTCT_COUPOE_PP_POS1	CoupOE	CapEC_PP	0.162557	-9.46007			CACCTTGTCTGATTCT_COUPOE_PP_POS1	3.6679	0.7871	1.5142	2.9316	0.0474	0	0.3827	0	0	0.1179	0.0216
	CACTCCATCCTACAGA_COUPOE_PP_POS1	CoupOE	CapEC_PP	-2.08376	-6.81555			CACTCCATCCTACAGA_COUPOE_PP_POS1	0.3428	0.0689	2.2385	1.3051	1.8248	0.0377	0.2124	0	0.1457	0	0.0471
	CACTCCATCGCCAAAT_COUPOE_PP_POS1	CoupOE	CapEC_PP	1.65413	-9.72964			CACTCCATCGCCAAAT_COUPOE_PP_POS1	4.48	0.4601	1.199	2.9543	0.1313	0	0.3396	0	0	0.4528	0.4484
	CAGAATCAGGAATCGC_COUPOE_PP_POS1	CoupOE	CapEC_PP	-3.93387	-3.39431			CAGAATCAGGAATCGC_COUPOE_PP_POS1	0.4539	0.2737	1.3634	2.0891	0.4789	0.6663	0.1471	0	0.3486	0	0.0577
	CAGAATCGTAGATTAG_COUPOE_PP_POS1	CoupOE	CapEC_PP	2.32351	-4.48825			CAGAATCGTAGATTAG_COUPOE_PP_POS1	2.2631	0.1314	0.8424	2.1736	0.0408	0	0.6662	0	0	0.017	0.0038
	CAGATCAAGTGCAAGC_COUPOE_PP_POS1	CoupOE	CapEC_PP	0.283509	-9.3755			CAGATCAAGTGCAAGC_COUPOE_PP_POS1	3.83	0.2563	1.5103	2.8957	0.1624	0	0.5954	0	0.0102	0.0812	0.1087
	CAGATCAGTAAGTTCC_COUPOE_PP_POS1	CoupOE	CapEC_PP	1.66273	-10.2432			CAGATCAGTAAGTTCC_COUPOE_PP_POS1	4.4177	0.144	0.975	3.5385	0.2131	0	0.2115	0	0.0422	1.1724	0.3289
	CAGCAGCTCTCATTCA_COUPOE_PP_POS1	CoupOE	CapEC_PP	-1.53979	-8.66519			CAGCAGCTCTCATTCA_COUPOE_PP_POS1	3.254	0.2841	1.1938	2.9579	0.1648	0	0.3106	0	0.0168	0.0359	0.0185
	CAGCCGAAGAGTGACC_COUPOE_PP_POS1	CoupOE	PCV	-2.13628	1.48786			CAGCCGAAGAGTGACC_COUPOE_PP_POS1	4.3806	1.4641	1.4201	3.1102	0.0172	0	0.5138	0	0.6183	3.3274	3.2837
	CAGCCGACAGGGAGAG_COUPOE_PP_POS1	CoupOE	CapEC_PP	0.393705	-9.17797			CAGCCGACAGGGAGAG_COUPOE_PP_POS1	3.6513	0.2271	1.2755	2.8689	0.317	0	0.4739	0	0	0.1562	0.0638
	CAGCCGATCAAGCCTA_COUPOE_PP_POS1	CoupOE	CapEC_PP	-3.48542	-7.9899			CAGCCGATCAAGCCTA_COUPOE_PP_POS1	0.2574	0.034	2.496	0.9959	1.081	0	0.2225	0	0	0	0.0184
	CAGCCGATCATCGATG_COUPOE_PP_POS1	CoupOE	PCV	-1.8699	3.16053			CAGCCGATCATCGATG_COUPOE_PP_POS1	3.8517	0.2232	1.5984	1.5273	0.076	0	0.1448	0	1.4654	0.9701	2.0864
	CAGCCGATCTTCGGTC_COUPOE_PP_POS1	CoupOE	CapEC_PP	0.786954	-9.57643			CAGCCGATCTTCGGTC_COUPOE_PP_POS1	4.6036	0.7491	1.3963	3.4283	0.1986	0	0.1607	0	0	0.2633	0.097
	CAGCGACAGAGGACGG_COUPOE_PP_POS1	CoupOE	CapEC_PP	-1.30923	-6.04537			CAGCGACAGAGGACGG_COUPOE_PP_POS1	3.2535	0.0573	2.7255	2.7443	1.4596	0	0.606	0	0.1824	0.0341	0.0116
	CAGCGACCACCTATCC_COUPOE_PP_POS1	CoupOE	CapEC_PP	0.890076	-9.53128			CAGCGACCACCTATCC_COUPOE_PP_POS1	4.1589	0.5821	1.2185	3.8045	0.0166	0	0.4017	0	0.2144	2.8448	1.1267
	CAGCGACGTCACTTCC_COUPOE_PP_POS1	CoupOE	CapEC_PP	-0.712297	-9.14359			CAGCGACGTCACTTCC_COUPOE_PP_POS1	3.7675	0.2958	1.7725	2.9406	0.3022	0	0.207	0	0	0.0293	0.0128
	CAGCGACGTCTAAAGA_COUPOE_PP_POS1	CoupOE	CapEC_PP	-3.17997	-4.32554			CAGCGACGTCTAAAGA_COUPOE_PP_POS1	0.2099	0.051	1.3842	2.5566	0.7277	0.2014	0.182	0	0.8929	0	0.0058
	CAGCGACTCAGAGGTG_COUPOE_PP_POS1	CoupOE	CapEC_PP	0.314532	-9.2464			CAGCGACTCAGAGGTG_COUPOE_PP_POS1	3.227	0.2624	1.3451	2.5579	0.7214	0	0.2477	0	0.0145	0.1749	0.1017
	CAGCGACTCTCGCATC_COUPOE_PP_POS1	CoupOE	CapEC_PP	0.835653	-6.10477			CAGCGACTCTCGCATC_COUPOE_PP_POS1	2.6655	0.1205	1.5958	2.2378	0.4284	0	0.2341	0	0.023	0.0119	0.0043
	CAGCTAAAGGTGATAT_COUPOE_PP_POS1	CoupOE	CapEC_PP	-3.01045	-8.28444			CAGCTAAAGGTGATAT_COUPOE_PP_POS1	0.2833	0.105	2.6445	0.5452	1.269	0	0.3036	0	0.0414	0	0
	CAGCTAACAAGTCTAC_COUPOE_PP_POS1	CoupOE	CapEC_PP	-2.34603	-7.41202			CAGCTAACAAGTCTAC_COUPOE_PP_POS1	0.5108	0.2394	1.765	1.2519	1.5647	0.036	0.4779	0	0.0242	0	0.0929
	CAGCTAACACCTGGTG_COUPOE_PP_POS1	CoupOE	CapEC_PP	0.682691	-9.13937			CAGCTAACACCTGGTG_COUPOE_PP_POS1	3.7924	0.4129	1.4959	2.6946	0.1166	0	0.399	0	0.0192	0.1567	0.07
	CAGCTAAGTACAGACG_COUPOE_PP_POS1	CoupOE	CapEC_PP	1.88686	-9.30034			CAGCTAAGTACAGACG_COUPOE_PP_POS1	4.632	0.4584	1.472	3.0088	0.2914	0	0.9605	0.0178	0.45	0.5592	0.6041
	CAGCTGGCAATAAGCA_COUPOE_PP_POS1	CoupOE	CapEC_PP	-1.63257	-8.87241			CAGCTGGCAATAAGCA_COUPOE_PP_POS1	3.5791	0.4804	1.6809	2.4996	0.0781	0	0.3685	0	0	0.0771	0.2914
	CAGCTGGCAGTAACGG_COUPOE_PP_POS1	CoupOE	CapEC_PP	-3.12721	-8.69152			CAGCTGGCAGTAACGG_COUPOE_PP_POS1	0.2889	0.3572	2.1293	0.6867	0.9003	0	0.3007	0	0	0	0
	CAGGTGCAGTTACCCA_COUPOE_PP_POS1	CoupOE	CapEC_PP	0.704137	-9.56792			CAGGTGCAGTTACCCA_COUPOE_PP_POS1	3.8545	0.5501	1.1877	2.456	0.0832	0	0.4158	0	0	0.2044	0.0393
	CAGGTGCCAGATCCAT_COUPOE_PP_POS1	CoupOE	CapEC_PP	0.889088	-9.68735			CAGGTGCCAGATCCAT_COUPOE_PP_POS1	4.1707	0.1013	1.5786	2.7757	0.0656	0	0.3127	0	0.0433	0.5409	0.6415
	CAGGTGCGTCAGCTAT_COUPOE_PP_POS1	CoupOE	CapEC_PP	1.37623	-4.1773			CAGGTGCGTCAGCTAT_COUPOE_PP_POS1	0.5618	0.348	1.6078	1.0882	0.7768	0.089	0.6377	0	0.0402	0	0.1486
	CAGTAACAGACGCTTT_COUPOE_PP_POS1	CoupOE	CapEC_PP	-0.981395	-8.81447			CAGTAACAGACGCTTT_COUPOE_PP_POS1	3.0014	0.3043	1.3741	2.8252	0.3608	0	0.3669	0	0.047	0.1241	0.0333
	CAGTAACAGATTACCC_COUPOE_PP_POS1	CoupOE	CapEC_PP	-2.82474	-4.90333			CAGTAACAGATTACCC_COUPOE_PP_POS1	1.8548	0.084	1.7374	2.137	0.3243	0.1539	0.1495	0	0.3557	0.0272	0.0498
	CAGTAACGTCAGTGGA_COUPOE_PP_POS1	CoupOE	CapEC_PP	-6.80007	-5.99615			CAGTAACGTCAGTGGA_COUPOE_PP_POS1	0.9845	0.1225	1.7173	0.7333	0.2473	0	0.365	0	0.0226	0	0.1698
	CAGTCCTCACAACGCC_COUPOE_PP_POS1	CoupOE	CapEC_PP	0.849813	-8.44089			CAGTCCTCACAACGCC_COUPOE_PP_POS1	4.0166	0.2432	1.8626	2.8576	0.1794	0	0.2801	0	0.1602	0.3294	0.4249
	CAGTCCTGTCGCGTGT_COUPOE_PP_POS1	CoupOE	CapEC_PP	1.39885	-8.72483			CAGTCCTGTCGCGTGT_COUPOE_PP_POS1	4.6655	0.2416	1.625	2.8604	0.2516	0	0.2281	0	0.7379	0.3287	0.1123
	CATATGGAGCCAGGAT_COUPOE_PP_POS1	CoupOE	CapEC_PP	-1.98115	-6.09273			CATATGGAGCCAGGAT_COUPOE_PP_POS1	0.1997	0	2.67	0.8001	1.819	0	0.3006	0	0.189	0	0.0307
	CATATGGCACGAGGTA_COUPOE_PP_POS1	CoupOE	CapEC_PP	1.70159	-9.89941			CATATGGCACGAGGTA_COUPOE_PP_POS1	3.8502	0.5289	0.9905	3.2374	0.0864	0	0.73	0	0.1315	0.2629	0.2709
	CATATGGCAGTAAGAT_COUPOE_PP_POS1	CoupOE	CapEC_PP	1.69511	-8.57815			CATATGGCAGTAAGAT_COUPOE_PP_POS1	4.4837	0.2328	1.5415	2.7852	0.2265	0	0.5648	0.0104	0.26	0.3295	0.1934
	CATATTCAGTGTACGG_COUPOE_PP_POS1	CoupOE	CapEC_PP	-0.129173	-8.67948			CATATTCAGTGTACGG_COUPOE_PP_POS1	3.3052	0.6979	1.0954	2.798	0.2722	0	0.5335	0	0.1599	0.1026	0.0466
	CATATTCCAATGAATG_COUPOE_PP_POS1	CoupOE	CapEC_PP	1.70817	-10.0988			CATATTCCAATGAATG_COUPOE_PP_POS1	4.3345	0.2832	1.4305	3.0048	0.168	0	0.5047	0.037	0.0604	0.425	0.2002
	CATATTCCACCAGGCT_COUPOE_PP_POS1	CoupOE	CapEC_PP	1.54272	-9.94473			CATATTCCACCAGGCT_COUPOE_PP_POS1	4.3979	0.3101	1.0799	2.8255	0.0944	0	0.2717	0	0.0262	0.3164	0.2299
	CATATTCCACCTATCC_COUPOE_PP_POS1	CoupOE	CapEC_PP	-1.3681	-8.98949			CATATTCCACCTATCC_COUPOE_PP_POS1	3.2909	0.27	1.2975	2.2522	0.334	0	0.1609	0	0	0	0.0257
	CATCAAGAGATTACCC_COUPOE_PP_POS1	CoupOE	CapEC_PP	0.956105	-8.13844			CATCAAGAGATTACCC_COUPOE_PP_POS1	3.4622	0.446	1.6883	2.4195	0.4703	0	0.589	0	0.0929	0.0384	0.1009
	CATCAAGCATCCGGGT_COUPOE_PP_POS1	CoupOE	CapEC_PP	1.37902	-9.38916			CATCAAGCATCCGGGT_COUPOE_PP_POS1	4.4796	0.0913	0.9713	2.7902	0.1778	0	0.325	0	0.01	0.5625	0.6758
	CATCAGAGTGTGGCTC_COUPOE_PP_POS1	CoupOE	CapEC_PP	0.699778	-9.02198			CATCAGAGTGTGGCTC_COUPOE_PP_POS1	3.2418	0.0799	1.2568	2.9819	0.0958	0	0.483	0	0.0114	0.5047	0.2171
	CATCAGATCGGTTAAC_COUPOE_PP_POS1	CoupOE	PCV	-2.07442	2.31509			CATCAGATCGGTTAAC_COUPOE_PP_POS1	4.6215	0.1237	1.8121	2.6278	0.3974	0	0.3077	0	1.3022	0.4638	0.2918
	CATCCACTCCGATATG_COUPOE_PP_POS1	CoupOE	PCV	-1.26084	1.74102			CATCCACTCCGATATG_COUPOE_PP_POS1	4.9427	1.4654	2.2945	2.6777	0	0	0.7358	0	1.3042	2.8392	3.678
	CATCGAACATCGGGTC_COUPOE_PP_POS1	CoupOE	CapEC_PP	2.63582	-5.5151			CATCGAACATCGGGTC_COUPOE_PP_POS1	2.8879	0.5593	1.0137	2.1384	0.4117	0	0.2807	0	0.0504	0.045	0.0257
	CATCGAATCACATGCA_COUPOE_PP_POS1	CoupOE	CapEC_PP	0.865756	-6.75851			CATCGAATCACATGCA_COUPOE_PP_POS1	2.6334	0.3106	1.5103	2.5221	0.3279	0	0.2234	0	0	0	0.0251
	CATCGAATCTCCGGTT_COUPOE_PP_POS1	CoupOE	CapEC_PP	0.143978	-9.43744			CATCGAATCTCCGGTT_COUPOE_PP_POS1	3.8494	1.0579	1.7	2.7212	0.0898	0	0.2995	0	0.0195	0.0984	0.0933
	CATCGGGCACGAAATA_COUPOE_PP_POS1	CoupOE	CapEC_PP	0.153349	-8.80668			CATCGGGCACGAAATA_COUPOE_PP_POS1	3.4386	0.0855	0.8734	3.3118	0.3597	0	0.0811	0	0.0664	0.028	0.0328
	CATCGGGTCGTACGGC_COUPOE_PP_POS1	CoupOE	CapEC_PP	1.63591	-5.91968			CATCGGGTCGTACGGC_COUPOE_PP_POS1	3.3835	0.6061	1.8187	2.1497	0.3451	0	0.0448	0	0.1898	0.0181	0.1026
	CATGACAAGGACATTA_COUPOE_PP_POS1	CoupOE	CapEC_PP	-0.0327938	-8.79736			CATGACAAGGACATTA_COUPOE_PP_POS1	3.4446	0.3137	1.3077	2.4945	0.3747	0	0.2852	0	0.0465	0.0145	0.045
	CATGACAGTAAGAGGA_COUPOE_PP_POS1	CoupOE	CapEC_PP	0.412288	-9.48869			CATGACAGTAAGAGGA_COUPOE_PP_POS1	3.7474	0.2801	1.4048	2.9185	0.2585	0	0.4201	0	0.0159	0.2259	0.0988
	CATGCCTGTTCACGGC_COUPOE_PP_POS1	CoupOE	CapEC_PP	-2.47697	-2.77464			CATGCCTGTTCACGGC_COUPOE_PP_POS1	0.7826	0.2351	1.1378	2.3104	0.7445	0.3678	0.22	0	0.0746	0	0.0048
	CATGCCTTCGCAGGCT_COUPOE_PP_POS1	CoupOE	CapEC_PP	1.25271	-8.53225			CATGCCTTCGCAGGCT_COUPOE_PP_POS1	4.4854	0.1155	1.297	2.9744	0.1776	0	0.3009	0	0.6267	0.3033	0.1132
	CATGCCTTCGCATGAT_COUPOE_PP_POS1	CoupOE	CapEC_PP	0.498564	-7.38239			CATGCCTTCGCATGAT_COUPOE_PP_POS1	3.2952	0.0956	1.4626	2.8621	0.465	0	0.2016	0	0.0676	0.0808	0.0915
	CATGCCTTCGCGATCG_COUPOE_PP_POS1	CoupOE	CapEC_PP	0.523047	-9.27566			CATGCCTTCGCGATCG_COUPOE_PP_POS1	4.1784	0.5047	1.521	3.1224	0.0159	0	0.1127	0	0	0.3015	0.2355
	CATGGCGCAACTTGAC_COUPOE_PP_POS1	CoupOE	CapEC_PP	2.4983	-6.63189			CATGGCGCAACTTGAC_COUPOE_PP_POS1	3.6599	0.2785	1.7298	2.428	0.1187	0	0.3876	0	0	0.0066	0.0261
	CATTATCGTGATGTGG_COUPOE_PP_POS1	CoupOE	PCV	-2.16348	2.44301			CATTATCGTGATGTGG_COUPOE_PP_POS1	4.178	0.3353	2.0208	2.919	0.091	0	0.5813	0.0355	1.0037	1.3026	2.4365
	CATTATCTCACATAGC_COUPOE_PP_POS1	CoupOE	CapEC_PP	-1.87223	-8.52288			CATTATCTCACATAGC_COUPOE_PP_POS1	1.0807	0	2.1708	2.1166	0.3969	0	0.1181	0	0.043	0.0128	0.0457
	CATTCGCAGGAATGGA_COUPOE_PP_POS1	CoupOE	CapEC_PP	-4.02703	-8.41844			CATTCGCAGGAATGGA_COUPOE_PP_POS1	0.3806	0.4589	1.7804	1.5041	1.1746	0	0.201	0	0.0273	0	0.0226
	CATTCGCCAAACTGTC_COUPOE_PP_POS1	CoupOE	CapEC_PP	-2.85936	-4.96601			CATTCGCCAAACTGTC_COUPOE_PP_POS1	1.72	0.2348	1.6963	2.3274	0.5881	0.0186	0.2041	0	1.6353	0.1162	0.0706
	CCAATCCCACGTCTCT_COUPOE_PP_POS1	CoupOE	CapEC_PP	0.865658	-7.98186			CCAATCCCACGTCTCT_COUPOE_PP_POS1	3.2378	0.1087	1.566	2.6689	0.3973	0	0.2036	0	1.1496	0.1156	0.0144
	CCAATCCGTAATTGGA_COUPOE_PP_POS1	CoupOE	CapEC_PP	-0.311342	-8.53727			CCAATCCGTAATTGGA_COUPOE_PP_POS1	3.534	0.1521	0.9319	3.3442	0.1668	0	0.248	0	0	0.3971	0.2654
	CCACCTAAGCTGTTCA_COUPOE_PP_POS1	CoupOE	CapEC_PP	1.69181	-9.00408			CCACCTAAGCTGTTCA_COUPOE_PP_POS1	4.3929	0.5299	1.5222	2.7238	0.0802	0	0.6093	0.022	0.1684	0.4883	0.1383
	CCACCTATCCTAGAAC_COUPOE_PP_POS1	CoupOE	CapEC_PP	1.78915	-9.72883			CCACCTATCCTAGAAC_COUPOE_PP_POS1	4.1017	0	0.9877	2.9035	0.1276	0	0.2794	0	0.574	0.3625	0.0503
	CCACGGAAGAAGGCCT_COUPOE_PP_POS1	CoupOE	CapEC_PP	-1.04746	-6.00892			CCACGGAAGAAGGCCT_COUPOE_PP_POS1	0.9395	0.0434	1.9642	1.2745	0.9513	0	0.4146	0	2.6058	0.0277	0.0301
	CCACGGATCACATAGC_COUPOE_PP_POS1	CoupOE	CapEC_LP	-1.03967	-11.9936			CCACGGATCACATAGC_COUPOE_PP_POS1	2.9696	1.8667	0.6891	1.1243	0.1355	0	0.0445	0	0.2705	0.0166	0.1071
	CCACTACAGGAATCGC_COUPOE_PP_POS1	CoupOE	CapEC_PP	0.604519	-9.22686			CCACTACAGGAATCGC_COUPOE_PP_POS1	3.6095	0.1216	1.627	2.6297	0.2728	0	0.6984	0	0	0.0297	0.0454
	CCACTACAGGAGTACC_COUPOE_PP_POS1	CoupOE	PCV	-2.48798	1.81921			CCACTACAGGAGTACC_COUPOE_PP_POS1	4.6729	0.1898	1.5498	2.6905	0.4818	0	0.7337	0	0.1751	0.843	0.4058
	CCATGTCTCTTTACGT_COUPOE_PP_POS1	CoupOE	CapEC_PP	1.65245	-10.1095			CCATGTCTCTTTACGT_COUPOE_PP_POS1	4.0637	0.5875	1.0739	3.2024	0.297	0	0.4565	0	0.025	0.4994	0.1167
	CCATTCGCAAACCTAC_COUPOE_PP_POS1	CoupOE	CapEC_PP	0.284366	-7.5308			CCATTCGCAAACCTAC_COUPOE_PP_POS1	3.9398	0.5039	2.1975	2.8217	0.2467	0	0.591	0	0.0845	0.0504	0.045
	CCATTCGGTCAGATAA_COUPOE_PP_POS1	CoupOE	CapEC_PP	1.19343	-9.62597			CCATTCGGTCAGATAA_COUPOE_PP_POS1	4.386	0.1191	1.1121	3.0895	0.1477	0	0.2046	0.0171	0.0247	0.3424	0.1698
	CCCAATCAGTGACTCT_COUPOE_PP_POS1	CoupOE	CapEC_PP	-4.36614	-8.23283			CCCAATCAGTGACTCT_COUPOE_PP_POS1	0.5018	0.0397	2.2476	0.9429	1.2255	0	0.3671	0	0	0	0.0623
	CCCAATCCATACAGCT_COUPOE_PP_POS1	CoupOE	CapEC_PP	1.36467	-9.10621			CCCAATCCATACAGCT_COUPOE_PP_POS1	3.9715	0.9381	1.8107	2.719	0.173	0	0.4561	0	0.1356	0.465	0.3757
	CCCAGTTGTCTACCTC_COUPOE_PP_POS1	CoupOE	CapEC_PP	-2.62545	-8.3013			CCCAGTTGTCTACCTC_COUPOE_PP_POS1	0.3746	0.1551	1.958	1.4705	1.0848	0.0582	0.4138	0	0	0.0247	0
	CCCAGTTTCGGAGCAA_COUPOE_PP_POS1	CoupOE	CapEC_PP	1.55016	-5.87871			CCCAGTTTCGGAGCAA_COUPOE_PP_POS1	2.4914	0.4563	1.3098	1.1286	0.2745	0	0.0245	0	0.1385	0.0258	0.26
	CCCATACCATTTGCCC_COUPOE_PP_POS1	CoupOE	CapEC_PP	-2.13684	-5.98821			CCCATACCATTTGCCC_COUPOE_PP_POS1	0.4473	0	2.1358	1.1317	1.5657	0.0305	0.4081	0	0.9726	0.0037	0.0433
	CCCATACTCGGCCGAT_COUPOE_PP_POS1	CoupOE	CapEC_PP	-3.36969	-4.11265			CCCATACTCGGCCGAT_COUPOE_PP_POS1	0.5011	0.3433	1.4858	1.5225	0.5341	0.0626	0.2013	0	2.0873	0	0.0868
	CCCTCCTAGATGTGTA_COUPOE_PP_POS1	CoupOE	CapEC_PP	0.950684	-6.89407			CCCTCCTAGATGTGTA_COUPOE_PP_POS1	3.2101	0.318	1.5141	2.4013	0.0676	0	0.2229	0.0557	0.1223	0.1939	0.2319
	CCGGGATAGAATTGTG_COUPOE_PP_POS1	CoupOE	CapEC_PP	1.14182	-8.68555			CCGGGATAGAATTGTG_COUPOE_PP_POS1	4.3745	0.0757	2.1608	2.5738	0.348	0	0.3256	0	0.6415	0.1716	0.3528
	CCGGGATAGTCATCCA_COUPOE_PP_POS1	CoupOE	CapEC_PP	1.25952	-8.57725			CCGGGATAGTCATCCA_COUPOE_PP_POS1	4.4897	0.4792	1.0902	2.772	0.4142	0	0.2174	0	0.4173	0.1896	0.0759
	CCGTACTCAAGCCTAT_COUPOE_PP_POS1	CoupOE	CapEC_PP	0.652474	-6.63999			CCGTACTCAAGCCTAT_COUPOE_PP_POS1	4.1797	0.1972	1.8548	2.6216	0.5461	0	0.118	0	0.3119	0.0583	0.0251
	CCGTACTTCTCGTATT_COUPOE_PP_POS1	CoupOE	CapEC_PP	3.27981	-7.71162			CCGTACTTCTCGTATT_COUPOE_PP_POS1	3.793	0.3272	0.7728	1.4082	0.0465	0	1.4265	0.2268	0.2304	0.2432	0.0556
	CCGTGGACAGCTATTG_COUPOE_PP_POS1	CoupOE	PCV	-1.44715	2.05441			CCGTGGACAGCTATTG_COUPOE_PP_POS1	4.2174	0.2076	1.7203	2.994	0.0029	0	1.3935	0.2861	0.3476	1.9368	2.5494
	CCGTGGAGTCGCGTGT_COUPOE_PP_POS1	CoupOE	PCV	-1.1835	1.80784			CCGTGGAGTCGCGTGT_COUPOE_PP_POS1	3.9487	0.614	2.4234	2.236	0.0068	0	0.406	0	1.0758	2.3418	3.0175
	CCGTTCAAGTCCATAC_COUPOE_PP_POS1	CoupOE	CapEC_PP	-3.43646	-8.00541			CCGTTCAAGTCCATAC_COUPOE_PP_POS1	0.1717	0.0184	2.6534	0.967	1.0612	0	0.5046	0	0	0	0.0548
	CCGTTCACACAGACAG_COUPOE_PP_POS1	CoupOE	CapEC_PP	-1.18553	-6.22693			CCGTTCACACAGACAG_COUPOE_PP_POS1	0.4656	0	2.8169	1.2792	2.5865	0	0.4064	0	1.1998	0	0.005
	CCTACACGTAACGTTC_COUPOE_PP_POS1	CoupOE	CapEC_PP	1.86738	-7.53239			CCTACACGTAACGTTC_COUPOE_PP_POS1	3.5805	0.1869	0.9954	2.1334	0.1412	0	0.1701	0	0.0224	0.0662	0.1294
	CCTACACGTCATGCCG_COUPOE_PP_POS1	CoupOE	CapEC_PP	0.913365	-9.57845			CCTACACGTCATGCCG_COUPOE_PP_POS1	4.2457	0.1173	1.3003	3.5061	0.0766	0	0.2098	0	0	1.0153	0.4467
	CCTACCACAGCTGTTA_COUPOE_PP_POS1	CoupOE	PCV	-2.53559	1.41096			CCTACCACAGCTGTTA_COUPOE_PP_POS1	4.8234	1.234	1.7255	3.2376	0.0088	0	1.4431	0	0.3509	3.2085	3.4557
	CCTAGCTGTTGATTCG_COUPOE_PP_POS1	CoupOE	CapEC_PP	-2.49613	-8.49044			CCTAGCTGTTGATTCG_COUPOE_PP_POS1	1.2034	0.3624	1.2976	1.6091	0.5028	0	0.2825	0	0	0.0358	0.0195
	CCTAGCTTCAGTTTGG_COUPOE_PP_POS1	CoupOE	PCV	-1.73195	2.71861			CCTAGCTTCAGTTTGG_COUPOE_PP_POS1	3.8939	0.8908	2.0732	3.1801	0.1555	0	0.7399	0	0.2781	2.1034	2.343
	CCTATTAGTAGCACGA_COUPOE_PP_POS1	CoupOE	CapEC_PP	0.503541	-8.69064			CCTATTAGTAGCACGA_COUPOE_PP_POS1	3.6272	0.1192	1.2976	3.3572	0.2315	0	0.1259	0	0.0795	0.3728	0.0805
	CCTATTAGTGTCCTCT_COUPOE_PP_POS1	CoupOE	CapEC_PP	1.85132	-9.54218			CCTATTAGTGTCCTCT_COUPOE_PP_POS1	4.2597	0.5483	1.2463	3.2029	0.0191	0	0.38	0	0.0045	1.2746	0.6279
	CCTATTATCACGGTTA_COUPOE_PP_POS1	CoupOE	CapEC_PP	1.29717	-8.58271			CCTATTATCACGGTTA_COUPOE_PP_POS1	4.3009	0.0923	1.7447	2.8104	0.4351	0	0.4042	0	0.2215	0.1201	0.0874
	CCTCAGTAGTTAGCGG_COUPOE_PP_POS1	CoupOE	CapEC_PP	1.51187	-9.21892			CCTCAGTAGTTAGCGG_COUPOE_PP_POS1	4.2871	0.1499	1.6636	2.6129	0.4719	0	0.2913	0	0.5456	0.1476	0.1169
	CCTCAGTGTACAGTGG_COUPOE_PP_POS1	CoupOE	CapEC_LP	-1.6004	-11.1603			CCTCAGTGTACAGTGG_COUPOE_PP_POS1	1.016	0.158	1.0398	1.7461	0.8949	0	0.3919	0	0.3067	0.01	0.0102
	CCTCAGTTCTTCAACT_COUPOE_PP_POS1	CoupOE	CapEC_PP	-8.112	-6.75197			CCTCAGTTCTTCAACT_COUPOE_PP_POS1	0.6947	0.6782	1.2932	0.4814	0.8074	0	0.1746	0	0	0	0.0325
	CCTCTGATCCCTCTTT_COUPOE_PP_POS1	CoupOE	CapEC_PP	1.0258	-7.36553			CCTCTGATCCCTCTTT_COUPOE_PP_POS1	4.2956	0.2334	1.7075	2.217	0.2025	0	0.1852	0	0.0358	0.1177	0.0511
	CCTTACGAGATGTCGG_COUPOE_PP_POS1	CoupOE	PCV	-0.658867	1.96366			CCTTACGAGATGTCGG_COUPOE_PP_POS1	4.0382	1.1152	1.9737	3.2722	0.0197	0	0.4027	0	0.599	2.8585	2.3393
	CCTTACGGTTTAGCTG_COUPOE_PP_POS1	CoupOE	CapEC_PP	1.00615	-6.72553			CCTTACGGTTTAGCTG_COUPOE_PP_POS1	3.6198	0.4172	1.8735	2.3932	0.1596	0	0.226	0	0.0076	0.0562	0.0224
	CCTTACGTCTCTGTCG_COUPOE_PP_POS1	CoupOE	CapEC_PP	-5.54023	-8.13827			CCTTACGTCTCTGTCG_COUPOE_PP_POS1	0.1409	0.0546	1.8738	0.8116	0.8801	0	0.3621	0	0	0	0.0285
	CCTTCCCAGTGGGATC_COUPOE_PP_POS1	CoupOE	PCV	-1.70914	1.7077			CCTTCCCAGTGGGATC_COUPOE_PP_POS1	5.0992	1.0717	2.1324	2.5504	0	0	0.692	0	0.9984	3.8013	4.5724
	CCTTCCCCAATAGCAA_COUPOE_PP_POS1	CoupOE	CapEC_PP	-2.25694	-5.35378			CCTTCCCCAATAGCAA_COUPOE_PP_POS1	1.251	0.0539	1.886	2.4063	1.3332	0.0352	0.1938	0	0.1816	0.0418	0.1098
	CCTTCGAGTTACGGAG_COUPOE_PP_POS1	CoupOE	CapEC_PP	-1.67136	-8.71626			CCTTCGAGTTACGGAG_COUPOE_PP_POS1	3.3418	0.1838	1.2766	2.8121	0.0947	0	0.4465	0	0	0.0328	0.0247
	CCTTCGATCAGAAATG_COUPOE_PP_POS1	CoupOE	CapEC_PP	0.783526	-7.51539			CCTTCGATCAGAAATG_COUPOE_PP_POS1	4.4229	0.0376	1.7881	2.7746	0.5851	0	0.4001	0	0.4435	0.2176	0.0727
	CCTTTCTCACCCATTC_COUPOE_PP_POS1	CoupOE	CapEC_PP	-2.68129	-8.0474			CCTTTCTCACCCATTC_COUPOE_PP_POS1	0.2953	0.0869	2.1642	0.8156	1.4201	0	0.4486	0	0.0091	0	0.0182
	CGAACATAGAAGGTGA_COUPOE_PP_POS1	CoupOE	CapEC_PP	0.826852	-9.86177			CGAACATAGAAGGTGA_COUPOE_PP_POS1	3.2797	0.3072	1.066	3.3332	0.3771	0	0.1635	0	0	0.4337	0.0518
	CGAACATTCCAATGGT_COUPOE_PP_POS1	CoupOE	CapEC_PP	-1.06153	-5.96549			CGAACATTCCAATGGT_COUPOE_PP_POS1	1.2244	0.0548	2.1454	1.7857	1.3857	0	0.3845	0	1.4461	0.0089	0
	CGAATGTAGGACAGCT_COUPOE_PP_POS1	CoupOE	CapEC_PP	-1.9804	-8.52068			CGAATGTAGGACAGCT_COUPOE_PP_POS1	0.8019	0.118	1.6061	1.4873	1.243	0	0.3085	0	0.4591	0	0.0133
	CGAATGTAGTGTTTGC_COUPOE_PP_POS1	CoupOE	CapEC_PP	3.07624	-7.92298			CGAATGTAGTGTTTGC_COUPOE_PP_POS1	4.2092	0.3014	1.0005	1.9566	0.0036	0	3.1561	0.6206	0.0842	0.4258	0.1582
	CGAATGTGTCTAAACC_COUPOE_PP_POS1	CoupOE	PCV	-1.85381	1.56345			CGAATGTGTCTAAACC_COUPOE_PP_POS1	4.5983	0.7791	1.8597	2.9494	0.0091	0	1.075	0	1.0701	3.4064	3.6264
	CGAATGTGTGTGAAAT_COUPOE_PP_POS1	CoupOE	PCV	-3.05038	1.85918			CGAATGTGTGTGAAAT_COUPOE_PP_POS1	4.7742	1.2312	1.1285	2.7965	0.1496	0	1.3585	0	0.1489	1.4358	2.2974
	CGAATGTTCTTCGAGA_COUPOE_PP_POS1	CoupOE	PCV	-2.13113	1.90815			CGAATGTTCTTCGAGA_COUPOE_PP_POS1	4.0835	0.748	1.4421	3.5699	0.0163	0	0.5317	0	0.4158	3.6633	2.9271
	CGACCTTAGAGCTTCT_COUPOE_PP_POS1	CoupOE	CapEC_PP	2.57054	-5.71041			CGACCTTAGAGCTTCT_COUPOE_PP_POS1	3.0394	0.2982	0.9741	1.4751	0.1298	0	0.2333	0.031	0.3183	0.078	0.1182
	CGACCTTCAACTGGCC_COUPOE_PP_POS1	CoupOE	CapEC_PP	-2.41217	-7.7686			CGACCTTCAACTGGCC_COUPOE_PP_POS1	0.2819	0.1854	2.1562	1.1898	1.0925	0	0.3217	0	0.0475	0	0.0116
	CGACTTCAGGGATGGG_COUPOE_PP_POS1	CoupOE	CapEC_PP	0.33075	-5.18215			CGACTTCAGGGATGGG_COUPOE_PP_POS1	2.0126	0.0405	1.1979	2.1367	0.3338	0	0.1156	0	0.0253	0.019	0.0405
	CGACTTCGTCAGGACA_COUPOE_PP_POS1	CoupOE	CapEC_PP	-2.61561	-5.15915			CGACTTCGTCAGGACA_COUPOE_PP_POS1	3.8874	0.1054	1.4587	2.5188	0.255	0	0.2123	0	1.0083	0.0857	0.0165
	CGAGAAGAGAACTGTA_COUPOE_PP_POS1	CoupOE	CapEC_PP	-2.11702	-7.68825			CGAGAAGAGAACTGTA_COUPOE_PP_POS1	0.4869	0.0836	1.5171	0.926	1.7222	0	0.244	0	0.0655	0	0
	CGAGAAGAGAATTCCC_COUPOE_PP_POS1	CoupOE	CapEC_PP	-7.91216	-6.42336			CGAGAAGAGAATTCCC_COUPOE_PP_POS1	2.9646	0.5502	1.1733	1.7943	0.6412	0	0.1449	0	0	0	0.0412
	CGAGAAGGTCTCTCGT_COUPOE_PP_POS1	CoupOE	CapEC_PP	0.970361	-6.19045			CGAGAAGGTCTCTCGT_COUPOE_PP_POS1	2.8324	0.1437	1.3212	2.4936	0.4855	0	0.1476	0	0	0.0206	0.0365
	CGAGCACAGAAGATTC_COUPOE_PP_POS1	CoupOE	HEC	-6.37164	3.86644			CGAGCACAGAAGATTC_COUPOE_PP_POS1	4.7259	0.4253	1.2807	2.301	0.021	0	4.5154	1.1231	0.2424	0.5432	0.4963
	CGAGCACCAGCTATTG_COUPOE_PP_POS1	CoupOE	CapEC_PP	1.15777	-8.04374			CGAGCACCAGCTATTG_COUPOE_PP_POS1	3.5681	0.4647	1.5142	2.5206	0.159	0	0.2495	0	0	0.0801	0.0663
	CGAGCCAAGGTGATAT_COUPOE_PP_POS1	CoupOE	CapEC_PP	0.884386	-9.26148			CGAGCCAAGGTGATAT_COUPOE_PP_POS1	4.1021	0.1601	1.0891	3.6994	0.037	0	0.2309	0	0.035	1.5846	0.5348
	CGAGCCACACACCGAC_COUPOE_PP_POS1	CoupOE	CapEC_PP	1.90087	-9.28542			CGAGCCACACACCGAC_COUPOE_PP_POS1	4.5288	0.1529	1.3819	2.804	0.1273	0	0.5889	0	1.125	0.5369	0.121
	CGAGCCAGTTTGACTG_COUPOE_PP_POS1	CoupOE	CapEC_PP	-2.56367	-7.30273			CGAGCCAGTTTGACTG_COUPOE_PP_POS1	0.3645	0.0459	2.3411	0.9352	1.6471	0	0.295	0	0.2613	0	0.0175
	CGATCGGTCCACGTGG_COUPOE_PP_POS1	CoupOE	CapEC_PP	0.857915	-9.62341			CGATCGGTCCACGTGG_COUPOE_PP_POS1	4.2396	0.116	0.8232	2.9857	0.1962	0	0.4758	0.0167	0.0507	0.5761	0.268
	CGATGGCCAACTGCTA_COUPOE_PP_POS1	CoupOE	CapEC_PP	0.755744	-9.5001			CGATGGCCAACTGCTA_COUPOE_PP_POS1	3.8545	0.1644	1.4036	3.1317	0.2873	0	0.188	0	0	0.362	0.1013
	CGATGGCTCACGAAGG_COUPOE_PP_POS1	CoupOE	CapEC_PP	1.46121	-9.90032			CGATGGCTCACGAAGG_COUPOE_PP_POS1	4.1097	0.2809	1.1201	3.318	0.2927	0	0.2534	0	0.0359	0.5381	0.0731
	CGATTGACAGACGCCT_COUPOE_PP_POS1	CoupOE	CapEC_PP	-1.94572	-6.18484			CGATTGACAGACGCCT_COUPOE_PP_POS1	1.8834	0.8139	1.3659	2.0502	0.7737	0	0.3486	0	0.4852	0.0143	0.0598
	CGCCAAGAGTTAGGTA_COUPOE_PP_POS1	CoupOE	CapEC_PP	-2.31107	-7.97075			CGCCAAGAGTTAGGTA_COUPOE_PP_POS1	0.1541	0.8935	1.3628	1.6062	1.3384	0	0.193	0	0	0	0.0126
	CGCCAAGCACGTTGGC_COUPOE_PP_POS1	CoupOE	CapEC_PP	-7.76649	-6.73092			CGCCAAGCACGTTGGC_COUPOE_PP_POS1	0.5776	0.5333	1.6387	0.4651	0.8894	0	0.2289	0	0	0	0.0339
	CGCCAAGCATGTTCCC_COUPOE_PP_POS1	CoupOE	CapEC_PP	-2.90922	-4.95127			CGCCAAGCATGTTCCC_COUPOE_PP_POS1	1.2506	0.1211	1.6931	2.2761	1.4261	0	0.2412	0	1.0627	0.0132	0.0779
	CGCCAAGGTACCGGCT_COUPOE_PP_POS1	CoupOE	CapEC_PP	1.34694	-5.36241			CGCCAAGGTACCGGCT_COUPOE_PP_POS1	4.1908	0.3941	2.2312	2.2179	0.2268	0.052	0.3171	0.037	0.0374	0.0962	0.0537
	CGCGGTAAGTTGCAGG_COUPOE_PP_POS1	CoupOE	CapEC_PP	0.959791	-7.44986			CGCGGTAAGTTGCAGG_COUPOE_PP_POS1	3.9921	0.1627	2.071	2.2367	0.3866	0	0.1374	0	0.1732	0.0621	0
	CGCGGTACAAGAGGCT_COUPOE_PP_POS1	CoupOE	CapEC_PP	2.644	-4.5847			CGCGGTACAAGAGGCT_COUPOE_PP_POS1	2.839	0.5375	1.2692	1.7204	0.3391	0	0.5419	0	0	0.0889	0.0178
	CGCGGTACAGTATCTG_COUPOE_PP_POS1	CoupOE	CapEC_PP	0.946916	-7.9673			CGCGGTACAGTATCTG_COUPOE_PP_POS1	3.0527	0.0184	1.3684	2.6662	0.193	0	0.185	0	0.2626	0.0729	0.1481
	CGCGGTACATCTACGA_COUPOE_PP_POS1	CoupOE	CapEC_PP	-4.38693	-8.69714			CGCGGTACATCTACGA_COUPOE_PP_POS1	0.5192	0.1518	1.9764	1.2329	1.0849	0	0.2783	0	0	0	0.0268
	CGCGTTTAGATGTGGC_COUPOE_PP_POS1	CoupOE	CapEC_PP	-2.52031	-4.72394			CGCGTTTAGATGTGGC_COUPOE_PP_POS1	2.6027	0.0904	1.0729	2.8169	0.2843	0	0.2304	0	0.5631	0.1546	0.0212
	CGCTATCAGCTAAACA_COUPOE_PP_POS1	CoupOE	PCV	-1.59362	1.24894			CGCTATCAGCTAAACA_COUPOE_PP_POS1	4.3693	1.2073	2.2036	2.6724	0.0074	0	1.3236	0.029	1.4205	2.4674	2.6531
	CGCTATCGTCACACGC_COUPOE_PP_POS1	CoupOE	CapEC_PP	-0.26936	-3.69794			CGCTATCGTCACACGC_COUPOE_PP_POS1	0.5331	0.2767	1.2316	2.4188	0.595	0.1098	0.2965	0	0.474	0	0
	CGCTATCGTCAGAAGC_COUPOE_PP_POS1	CoupOE	CapEC_PP	1.14474	-8.48715			CGCTATCGTCAGAAGC_COUPOE_PP_POS1	3.6359	0.0851	1.0337	2.4498	0.2524	0	0.0686	0	0.0796	0.0999	0.2697
	CGCTATCGTCGAAAGC_COUPOE_PP_POS1	CoupOE	CapEC_PP	-2.68345	-7.85005			CGCTATCGTCGAAAGC_COUPOE_PP_POS1	0.3896	0.0828	1.5165	1.4496	0.8409	0	0.5219	0	0.0455	0.0161	0.0458
	CGCTATCTCGTAGGTT_COUPOE_PP_POS1	CoupOE	CapEC_PP	1.45424	-9.54458			CGCTATCTCGTAGGTT_COUPOE_PP_POS1	3.998	0.1657	1.7085	2.6509	0.2352	0.0294	0.2422	0	0.3091	0.1611	0.1141
	CGCTGGAGTAAGAGGA_COUPOE_PP_POS1	CoupOE	PCV	-1.86412	3.90106			CGCTGGAGTAAGAGGA_COUPOE_PP_POS1	3.794	0.8687	1.4856	2.4463	0.1712	0	0.4406	0	0.7089	1.384	2.4534
	CGCTGGATCGGAGCAA_COUPOE_PP_POS1	CoupOE	CapEC_PP	1.77234	-8.95868			CGCTGGATCGGAGCAA_COUPOE_PP_POS1	4.0502	0.2809	2	2.6207	0.4231	0	0.4333	0	0.619	0.4513	0.3233
	CGCTTCAAGAAACGAG_COUPOE_PP_POS1	CoupOE	CapEC_PP	1.75943	-10.0964			CGCTTCAAGAAACGAG_COUPOE_PP_POS1	4.4552	0.6844	0.9965	3.06	0.2169	0	1.2759	0.052	0.1045	0.7149	0.6873
	CGCTTCAAGACAATAC_COUPOE_PP_POS1	CoupOE	CapEC_PP	-4.30337	-7.96781			CGCTTCAAGACAATAC_COUPOE_PP_POS1	0.2901	0.04	2.6465	0.7101	0.9684	0	0.3821	0	0	0	0.0048
	CGCTTCAGTATCTGCA_COUPOE_PP_POS1	CoupOE	CRP	3.29276	-4.8602			CGCTTCAGTATCTGCA_COUPOE_PP_POS1	2.7579	0.37	0.8293	1.9708	0.5151	0	0.3543	0	0.0303	0.0456	0
	CGCTTCAGTCAAAGAT_COUPOE_PP_POS1	CoupOE	CapEC_PP	0.905342	-6.93531			CGCTTCAGTCAAAGAT_COUPOE_PP_POS1	4.4865	0.1184	2.2768	2.179	0.2886	0	0.1913	0	0.2051	0.2194	0.03
	CGCTTCATCTACTATC_COUPOE_PP_POS1	CoupOE	CapEC_PP	0.810518	-9.67299			CGCTTCATCTACTATC_COUPOE_PP_POS1	3.1796	0.3952	0.9076	2.5416	0.2802	0	0.8085	0.0572	0.1188	0.1606	0.1484
	CGGACACAGTGAACAT_COUPOE_PP_POS1	CoupOE	CapEC_PP	1.69393	-10.0637			CGGACACAGTGAACAT_COUPOE_PP_POS1	4.3854	0.2135	1.4039	3.369	0.0669	0	0.6802	0	0.0352	0.7606	0.7264
	CGGACACCAAGTAGTA_COUPOE_PP_POS1	CoupOE	CapEC_PP	-3.20081	-3.6923			CGGACACCAAGTAGTA_COUPOE_PP_POS1	0.356	0.1933	1.2582	2.4309	0.6595	0.2917	0.2351	0	0.6068	0	0.0115
	CGGACACCAGGACGTA_COUPOE_PP_POS1	CoupOE	PCV	-1.00059	2.22462			CGGACACCAGGACGTA_COUPOE_PP_POS1	4.2371	0.976	2.2925	2.7269	0.0295	0	0.4176	0.0354	0.2341	1.888	2.2585
	CGGACACGTACTCGCG_COUPOE_PP_POS1	CoupOE	CapEC_PP	-2.02356	-7.65345			CGGACACGTACTCGCG_COUPOE_PP_POS1	0.2924	0.1201	1.6459	1.3307	1.9847	0	0.2739	0	0	0	0.0121
	CGGACTGAGTTACGGG_COUPOE_PP_POS1	CoupOE	CapEC_PP	0.0736297	-8.51389			CGGACTGAGTTACGGG_COUPOE_PP_POS1	3.5813	0.2247	1.4665	1.9485	0.1456	0	0.4099	0.0216	0.0969	0.13	0.0285
	CGGACTGCAAAGGTGC_COUPOE_PP_POS1	CoupOE	CapEC_LP	-1.51816	-12.2015			CGGACTGCAAAGGTGC_COUPOE_PP_POS1	2.1436	0.3263	0.679	2.1869	0.1078	0	0.5583	0	0	0.1306	0
	CGGACTGGTGACTACT_COUPOE_PP_POS1	CoupOE	CapEC_PP	1.88039	-9.217			CGGACTGGTGACTACT_COUPOE_PP_POS1	3.9133	0.5118	1.3128	3.1738	0.1255	0	0.7652	0	0.1684	1.0671	1.2021
	CGGACTGGTGCTGTAT_COUPOE_PP_POS1	CoupOE	PCV	-1.08226	1.75706			CGGACTGGTGCTGTAT_COUPOE_PP_POS1	4.2989	0.8845	2.3498	2.7211	0.0102	0	0.9627	0.0192	1.0596	2.0201	2.8468
	CGGACTGGTTGGTAAA_COUPOE_PP_POS1	CoupOE	CapEC_PP	-0.999926	-6.64783			CGGACTGGTTGGTAAA_COUPOE_PP_POS1	0.596	0.015	2.2201	1.2087	1.2695	0	0.299	0	0.5983	0.0361	0.0073
	CGGACTGTCGATAGAA_COUPOE_PP_POS1	CoupOE	CapEC_PP	1.85693	-8.79958			CGGACTGTCGATAGAA_COUPOE_PP_POS1	3.8843	0.1583	1.6777	2.7597	0.3691	0	0.4792	0	0.0895	0.1868	0.1299
	CGGAGCTAGTCAAGGC_COUPOE_PP_POS1	CoupOE	CapEC_PP	-7.06691	-5.60178			CGGAGCTAGTCAAGGC_COUPOE_PP_POS1	3.0978	0.3987	1.1106	1.8024	0.2919	0	0.3735	0	0.0383	0.0029	0.0313
	CGGAGCTGTCATACTG_COUPOE_PP_POS1	CoupOE	CapEC_PP	-2.62764	-3.66152			CGGAGCTGTCATACTG_COUPOE_PP_POS1	1.0028	0.3299	1.3444	2.3319	0.4327	0.7715	0.2183	0	0.1547	0	0.008
	CGGAGTCAGAAACCAT_COUPOE_PP_POS1	CoupOE	CapEC_PP	1.86769	-9.51011			CGGAGTCAGAAACCAT_COUPOE_PP_POS1	4.3191	0.0541	1.4379	2.5982	0.2625	0	0.4848	0	1.6659	0.4283	0.1172
	CGGAGTCGTAATCACC_COUPOE_PP_POS1	CoupOE	CapEC_PP	0.95753	-7.80079			CGGAGTCGTAATCACC_COUPOE_PP_POS1	3.1421	0.0596	1.8667	2.2565	0.6482	0	0.1898	0	0.5453	0.0423	0.007
	CGGAGTCTCACTTCAT_COUPOE_PP_POS1	CoupOE	CapEC_PP	0.23836	-6.40568			CGGAGTCTCACTTCAT_COUPOE_PP_POS1	2.2752	0.0686	1.8238	2.2964	0.8497	0	0.3082	0	0.1934	0.021	0.0206
	CGGAGTCTCAGCTCTC_COUPOE_PP_POS1	CoupOE	CapEC_PP	0.88713	-8.55127			CGGAGTCTCAGCTCTC_COUPOE_PP_POS1	3.6133	0.258	1.2321	2.7656	0.2674	0	0.2079	0	0	0.0807	0.0689
	CGGCTAGCAGACGCAA_COUPOE_PP_POS1	CoupOE	CapEC_PP	-0.55061	-6.76944			CGGCTAGCAGACGCAA_COUPOE_PP_POS1	3.6765	0.4864	2.2606	2.3107	0.4802	0	0.1969	0	0.2396	0.0733	0.0076
	CGGCTAGCAGTAAGAT_COUPOE_PP_POS1	CoupOE	CapEC_PP	0.685534	-4.89972			CGGCTAGCAGTAAGAT_COUPOE_PP_POS1	2.8399	0.1208	1.376	1.7833	0.2764	0	0.1294	0	0.0914	0.0073	0.0111
	CGGGTCATCATGTGGT_COUPOE_PP_POS1	CoupOE	CRP	-0.671263	-11.8158			CGGGTCATCATGTGGT_COUPOE_PP_POS1	2.4087	0.6761	0.9454	1.9982	0.1938	0	0.4524	0	0	0.0527	0.0321
	CGGGTCATCCTGCTTG_COUPOE_PP_POS1	CoupOE	CapEC_PP	1.44732	-8.55176			CGGGTCATCCTGCTTG_COUPOE_PP_POS1	4.3786	0.5907	1.0713	2.9729	0.2514	0	0.5235	0.0306	0.0503	0.7369	0.2669
	CGGGTCATCGATCCCT_COUPOE_PP_POS1	CoupOE	CapEC_PP	2.47207	-6.17886			CGGGTCATCGATCCCT_COUPOE_PP_POS1	3.9801	0.4316	2.0969	1.9867	0.1403	0.0504	0.1985	0	0	0.0274	0.0102
	CGGGTCATCTTGACGA_COUPOE_PP_POS1	CoupOE	CapEC_PP	-0.831012	-5.24794			CGGGTCATCTTGACGA_COUPOE_PP_POS1	1.231	0.0709	1.6976	1.1817	1.3785	0	0.1563	0	0.1755	0.0239	0.0634
	CGTAGCGTCAGTCCCT_COUPOE_PP_POS1	CoupOE	CapEC_PP	0.569166	-9.68396			CGTAGCGTCAGTCCCT_COUPOE_PP_POS1	3.5531	0.2126	1.1981	3.1005	0.1317	0	0.407	0	0.024	0.2047	0.0484
	CGTCACTAGGATATAC_COUPOE_PP_POS1	CoupOE	PCV	-1.79692	1.35357			CGTCACTAGGATATAC_COUPOE_PP_POS1	4.2481	0.9884	2.0855	3.0764	0.0141	0	0.4866	0	0.4691	3.0465	2.7802
	CGTCAGGGTAGATTAG_COUPOE_PP_POS1	CoupOE	CapEC_PP	-0.0100046	-9.70606			CGTCAGGGTAGATTAG_COUPOE_PP_POS1	2.7179	0.1881	1.219	2.9903	0.1072	0	0.6821	0	0	0.1011	0.0205
	CGTCAGGTCAACACGT_COUPOE_PP_POS1	CoupOE	CapEC_LP	-1.75409	-11.2514			CGTCAGGTCAACACGT_COUPOE_PP_POS1	1.3318	0.0972	1.1608	1.752	0.2432	0	0.4471	0	0.0738	0	0
	CGTCCATTCGGGAGTA_COUPOE_PP_POS1	CoupOE	CapEC_PP	1.7394	-9.39302			CGTCCATTCGGGAGTA_COUPOE_PP_POS1	4.407	0.1877	1.5074	2.7805	0.2391	0	0.6758	0	0.1113	0.5083	0.298
	CGTGAGCCAACGATGG_COUPOE_PP_POS1	CoupOE	CapEC_PP	1.20167	-6.65328			CGTGAGCCAACGATGG_COUPOE_PP_POS1	3.6979	0.081	1.027	2.7038	0.0948	0	0.1186	0	0.0222	0.1086	0.0827
	CGTGAGCCAGCTTAAC_COUPOE_PP_POS1	CoupOE	CapEC_PP	-1.35382	-5.97457			CGTGAGCCAGCTTAAC_COUPOE_PP_POS1	0.4062	0	2.0508	1.3196	1.8589	0.0137	0.2593	0	0.3449	0	0.2276
	CGTGAGCCATCGACGC_COUPOE_PP_POS1	CoupOE	CapEC_PP	1.1231	-9.31893			CGTGAGCCATCGACGC_COUPOE_PP_POS1	3.8681	0.0508	1.4512	3.0857	0.0795	0	0.2484	0	0.0664	0.2311	0.1645
	CGTGAGCGTACCAGTT_COUPOE_PP_POS1	CoupOE	CapEC_PP	2.40252	-5.73743			CGTGAGCGTACCAGTT_COUPOE_PP_POS1	2.6657	0.5295	1.1301	2.0558	0.5497	0	0.3069	0	0	0.0024	0.0202
	CGTGAGCGTTACGCGC_COUPOE_PP_POS1	CoupOE	CapEC_PP	1.70318	-9.42896			CGTGAGCGTTACGCGC_COUPOE_PP_POS1	4.0751	0.4543	1.3916	2.5232	0.5061	0	0.7972	0	0.6136	0.256	0.3101
	CGTGAGCTCCGCGCAA_COUPOE_PP_POS1	CoupOE	CapEC_PP	1.81532	-7.42241			CGTGAGCTCCGCGCAA_COUPOE_PP_POS1	0.9407	0.0858	2.1089	1.3498	0.1375	0	0.3724	0	0.0164	0.0337	0.0542
	CGTGAGCTCTGGTATG_COUPOE_PP_POS1	CoupOE	CapEC_PP	2.8099	-6.73647			CGTGAGCTCTGGTATG_COUPOE_PP_POS1	4.1543	0.4308	1.4588	2.348	0.2001	0	0.2614	0.0216	0.0186	0.3158	0.3359
	CGTGAGCTCTGGTGTA_COUPOE_PP_POS1	CoupOE	CapEC_PP	-3.54362	-3.78924			CGTGAGCTCTGGTGTA_COUPOE_PP_POS1	0.2414	0.1321	1.3965	1.454	0.4541	0.5565	0.1024	0	0.3054	0	0.0317
	CGTGTAAAGATAGGAG_COUPOE_PP_POS1	CoupOE	CapEC_PP	0.894992	-6.60849			CGTGTAAAGATAGGAG_COUPOE_PP_POS1	3.6021	0.3393	1.6304	1.7983	0.2209	0	0.2182	0	0	0.0859	0.1628
	CGTGTAAAGGACTGGT_COUPOE_PP_POS1	CoupOE	CapEC_PP	1.67696	-9.94098			CGTGTAAAGGACTGGT_COUPOE_PP_POS1	4.8164	0.1626	0.7892	3.0509	0.079	0	1.3989	0.1271	0.0243	0.9	0.7081
	CGTGTAACACACTGCG_COUPOE_PP_POS1	CoupOE	CapEC_PP	1.51983	-10.0912			CGTGTAACACACTGCG_COUPOE_PP_POS1	4.1407	0.3269	1.1602	3.246	0.5394	0	0.1856	0	0.0197	1.0883	0.0621
	CGTGTAACACGGTAGA_COUPOE_PP_POS1	CoupOE	CapEC_PP	1.2718	-9.34886			CGTGTAACACGGTAGA_COUPOE_PP_POS1	3.8388	0.1535	1.7276	2.9496	0.3544	0	0.4497	0.0156	0.068	0.2194	0.1489
	CGTGTAAGTAAGAGAG_COUPOE_PP_POS1	CoupOE	PCV	-1.46879	2.30816			CGTGTAAGTAAGAGAG_COUPOE_PP_POS1	4.2758	0.7387	2.3856	2.8803	0.033	0	0.4866	0	1.3243	1.9569	2.8205
	CGTGTAAGTGGTCTCG_COUPOE_PP_POS1	CoupOE	CapEC_PP	-2.84629	-3.65387			CGTGTAAGTGGTCTCG_COUPOE_PP_POS1	0.2978	0.1195	1.6119	1.9098	1.2149	0.5142	0.2595	0	0.6746	0	0.0188
	CGTTAGAAGCGATATA_COUPOE_PP_POS1	CoupOE	CapEC_PP	3.54955	-5.77698			CGTTAGAAGCGATATA_COUPOE_PP_POS1	3.5416	0.5811	0.7562	1.14	0.0496	0	0.0536	0	0.2437	0.0378	0.2914
	CGTTAGAAGGCATGTG_COUPOE_PP_POS1	CoupOE	CapEC_PP	-6.99727	-5.7122			CGTTAGAAGGCATGTG_COUPOE_PP_POS1	3.2797	0.7295	1.0637	1.8443	0.9538	0	0.3832	0	0	0.0044	0.0115
	CGTTAGAGTCTTGCGG_COUPOE_PP_POS1	CoupOE	PCV	-1.7391	2.23588			CGTTAGAGTCTTGCGG_COUPOE_PP_POS1	4.2496	0.7966	2.3804	2.8248	0.0383	0	0.6785	0.0324	0.5613	2.7857	2.9867
	CGTTCTGCAAGCCGCT_COUPOE_PP_POS1	CoupOE	CapEC_PP	-3.67112	-8.09545			CGTTCTGCAAGCCGCT_COUPOE_PP_POS1	0.3987	0.1606	1.8585	1.3191	0.9709	0	0.4857	0	0	0	0.004
	CGTTGGGCAGCCAATT_COUPOE_PP_POS1	CoupOE	CapEC_PP	-0.569784	-9.68187			CGTTGGGCAGCCAATT_COUPOE_PP_POS1	3.2996	0.0845	0.89	2.2122	0.0497	0	1.6332	0.1977	0.0581	0.272	0.0396
	CGTTGGGGTATCAGTC_COUPOE_PP_POS1	CoupOE	CapEC_PP	1.7785	-10.0793			CGTTGGGGTATCAGTC_COUPOE_PP_POS1	4.7067	0.2635	1.3301	2.448	0.2475	0	0.7105	0	0	0.4489	0.1233
	CGTTGGGGTTAAAGTG_COUPOE_PP_POS1	CoupOE	CapEC_PP	1.44342	-9.16134			CGTTGGGGTTAAAGTG_COUPOE_PP_POS1	3.0895	0	1.2219	2.45	0.54	0	0.1651	0	0.0923	0.2371	0.3317
	CTAACTTAGAGCTGGT_COUPOE_PP_POS1	CoupOE	CapEC_PP	-0.916987	-7.61255			CTAACTTAGAGCTGGT_COUPOE_PP_POS1	2.9695	0.1625	1.6789	2.6561	0.1729	0	0.2887	0	0.0684	0.2178	0.0628
	CTAACTTAGCACAGGT_COUPOE_PP_POS1	CoupOE	CapEC_PP	-3.41486	-7.86784			CTAACTTAGCACAGGT_COUPOE_PP_POS1	0.1947	0.3294	1.3665	1.1103	0.8687	0.0587	0.328	0	0.0357	0	0
	CTAAGACAGCCCAACC_COUPOE_PP_POS1	CoupOE	CapEC_PP	0.622529	-9.19895			CTAAGACAGCCCAACC_COUPOE_PP_POS1	3.8856	0.4801	1.2646	2.4304	0.4588	0	0.655	0.0463	0.5765	0.0981	0.1309
	CTAAGACGTAAGAGGA_COUPOE_PP_POS1	CoupOE	CapEC_PP	-2.42272	-5.14226			CTAAGACGTAAGAGGA_COUPOE_PP_POS1	0.8016	0.0417	1.3562	1.852	1.0358	0	0.1091	0	0.8869	0.0265	0.0244
	CTAATGGCAGATCTGT_COUPOE_PP_POS1	CoupOE	CapEC_PP	-7.03304	-6.14732			CTAATGGCAGATCTGT_COUPOE_PP_POS1	3.1038	0.6857	1.1273	1.7306	0.5751	0	0.1979	0	0	0.0012	0.0108
	CTAATGGCAGTGACAG_COUPOE_PP_POS1	CoupOE	CapEC_PP	0.549119	-8.03796			CTAATGGCAGTGACAG_COUPOE_PP_POS1	3.4723	0.4578	1.2174	2.2776	0.5227	0	0.4513	0.0383	0.0505	0.0815	0.0819
	CTACACCCAGCTCCGA_COUPOE_PP_POS1	CoupOE	CapEC_PP	-5.08167	-8.24839			CTACACCCAGCTCCGA_COUPOE_PP_POS1	0.2891	0.0066	2.624	0.8587	1.3503	0	0.4895	0	0.0397	0	0.0301
	CTACACCCAGTCGATT_COUPOE_PP_POS1	CoupOE	Art	-0.328178	-2.51368			CTACACCCAGTCGATT_COUPOE_PP_POS1	2.0198	0.1263	1.1084	1.4185	0.1653	0	0.0128	0	0.0465	0.0134	0.0693
	CTACATTCAGCTCGAC_COUPOE_PP_POS1	CoupOE	PCV	-1.78595	1.99258			CTACATTCAGCTCGAC_COUPOE_PP_POS1	4.3587	1.1208	1.4857	3.2124	0.1059	0	0.4757	0	0.9384	2.8339	2.8397
	CTACATTGTCATCGGC_COUPOE_PP_POS1	CoupOE	CapEC_PP	1.58482	-5.47995			CTACATTGTCATCGGC_COUPOE_PP_POS1	4.0555	0.1078	0.7357	1.5163	0.0492	0	0.0284	0	0	0.1363	0.0586
	CTACATTTCATTGCGA_COUPOE_PP_POS1	CoupOE	CapEC_PP	-2.40586	-8.469			CTACATTTCATTGCGA_COUPOE_PP_POS1	0.2982	0.0546	1.9919	1.1824	1.1299	0.0652	0.6829	0	0.0534	0	0.0381
	CTACCCAGTCTCAACA_COUPOE_PP_POS1	CoupOE	CapEC_PP	-1.99492	-7.15033			CTACCCAGTCTCAACA_COUPOE_PP_POS1	0.1978	0.0338	2.0771	1.2419	1.7524	0	0.2304	0	0.0375	0	0.0192
	CTACGTCAGACGCACA_COUPOE_PP_POS1	CoupOE	CapEC_PP	-1.83768	-6.82485			CTACGTCAGACGCACA_COUPOE_PP_POS1	0.1866	0.0133	2.2838	1.0181	2.1313	0	0.3103	0	0.1606	0	0.009
	CTACGTCCAATCCAAC_COUPOE_PP_POS1	CoupOE	PCV	-1.90838	3.40977			CTACGTCCAATCCAAC_COUPOE_PP_POS1	4.3826	0.442	1.9039	2.8046	0.0609	0	2.0562	0.27	0.4562	2.0925	2.8405
	CTACGTCCAGTAGAGC_COUPOE_PP_POS1	CoupOE	CapEC_PP	0.691714	-5.24644			CTACGTCCAGTAGAGC_COUPOE_PP_POS1	3.4782	0.2511	1.0543	1.8395	0.0655	0	0.2014	0	0.0075	0.0312	0.0643
	CTACGTCTCGGTCCGA_COUPOE_PP_POS1	CoupOE	CapEC_PP	-4.3609	-8.32589			CTACGTCTCGGTCCGA_COUPOE_PP_POS1	2.9701	0.3918	1.5703	2.0595	0.7282	0	0.8668	0	0.144	0.0478	0.227
	CTACGTCTCTATGTGG_COUPOE_PP_POS1	CoupOE	CapEC_PP	-4.91727	-6.72232			CTACGTCTCTATGTGG_COUPOE_PP_POS1	0.5432	0.0382	2.1589	1.0548	1.2267	0	0.2526	0	0	0	0.0847
	CTACGTCTCTGTCAAG_COUPOE_PP_POS1	CoupOE	CapEC_PP	-2.31479	-5.10643			CTACGTCTCTGTCAAG_COUPOE_PP_POS1	1.1493	0.3056	1.1683	1.7348	0.9922	0	0.1728	0	0.1098	0	0.0063
	CTAGAGTAGAATAGGG_COUPOE_PP_POS1	CoupOE	CapEC_PP	1.01588	-7.78753			CTAGAGTAGAATAGGG_COUPOE_PP_POS1	3.4781	0.0468	1.645	2.444	0.3291	0	0.25	0	0.915	0.1668	0.0178
	CTAGAGTAGTGTTGAA_COUPOE_PP_POS1	CoupOE	CapEC_PP	1.82178	-9.30472			CTAGAGTAGTGTTGAA_COUPOE_PP_POS1	3.6937	0.5705	1.1803	3.3846	0.179	0	0.7302	0	0.1543	0.4891	0.4006
	CTAGAGTGTTCAGCGC_COUPOE_PP_POS1	CoupOE	CapEC_PP	1.81832	-9.34874			CTAGAGTGTTCAGCGC_COUPOE_PP_POS1	4.2106	0.0429	1.4904	2.7944	0.1376	0	0.124	0	0.1224	0.5259	0.3075
	CTAGAGTTCCGCGGTA_COUPOE_PP_POS1	CoupOE	CapEC_PP	-2.70135	-7.25933			CTAGAGTTCCGCGGTA_COUPOE_PP_POS1	0.4176	0.0334	1.6842	1.4343	1.4627	0.0794	0.399	0	0.022	0.0282	0.1366
	CTAGTGATCTCGATGA_COUPOE_PP_POS1	CoupOE	CapEC_PP	0.888226	-8.10425			CTAGTGATCTCGATGA_COUPOE_PP_POS1	3.6814	0.0666	1.4871	2.7568	0.354	0	0.1429	0	0.1667	0.1896	0.0835
	CTCACACCACACGCTG_COUPOE_PP_POS1	CoupOE	CapEC_LP	-2.26605	-11.8528			CTCACACCACACGCTG_COUPOE_PP_POS1	1.2435	0.0535	0.8929	1.7874	0.292	0	0.6901	0	0.0736	0	0.0346
	CTCACACGTTTACTCT_COUPOE_PP_POS1	CoupOE	CapEC_PP	-0.766209	-8.90716			CTCACACGTTTACTCT_COUPOE_PP_POS1	3.7371	0.3364	1.4492	2.607	0.1307	0	0.2587	0	0	0.0379	0.0223
	CTCACACTCCGCTGTT_COUPOE_PP_POS1	CoupOE	CapEC_PP	1.25861	-9.13731			CTCACACTCCGCTGTT_COUPOE_PP_POS1	4.1381	0.5499	1.5505	2.8771	0.2386	0	0.3709	0	0.1204	0.278	0.2282
	CTCAGAAAGGATGCGT_COUPOE_PP_POS1	CoupOE	CapEC_PP	2.54599	-4.96953			CTCAGAAAGGATGCGT_COUPOE_PP_POS1	2.0572	0.4726	0.6174	2.6817	0.1592	0	0.286	0	0	0.1154	0
	CTCAGAAGTGTGCGTC_COUPOE_PP_POS1	CoupOE	CapEC_PP	-2.01933	-8.33163			CTCAGAAGTGTGCGTC_COUPOE_PP_POS1	0.3405	0.195	1.8929	1.0722	0.9715	0.0202	0.2003	0	0	0	0.0028
	CTCAGAAGTTTAAGCC_COUPOE_PP_POS1	CoupOE	CapEC_PP	0.0906199	-7.6193			CTCAGAAGTTTAAGCC_COUPOE_PP_POS1	3.2008	0.0218	1.2091	2.7479	0.4649	0	0.2974	0	0.1382	0.0309	0.0443
	CTCATTATCTGAGGGA_COUPOE_PP_POS1	CoupOE	CapEC_PP	0.166592	-9.6038			CTCATTATCTGAGGGA_COUPOE_PP_POS1	3.8399	0.0698	1.1744	3.1414	0.1129	0	0.07	0	0	0.5075	0.1938
	CTCCTAGGTTAAAGTG_COUPOE_PP_POS1	CoupOE	PCV	-1.97538	1.40677			CTCCTAGGTTAAAGTG_COUPOE_PP_POS1	4.5781	0.3674	1.4124	3.2303	0.0117	0	0.6129	0	0.0335	1.641	0.7406
	CTCCTAGGTTTCCACC_COUPOE_PP_POS1	CoupOE	CapEC_PP	-2.7258	-7.94722			CTCCTAGGTTTCCACC_COUPOE_PP_POS1	0.4655	0.0831	2.4535	1.4439	0.8675	0.1018	0.2595	0	0.21	0	0.0071
	CTCCTAGTCTCTGTCG_COUPOE_PP_POS1	CoupOE	CapEC_PP	-1.84357	-8.28198			CTCCTAGTCTCTGTCG_COUPOE_PP_POS1	0.5177	0.2341	1.8576	1.0162	1.2194	0	0.3168	0	0.0915	0	0
	CTCGAAAAGACCGGAT_COUPOE_PP_POS1	CoupOE	CapEC_PP	0.861459	-7.26036			CTCGAAAAGACCGGAT_COUPOE_PP_POS1	4.4054	0.1406	1.7014	2.3592	0.4949	0	0.3915	0	0.7921	0.2179	0.0787
	CTCGAAAAGGTCGGAT_COUPOE_PP_POS1	CoupOE	CapEC_PP	-3.21664	-8.3286			CTCGAAAAGGTCGGAT_COUPOE_PP_POS1	0.2092	0	1.9497	1.4453	1.1194	0	0.1908	0	0	0	0.0312
	CTCGAAACAATCGAAA_COUPOE_PP_POS1	CoupOE	PCV	-2.572	1.27784			CTCGAAACAATCGAAA_COUPOE_PP_POS1	4.6461	0.3563	1.3142	3.1356	0.1518	0	0.9222	0	0.0889	1.1273	0.9752
	CTCGAAACACATTTCT_COUPOE_PP_POS1	CoupOE	CapEC_PP	-2.70596	-8.79375			CTCGAAACACATTTCT_COUPOE_PP_POS1	0.2583	0.4285	2.055	0.7309	0.9796	0	0.2519	0	0	0	0.0051
	CTCGAAACACTTGGAT_COUPOE_PP_POS1	CoupOE	CapEC_LP	-1.30777	-11.3772			CTCGAAACACTTGGAT_COUPOE_PP_POS1	2.8195	0.2652	0.5165	2.5619	0.0648	0	0.5281	0	0	0.1027	0.0037
	CTCGAAAGTCACTTCC_COUPOE_PP_POS1	CoupOE	CapEC_PP	-6.55016	-5.30202			CTCGAAAGTCACTTCC_COUPOE_PP_POS1	2.1739	0.0604	1.1058	2.4884	0.0332	0	0.9451	0	0.0136	0	0.0245
	CTCGAAATCTAACTGG_COUPOE_PP_POS1	CoupOE	CapEC_PP	1.0129	-8.20572			CTCGAAATCTAACTGG_COUPOE_PP_POS1	4.3337	0	1.2437	2.7405	0.2052	0	0.2776	0	0.4827	0.1598	0.0162
	CTCGAAATCTGACCTC_COUPOE_PP_POS1	CoupOE	CapEC_PP	0.974439	-7.50385			CTCGAAATCTGACCTC_COUPOE_PP_POS1	4.3042	0.3721	2.0954	2.7599	0.1759	0	0.481	0	1.422	0.4395	0.1228
	CTCGAGGAGACCTTTG_COUPOE_PP_POS1	CoupOE	CapEC_PP	-7.63312	-6.24031			CTCGAGGAGACCTTTG_COUPOE_PP_POS1	2.0809	1.0731	1.288	1.1086	0.8488	0	0.1769	0	0	0	0.0737
	CTCGAGGAGATACACA_COUPOE_PP_POS1	CoupOE	CapEC_PP	-2.69175	-8.20166			CTCGAGGAGATACACA_COUPOE_PP_POS1	0.7877	0.4139	1.5815	1.2395	1.0486	0	0.2524	0	0.0284	0.0037	0
	CTCGAGGAGATGTAAC_COUPOE_PP_POS1	CoupOE	CapEC_PP	0.762017	-5.97946			CTCGAGGAGATGTAAC_COUPOE_PP_POS1	3.108	0.187	1.9525	2.2252	0.8538	0	0.1832	0	0.1001	0.032	0.009
	CTCGAGGTCAGTTAGC_COUPOE_PP_POS1	CoupOE	CapEC_PP	-0.445259	-10.1239			CTCGAGGTCAGTTAGC_COUPOE_PP_POS1	2.8244	0.2131	1.2896	3.2304	0.5796	0.0688	0.1083	0	0.066	0.2117	0.0375
	CTCGAGGTCATCATTC_COUPOE_PP_POS1	CoupOE	CapEC_PP	0.0809532	-9.19349			CTCGAGGTCATCATTC_COUPOE_PP_POS1	3.3599	0.4236	1.2164	2.5184	0.2203	0	0.2235	0	0	0.0278	0.0162
	CTCGAGGTCCTTGCCA_COUPOE_PP_POS1	CoupOE	CapEC_PP	-2.41533	-8.76969			CTCGAGGTCCTTGCCA_COUPOE_PP_POS1	3.5123	0.414	1.3252	2.9321	0.2733	0	0.4674	0	0.0095	0	0.0125
	CTCGGAGCATCCGGGT_COUPOE_PP_POS1	CoupOE	CapEC_PP	-3.27404	-8.37981			CTCGGAGCATCCGGGT_COUPOE_PP_POS1	0.173	0	1.7063	1.431	0.7453	0	1.0246	0	0	0	0.017
	CTCGGGAAGACTCGGA_COUPOE_PP_POS1	CoupOE	CapEC_PP	0.185676	-7.41763			CTCGGGAAGACTCGGA_COUPOE_PP_POS1	2.0975	0.1425	1.2646	2.357	0.5288	0.0331	0.2634	0	0.6312	0.0397	0.0331
	CTCGGGAAGCTGCCCA_COUPOE_PP_POS1	CoupOE	CapEC_PP	-0.386163	-6.95718			CTCGGGAAGCTGCCCA_COUPOE_PP_POS1	3.1191	0.0969	2.7135	2.5488	0.6102	0	0.2966	0	0.1898	0.0485	0.0131
	CTCGGGACAGTAACGG_COUPOE_PP_POS1	CoupOE	CapEC_LP	-2.64296	-12.5551			CTCGGGACAGTAACGG_COUPOE_PP_POS1	0.4833	0.3689	1.2563	1.0638	0.7852	0	0.1552	0	0.0323	0	0.1014
	CTCGGGATCAGTACGT_COUPOE_PP_POS1	CoupOE	CapEC_PP	1.71051	-8.57612			CTCGGGATCAGTACGT_COUPOE_PP_POS1	4.2217	0.0821	1.2518	2.6917	0.2936	0	0.4971	0	0.0085	0.1758	0.0726
	CTCGGGATCTAACGGT_COUPOE_PP_POS1	CoupOE	PCV	-2.26474	2.02601			CTCGGGATCTAACGGT_COUPOE_PP_POS1	4.9698	0.1385	1.5466	3.0447	0.1186	0	0.7303	0.02	0.0844	0.6711	0.4784
	CTCGTCAAGGTAGCCA_COUPOE_PP_POS1	CoupOE	CapEC_PP	0.380919	-6.74353			CTCGTCAAGGTAGCCA_COUPOE_PP_POS1	3.7631	0.1979	1.979	2.383	0.8214	0	0.1814	0	0.3889	0.0554	0.0266
	CTCGTCAGTCTTGATG_COUPOE_PP_POS1	CoupOE	CapEC_PP	0.226386	-9.77555			CTCGTCAGTCTTGATG_COUPOE_PP_POS1	2.3942	0.2888	0.9405	3.0641	0.3528	0	0.3616	0	0.0559	0.1003	0
	CTCGTCATCACAATGC_COUPOE_PP_POS1	CoupOE	CapEC_PP	-2.61208	-5.30426			CTCGTCATCACAATGC_COUPOE_PP_POS1	1.2081	0.142	1.7495	2.6595	0.8128	0.0056	0.3189	0	0.3076	0	0.014
	CTCGTCATCTGGCGAC_COUPOE_PP_POS1	CoupOE	CapEC_PP	-2.32121	-4.85636			CTCGTCATCTGGCGAC_COUPOE_PP_POS1	1.2946	0.0981	1.5004	1.5572	1.1056	0.0864	0.3107	0	1.1858	0.0209	0.018
	CTCTAATAGGAATCGC_COUPOE_PP_POS1	CoupOE	CapEC_PP	-2.38305	-5.53944			CTCTAATAGGAATCGC_COUPOE_PP_POS1	0.3759	0.0376	1.6641	1.6678	0.8335	0.3224	0.2007	0	0.0743	0	0.0505
	CTCTAATCAGATCTGT_COUPOE_PP_POS1	CoupOE	CapEC_PP	-3.08967	-8.63213			CTCTAATCAGATCTGT_COUPOE_PP_POS1	0.2874	0.1308	1.7949	0.8373	0.9437	0	0.0969	0	0	0	0.0107
	CTCTAATCATCTACGA_COUPOE_PP_POS1	CoupOE	PCV	-1.57718	1.75185			CTCTAATCATCTACGA_COUPOE_PP_POS1	4.0796	0.9716	1.6343	3.7099	0.0124	0	0.4898	0	0.6017	3.2644	3.0763
	CTCTACGCAGTCCTTC_COUPOE_PP_POS1	CoupOE	PCV	-0.654273	2.33731			CTCTACGCAGTCCTTC_COUPOE_PP_POS1	4.0042	0.5391	2.0808	3.1595	0.0278	0	0.3505	0.0169	0.4416	2.0641	2.5446
	CTCTACGTCCCTTGTG_COUPOE_PP_POS1	CoupOE	CapEC_PP	-1.0241	-5.6474			CTCTACGTCCCTTGTG_COUPOE_PP_POS1	0.4523	0	2.2481	1.1271	2.1453	0	0.4862	0	1.5858	0	0.01
	CTCTGGTGTACTCTCC_COUPOE_PP_POS1	CoupOE	CapEC_PP	-0.951896	-7.41558			CTCTGGTGTACTCTCC_COUPOE_PP_POS1	3.4948	0.0506	1.5806	3.5249	0.1782	0	0.1938	0	0.4951	0.4898	0.1692
	CTCTGGTGTATCTGCA_COUPOE_PP_POS1	CoupOE	CapEC_PP	0.716567	-9.24856			CTCTGGTGTATCTGCA_COUPOE_PP_POS1	3.3404	0.3495	1.3299	3.1143	0.0306	0	0.1947	0	0.0858	0.4439	0.143
	CTGAAACTCCGCATCT_COUPOE_PP_POS1	CoupOE	CapEC_PP	-1.14854	-8.70514			CTGAAACTCCGCATCT_COUPOE_PP_POS1	3.2721	0.2156	0.8926	2.591	0.1608	0	0.2987	0	0.026	0.0422	0.1019
	CTGAAGTCACTAAGTC_COUPOE_PP_POS1	CoupOE	PCV	-2.1706	1.21215			CTGAAGTCACTAAGTC_COUPOE_PP_POS1	4.2769	0.5553	1.197	3.6906	0	0	0.4299	0	0.3873	3.3349	1.5819
	CTGATAGAGCGTCAAG_COUPOE_PP_POS1	CoupOE	CapEC_PP	2.65562	-6.08299			CTGATAGAGCGTCAAG_COUPOE_PP_POS1	3.0008	0.3332	0.9102	2.0003	0.2105	0	0.2195	0.0127	0.0389	0.0263	0.0393
	CTGATAGAGTGGAGTC_COUPOE_PP_POS1	CoupOE	CapEC_PP	-0.12366	-9.24943			CTGATAGAGTGGAGTC_COUPOE_PP_POS1	3.779	0.5209	1.3974	2.6235	0.1711	0	0.3996	0	0.1442	0.0948	0.0371
	CTGATAGCAAAGGAAG_COUPOE_PP_POS1	CoupOE	CapEC_PP	1.09028	-8.76194			CTGATAGCAAAGGAAG_COUPOE_PP_POS1	4.007	0.2982	1.797	2.6367	0.259	0	0.3102	0	0.0636	0.5092	0.4286
	CTGATAGGTCATTAGC_COUPOE_PP_POS1	CoupOE	CapEC_PP	1.51681	-9.80397			CTGATAGGTCATTAGC_COUPOE_PP_POS1	4.3501	0.1904	1.0001	3.602	0.0911	0	0.1609	0	0	0.8756	0.2508
	CTGATAGTCAACGGCC_COUPOE_PP_POS1	CoupOE	CapEC_PP	0.38067	-9.41541			CTGATAGTCAACGGCC_COUPOE_PP_POS1	3.3445	0.3746	1.5169	2.8129	0.1734	0	0.352	0	0.0392	0.1651	0.1451
	CTGATCCGTAAGGGCT_COUPOE_PP_POS1	CoupOE	PCV	-2.18936	2.07817			CTGATCCGTAAGGGCT_COUPOE_PP_POS1	4.731	0.1784	1.5124	2.9195	0.1284	0	0.7136	0	0.0673	1.2541	1.0899
	CTGATCCTCCAAAGTC_COUPOE_PP_POS1	CoupOE	CapEC_PP	-2.57616	-5.07727			CTGATCCTCCAAAGTC_COUPOE_PP_POS1	0.5439	0.0426	1.4898	2.5677	0.3526	0	0.3453	0	0.7113	0	0.0067
	CTGCCTAAGCCCAACC_COUPOE_PP_POS1	CoupOE	CapEC_PP	1.26804	-9.24052			CTGCCTAAGCCCAACC_COUPOE_PP_POS1	4.0165	0.4183	1.4269	3.0162	0.2997	0	0.3988	0	0.0127	0.2185	0.2641
	CTGCGGAAGCGTGAAC_COUPOE_PP_POS1	CoupOE	CapEC_PP	0.344948	-9.7048			CTGCGGAAGCGTGAAC_COUPOE_PP_POS1	4.5717	1.0207	1.2792	3.3096	0.2656	0	0.1935	0.0208	0.03	0.2546	0.1631
	CTGCGGAAGTCTCCTC_COUPOE_PP_POS1	CoupOE	CapEC_PP	-0.98376	-5.86568			CTGCGGAAGTCTCCTC_COUPOE_PP_POS1	2.0235	0.1136	1.8161	2.3319	0.5091	0	0.3425	0	1.0213	0.0491	0.0511
	CTGCGGACACGGTAGA_COUPOE_PP_POS1	CoupOE	CapEC_PP	-3.05245	-4.63125			CTGCGGACACGGTAGA_COUPOE_PP_POS1	0.2126	0.073	1.5128	1.0333	0.8786	0.4219	0.2991	0	0.194	0	0.0055
	CTGCGGAGTAGTACCT_COUPOE_PP_POS1	CoupOE	CapEC_PP	1.49731	-9.484			CTGCGGAGTAGTACCT_COUPOE_PP_POS1	4.2495	0.2523	1.6088	2.9292	0.0772	0	0.7002	0	0.0949	0.9154	0.2963
	CTGCTGTAGGATGTAT_COUPOE_PP_POS1	CoupOE	CRP	-0.349838	-8.8392			CTGCTGTAGGATGTAT_COUPOE_PP_POS1	2.9928	0.6173	0.8489	1.9978	0	0	0.432	0	0.0687	0.1548	0
	CTGGTCTGTCAGAAGC_COUPOE_PP_POS1	CoupOE	CapEC_PP	-2.67398	-7.70051			CTGGTCTGTCAGAAGC_COUPOE_PP_POS1	0.1947	0.007	2.402	0.9787	1.935	0.0989	0.3527	0	0.2099	0	0.0386
	CTGGTCTTCCGCATAA_COUPOE_PP_POS1	CoupOE	CapEC_PP	-2.05956	-8.28097			CTGGTCTTCCGCATAA_COUPOE_PP_POS1	0.2959	0.0607	2.0748	1.2612	1.3477	0	0.4832	0	0.0483	0	0.0113
	CTGTGCTCACGAGAGT_COUPOE_PP_POS1	CoupOE	CapEC_PP	-2.41617	-3.65874			CTGTGCTCACGAGAGT_COUPOE_PP_POS1	0.2901	0.0898	1.4117	2.3672	0.7748	0.1249	0.357	0	0.7728	0	0.0072
	CTGTGCTCATATACGC_COUPOE_PP_POS1	CoupOE	CapEC_PP	1.69896	-9.80314			CTGTGCTCATATACGC_COUPOE_PP_POS1	4.2417	0.4187	0.9471	2.9884	0.259	0	0.4309	0	0.0386	0.464	0.1462
	CTGTGCTGTATTCGTG_COUPOE_PP_POS1	CoupOE	PCV	-1.95371	1.16219			CTGTGCTGTATTCGTG_COUPOE_PP_POS1	4.085	1.5247	1.9085	3.2811	0.0039	0	0.4817	0	0.3963	2.4187	2.9949
	CTGTGCTGTTTCGCTC_COUPOE_PP_POS1	CoupOE	CapEC_PP	1.62565	-9.06124			CTGTGCTGTTTCGCTC_COUPOE_PP_POS1	4.484	0.1621	1.8701	2.7796	0.2419	0	0.48	0	0.4024	0.5559	0.0775
	CTGTTTAAGTACCGGA_COUPOE_PP_POS1	CoupOE	CapEC_PP	-2.19673	-5.85894			CTGTTTAAGTACCGGA_COUPOE_PP_POS1	0.1956	0.0114	2.025	1.1486	1.6109	0	0.2073	0	0.0468	0	0.052
	CTGTTTACACGGCCAT_COUPOE_PP_POS1	CoupOE	CapEC_PP	-2.78883	-5.13519			CTGTTTACACGGCCAT_COUPOE_PP_POS1	0.1618	0	1.778	0.9415	1.5958	0.0656	0.4422	0	0.237	0	0.0106
	CTTAACTCACTGTCGG_COUPOE_PP_POS1	CoupOE	CRP	-0.665118	-11.8158			CTTAACTCACTGTCGG_COUPOE_PP_POS1	2.5656	0.5339	0.8883	2.0418	0.1195	0	0.5589	0	0	0.0898	0
	CTTAACTCATCAGTCA_COUPOE_PP_POS1	CoupOE	CapEC_LP	-2.1193	-10.2753			CTTAACTCATCAGTCA_COUPOE_PP_POS1	0.3052	0.0475	1.7223	1.0638	1.1317	0.1504	0.6951	0	0.1189	0	0.0067
	CTTACCGAGACCTTTG_COUPOE_PP_POS1	CoupOE	CapEC_PP	1.73228	-9.88678			CTTACCGAGACCTTTG_COUPOE_PP_POS1	4.4148	0.4292	1.2627	3.3733	0.2348	0	0.1806	0	0	0.4531	0.3477
	CTTACCGCACGTCTCT_COUPOE_PP_POS1	CoupOE	CapEC_LP	-1.12052	-11.6266			CTTACCGCACGTCTCT_COUPOE_PP_POS1	2.957	0.2393	0.6468	2.7375	0.0883	0	0.4733	0	0.0141	0.3398	0.0174
	CTTACCGGTTCGTGAT_COUPOE_PP_POS1	CoupOE	CapEC_PP	-0.0470047	-8.64201			CTTACCGGTTCGTGAT_COUPOE_PP_POS1	3.5132	0.4737	0.7946	3.1274	0.0446	0	0.0926	0	0.0393	0.4826	0.1325
	CTTAGGATCGGACAAG_COUPOE_PP_POS1	CoupOE	CapEC_PP	1.1913	-9.76739			CTTAGGATCGGACAAG_COUPOE_PP_POS1	4.4513	0.1368	1.0429	3.1264	0.0685	0	0.1604	0	0	0.7309	0.5042
	CTTCTCTAGCTCAACT_COUPOE_PP_POS1	CoupOE	PCV	-2.96898	3.17993			CTTCTCTAGCTCAACT_COUPOE_PP_POS1	4.4423	0.186	0.5705	2.3845	0.053	0	0.4031	0.0154	0.1272	0.8557	0.2693
	CTTGGCTAGGATCGCA_COUPOE_PP_POS1	CoupOE	CapEC_PP	1.83765	-9.36468			CTTGGCTAGGATCGCA_COUPOE_PP_POS1	3.7433	0.0061	0.9806	3.1429	0.1172	0	0.4558	0	0.5165	0.5254	0.2205
	CTTGGCTTCGACAGCC_COUPOE_PP_POS1	CoupOE	CapEC_PP	1.01269	-9.90536			CTTGGCTTCGACAGCC_COUPOE_PP_POS1	4.1037	0.5289	0.7846	3.1078	0.0759	0	0.2008	0	0	0.8785	0.1329
	CTTTGCGAGATAGTCA_COUPOE_PP_POS1	CoupOE	CapEC_PP	1.71665	-10.1738			CTTTGCGAGATAGTCA_COUPOE_PP_POS1	4.4594	0.2541	1.0831	3.0794	0.1224	0	0.4209	0	0.0339	0.6618	0.3993
	CTTTGCGGTAGTGAAT_COUPOE_PP_POS1	CoupOE	CapEC_PP	2.55633	-7.68239			CTTTGCGGTAGTGAAT_COUPOE_PP_POS1	3.9141	0.59	1.3527	2.0082	0.1838	0	1.047	0.2304	0.3234	0.3898	0.52
	GAAACTCGTGTTGAGG_COUPOE_PP_POS1	CoupOE	CapEC_PP	0.179875	-9.66205			GAAACTCGTGTTGAGG_COUPOE_PP_POS1	2.1909	0.3574	1.2231	2.4571	0.3177	0	0.7776	0	0.0188	0.0355	0.0235
	GAACATCAGCACCGTC_COUPOE_PP_POS1	CoupOE	CapEC_PP	-6.40896	-6.63829			GAACATCAGCACCGTC_COUPOE_PP_POS1	0.5441	0.0206	2.3601	0.632	0.8426	0	0.2662	0	0	0	0.1906
	GAACCTACACCTATCC_COUPOE_PP_POS1	CoupOE	CapEC_PP	-0.677799	-9.16943			GAACCTACACCTATCC_COUPOE_PP_POS1	3.8347	0.263	1.5238	3.1544	0.259	0	0.3058	0	0.0768	0.1245	0.0732
	GAACCTAGTGGTGTAG_COUPOE_PP_POS1	CoupOE	CapEC_PP	-0.458175	-8.83581			GAACCTAGTGGTGTAG_COUPOE_PP_POS1	2.7534	0.447	0.9522	1.8212	0.0583	0	1.1192	0.1034	0.3403	0.3543	0.0758
	GAACGGAAGATCCGAG_COUPOE_PP_POS1	CoupOE	CapEC_PP	0.714386	-7.9055			GAACGGAAGATCCGAG_COUPOE_PP_POS1	3.6684	0.1049	1.5639	2.7543	0.2799	0	0.2287	0	1.5803	0.1551	0.0431
	GAACGGAAGGAGCGTT_COUPOE_PP_POS1	CoupOE	CapEC_PP	0.662674	-9.86423			GAACGGAAGGAGCGTT_COUPOE_PP_POS1	4.157	0.428	1.2549	3.2968	0.2379	0	0.2733	0	0.0239	0.655	0.1277
	GAACGGATCGCTTGTC_COUPOE_PP_POS1	CoupOE	CapEC_PP	-1.86087	-8.45905			GAACGGATCGCTTGTC_COUPOE_PP_POS1	3.063	0.1588	1.5076	2.5757	0.5282	0	0.4001	0	0.1613	0.0506	0.0779
	GAAGCAGAGGGTCGAT_COUPOE_PP_POS1	CoupOE	PCV	-1.4963	1.88108			GAAGCAGAGGGTCGAT_COUPOE_PP_POS1	4.0701	1.1551	2.4183	2.7073	0.091	0	0.7404	0.013	0.7757	2.4206	2.7984
	GAAGCAGCAAACCTAC_COUPOE_PP_POS1	CoupOE	CapEC_PP	-3.03557	-4.41065			GAAGCAGCAAACCTAC_COUPOE_PP_POS1	1.857	0.1057	1.341	1.6227	0.7627	0	0.3185	0	1.2715	0.0112	0.0117
	GAATAAGAGGTGATAT_COUPOE_PP_POS1	CoupOE	CapEC_PP	-3.84145	-7.24588			GAATAAGAGGTGATAT_COUPOE_PP_POS1	0.4104	0.0595	1.934	1.4593	1.404	0	0.4856	0	0.0339	0	0.1282
	GAATAAGCAAGGACTG_COUPOE_PP_POS1	CoupOE	CapEC_PP	-1.0822	-8.60299			GAATAAGCAAGGACTG_COUPOE_PP_POS1	0.2778	0.7481	1.3667	1.7222	1.295	0	0.2752	0	0.014	0	0.0142
	GAATAAGGTCGTGGCT_COUPOE_PP_POS1	CoupOE	CapEC_PP	1.63081	-10.2416			GAATAAGGTCGTGGCT_COUPOE_PP_POS1	4.485	0.25	1.0268	3.1875	0.2491	0	0.2364	0	0.0461	1.0083	0.238
	GAATGAAAGACATAAC_COUPOE_PP_POS1	CoupOE	CapEC_PP	-2.11011	-2.53024			GAATGAAAGACATAAC_COUPOE_PP_POS1	0.4314	0.2083	0.9645	2.4791	0.5962	0.0952	0.1988	0	0.1398	0	0
	GAATGAACAGTTAACC_COUPOE_PP_POS1	CoupOE	CapEC_PP	-6.07739	-6.36022			GAATGAACAGTTAACC_COUPOE_PP_POS1	2.8305	0.1713	0.7336	1.0085	0.2931	0	0.0622	0	0	0	0.4305
	GAATGAAGTTCTGGTA_COUPOE_PP_POS1	CoupOE	CapEC_PP	1.10682	-9.60415			GAATGAAGTTCTGGTA_COUPOE_PP_POS1	3.7053	0.2331	1.5218	2.8658	0.0326	0	0.3763	0	0	1.0263	0.5178
	GAATGAATCCGGGTGT_COUPOE_PP_POS1	CoupOE	PCV	-1.70036	1.72302			GAATGAATCCGGGTGT_COUPOE_PP_POS1	4.1063	0.9459	2.2661	2.3518	0.0212	0	0.761	0	1.0154	2.8109	2.9428
	GAATGAATCGGTCCGA_COUPOE_PP_POS1	CoupOE	CapEC_LP	-1.14351	-10.7182			GAATGAATCGGTCCGA_COUPOE_PP_POS1	3.7094	0.5803	1.2341	2.4314	0.0584	0	0.3333	0	0.1233	0.4374	0.281
	GACACGCAGACAATAC_COUPOE_PP_POS1	CoupOE	CapEC_PP	0.972623	-8.31879			GACACGCAGACAATAC_COUPOE_PP_POS1	3.9138	0.0109	1.892	2.5485	0.2663	0	0.1609	0	0.0848	0.3241	0.0649
	GACACGCAGGCAGTCA_COUPOE_PP_POS1	CoupOE	CapEC_PP	1.11432	-8.88953			GACACGCAGGCAGTCA_COUPOE_PP_POS1	4.0236	0.1769	1.4648	2.9173	0.5501	0	0.6225	0	0.5663	0.3041	0.1604
	GACACGCCATAAGACA_COUPOE_PP_POS1	CoupOE	CapEC_PP	1.2914	-9.1502			GACACGCCATAAGACA_COUPOE_PP_POS1	4.3076	0.3784	1.4919	2.9631	0.2509	0	0.3652	0.0357	0.0645	0.3466	0.1892
	GACACGCGTGTAAGTA_COUPOE_PP_POS1	CoupOE	CapEC_PP	0.452392	-7.46469			GACACGCGTGTAAGTA_COUPOE_PP_POS1	3.9109	0.0906	1.8252	2.1486	0.393	0	0.1877	0	0.9681	0.0455	0.0435
	GACAGAGAGAGGTTAT_COUPOE_PP_POS1	CoupOE	CapEC_PP	0.548999	-6.68025			GACAGAGAGAGGTTAT_COUPOE_PP_POS1	4.0165	0.8988	2.4058	2.2874	0.4092	0	0.4464	0	0.0792	0.0474	0.0097
	GACAGAGTCTGTCTAT_COUPOE_PP_POS1	CoupOE	PCV	-1.72212	1.69956			GACAGAGTCTGTCTAT_COUPOE_PP_POS1	3.8342	0.7628	1.5451	3.8219	0	0	0.598	0	0.6754	4.0276	2.6694
	GACCAATCAAACGTGG_COUPOE_PP_POS1	CoupOE	CRP	4.94208	-4.43322			GACCAATCAAACGTGG_COUPOE_PP_POS1	3.2268	0.2008	0.8143	2.0045	0	0	0.8435	0.045	0.2754	0.2569	0.0132
	GACCAATTCAGCGATT_COUPOE_PP_POS1	CoupOE	CapEC_PP	-4.70369	-7.6317			GACCAATTCAGCGATT_COUPOE_PP_POS1	0.2119	0.358	1.5702	0.67	0.8582	0	0.2058	0	0	0.0145	0.2649
	GACCTGGGTAGAGCTG_COUPOE_PP_POS1	CoupOE	CapEC_PP	-2.73672	-4.24664			GACCTGGGTAGAGCTG_COUPOE_PP_POS1	0.3821	0.3298	1.2058	2.3778	0.5835	0.2693	0.229	0	0.5413	0	0.0279
	GACGCGTCAATAAGCA_COUPOE_PP_POS1	CoupOE	PCV	-4.00426	2.67666			GACGCGTCAATAAGCA_COUPOE_PP_POS1	4.9443	0.4846	1.1832	2.7549	0.137	0	3.7738	0.502	0.0763	1.9399	1.4399
	GACGCGTTCGACCAGC_COUPOE_PP_POS1	CoupOE	CapEC_PP	-3.3917	-7.91271			GACGCGTTCGACCAGC_COUPOE_PP_POS1	0.3196	0.0269	2.0576	1.0632	1.1608	0	0.1507	0	0	0	0.0179
	GACGTGCCACACTGCG_COUPOE_PP_POS1	CoupOE	PCV	-2.29797	1.08143			GACGTGCCACACTGCG_COUPOE_PP_POS1	4.2	0.6585	1.2606	2.9042	0.0632	0	0.7575	0	0.0608	0.3855	0.9067
	GACGTGCGTGAGGGAG_COUPOE_PP_POS1	CoupOE	CapEC_PP	-0.193017	-8.72913			GACGTGCGTGAGGGAG_COUPOE_PP_POS1	1.998	0.6615	0.9427	2.6441	0.1877	0	0.2535	0	0.0108	0.0585	0.0036
	GACGTGCGTGTTCTTT_COUPOE_PP_POS1	CoupOE	CapEC_PP	2.30864	-6.11542			GACGTGCGTGTTCTTT_COUPOE_PP_POS1	3.2517	0.5506	1.3553	1.903	0.362	0	0.3875	0	0.0201	0.0374	0.0126
	GACGTGCGTTGATTCG_COUPOE_PP_POS1	CoupOE	CapEC_PP	2.40199	-7.05276			GACGTGCGTTGATTCG_COUPOE_PP_POS1	3.7051	0.3152	1.2612	2.0748	0.1819	0	0.2635	0.0322	0.066	0.0536	0.0681
	GACGTTAAGCGTTTAC_COUPOE_PP_POS1	CoupOE	CapEC_PP	-0.132692	-7.92037			GACGTTAAGCGTTTAC_COUPOE_PP_POS1	4.2092	0.1593	1.9393	2.7435	0.0485	0	0.1416	0	0.2987	0.2543	0.1359
	GACGTTAAGTAAGTAC_COUPOE_PP_POS1	CoupOE	CapEC_PP	0.452803	-9.55345			GACGTTAAGTAAGTAC_COUPOE_PP_POS1	4.2528	0.1059	1.3075	3.4838	0.1822	0	0.2564	0	0	0.2986	0.4364
	GACGTTAGTACCAGTT_COUPOE_PP_POS1	CoupOE	CapEC_PP	-2.18672	-2.81781			GACGTTAGTACCAGTT_COUPOE_PP_POS1	0.5835	1.0671	0.895	2.3068	0.3498	0.4525	0.47	0	0.0684	0	0.0077
	GACGTTAGTCATACTG_COUPOE_PP_POS1	CoupOE	CapEC_PP	1.53873	-10.0234			GACGTTAGTCATACTG_COUPOE_PP_POS1	4.2103	0.2034	0.8669	2.8786	0.182	0	0.7909	0	0.0202	0.4325	0.1512
	GACTAACAGACCGGAT_COUPOE_PP_POS1	CoupOE	CapEC_PP	1.77874	-8.92447			GACTAACAGACCGGAT_COUPOE_PP_POS1	4.2463	0.0996	1.3327	2.576	0.8502	0	0.5979	0.0541	0.13	0.2736	0.0799
	GACTAACAGTTCGATC_COUPOE_PP_POS1	CoupOE	CapEC_PP	-3.195	-8.33155			GACTAACAGTTCGATC_COUPOE_PP_POS1	0.4872	0.093	1.9427	1.3236	0.5367	0.0269	0.4233	0	0.0458	0.0229	0.012
	GACTAACCACATGTGT_COUPOE_PP_POS1	CoupOE	CapEC_PP	1.03237	-8.69164			GACTAACCACATGTGT_COUPOE_PP_POS1	3.9723	0.2863	1.2446	2.5649	0.3678	0	0.3419	0	0.0475	0.0628	0.0786
	GACTAACCAGGGTTAG_COUPOE_PP_POS1	CoupOE	HEC	-5.91612	3.75984			GACTAACCAGGGTTAG_COUPOE_PP_POS1	5.3969	0.7005	1.7802	2.7091	0.0447	0	6.0969	0.9215	0.0486	1.7339	2.4866
	GACTAACTCAAGGTAA_COUPOE_PP_POS1	CoupOE	CapEC_PP	-3.59647	-3.98162			GACTAACTCAAGGTAA_COUPOE_PP_POS1	0.3746	0.1379	1.3386	2.0187	0.6791	0.0762	0.1152	0	0.466	0	0.0145
	GACTAACTCTGAGGGA_COUPOE_PP_POS1	CoupOE	CapEC_PP	1.40319	-9.92975			GACTAACTCTGAGGGA_COUPOE_PP_POS1	3.8358	0.1106	1.1873	3.1967	0.0741	0	0.3744	0	0.0368	0.4166	0.1477
	GACTACAAGGGTGTGT_COUPOE_PP_POS1	CoupOE	CapEC_LP	-2.19117	-11.4257			GACTACAAGGGTGTGT_COUPOE_PP_POS1	1.2288	0.3997	1.2874	1.7996	0.2967	0	0.4017	0	0.0573	0.0547	0.0229
	GACTGCGGTCAGATAA_COUPOE_PP_POS1	CoupOE	CapEC_PP	1.78589	-9.90034			GACTGCGGTCAGATAA_COUPOE_PP_POS1	4.3199	0.0619	1.291	2.5905	0.0804	0	0.7394	0	1.6691	0.7665	0.2444
	GACTGCGGTTCAGGCC_COUPOE_PP_POS1	CoupOE	CapEC_PP	-5.0843	-6.47907			GACTGCGGTTCAGGCC_COUPOE_PP_POS1	0.3382	0	2.2592	1.3304	0.4328	0	0.3148	0	0	0	0.0318
	GAGCAGAAGGATGTAT_COUPOE_PP_POS1	CoupOE	CapEC_PP	-0.98437	-5.74157			GAGCAGAAGGATGTAT_COUPOE_PP_POS1	1.2456	0	2.1812	1.4793	1.5304	0	0.4558	0	2.059	0	0
	GAGCAGATCTGTCTAT_COUPOE_PP_POS1	CoupOE	CapEC_PP	0.567702	-9.35229			GAGCAGATCTGTCTAT_COUPOE_PP_POS1	3.8846	0.212	1.5557	2.9551	0.2676	0	0.5725	0	0.0839	0.1274	0.0973
	GAGGTGAGTTCCGGCA_COUPOE_PP_POS1	CoupOE	PCV	-1.357	1.71745			GAGGTGAGTTCCGGCA_COUPOE_PP_POS1	4.323	0.7986	2.5423	2.6126	0.0321	0	0.6272	0	0.9092	2.4042	3.0265
	GAGTCCGAGGCATTGG_COUPOE_PP_POS1	CoupOE	CapEC_PP	-0.504404	-4.5042			GAGTCCGAGGCATTGG_COUPOE_PP_POS1	0.629	0	1.9458	1.3843	2.0933	0	0.3892	0	0.0816	0	0.029
	GAGTCCGCACGACGAA_COUPOE_PP_POS1	CoupOE	CapEC_PP	1.3811	-9.41963			GAGTCCGCACGACGAA_COUPOE_PP_POS1	4.5832	0.3448	1.1267	2.7278	0.108	0	0.4199	0.132	0.2081	0.5198	0.3222
	GAGTCCGGTACAGCAG_COUPOE_PP_POS1	CoupOE	CapEC_PP	-0.254059	-7.88573			GAGTCCGGTACAGCAG_COUPOE_PP_POS1	4.1433	0.1567	1.9144	2.7127	0.0893	0	0.312	0	0.4634	0.0896	0.0296
	GAGTCCGGTACGACCC_COUPOE_PP_POS1	CoupOE	CapEC_PP	0.773915	-9.37334			GAGTCCGGTACGACCC_COUPOE_PP_POS1	4.2883	0.3679	1.0452	3.2478	0.1813	0	1.0166	0	0.0296	0.5278	0.5885
	GATCAGTGTCTGATCA_COUPOE_PP_POS1	CoupOE	CapEC_PP	-0.416824	-9.11871			GATCAGTGTCTGATCA_COUPOE_PP_POS1	0.5355	0.2103	1.8197	1.392	1.0347	0	0.3631	0	0.0515	0	0.0137
	GATCGCGGTGTATGGG_COUPOE_PP_POS1	CoupOE	PCV	-2.14896	2.03363			GATCGCGGTGTATGGG_COUPOE_PP_POS1	4.3363	0.8113	1.2244	3.2004	0.1013	0	0.5102	0	0.1808	1.4577	1.2229
	GATCGTAGTTTCGCTC_COUPOE_PP_POS1	CoupOE	CapEC_PP	-3.44089	-7.96315			GATCGTAGTTTCGCTC_COUPOE_PP_POS1	0.5239	0.0718	2.5268	1.0245	0.4059	0	0.4604	0	0	0	0.0329
	GATCGTATCGGCGGTT_COUPOE_PP_POS1	CoupOE	PCV	-0.993538	1.57114			GATCGTATCGGCGGTT_COUPOE_PP_POS1	4.5208	1.4077	3.008	2.4253	0.0028	0	0.4231	0	1.2772	2.3	3.2099
	GATCTAGTCACAGTAC_COUPOE_PP_POS1	CoupOE	CapEC_PP	-1.42219	-8.69274			GATCTAGTCACAGTAC_COUPOE_PP_POS1	3.2984	0.073	1.1494	2.744	0.7204	0	0.1968	0	0	0.016	0.093
	GATCTAGTCGCCAAAT_COUPOE_PP_POS1	CoupOE	CapEC_PP	1.82808	-8.76389			GATCTAGTCGCCAAAT_COUPOE_PP_POS1	4.476	0.6357	1.6477	2.8369	0.1017	0	1.42	0.0999	0	0.1506	0.1454
	GATGAAACAATCCAAC_COUPOE_PP_POS1	CoupOE	CapEC_PP	-6.61388	-6.48134			GATGAAACAATCCAAC_COUPOE_PP_POS1	0.5114	0.0616	2.2607	0.9723	0.8185	0	0.3459	0	0	0	0.1114
	GATGAAAGTCTAAACC_COUPOE_PP_POS1	CoupOE	CapEC_LP	-2.12185	-11.2006			GATGAAAGTCTAAACC_COUPOE_PP_POS1	2.6457	0.3809	0.8212	2.58	0.0656	0	0.7507	0	0.0446	0.2651	0.0501
	GATGAGGCACCGGAAA_COUPOE_PP_POS1	CoupOE	CapEC_PP	2.16478	-8.62318			GATGAGGCACCGGAAA_COUPOE_PP_POS1	3.7716	0.4758	0.6827	2.5688	0.1698	0	0.4278	0	0.171	0.8898	0.3678
	GATGAGGCAGTCAGCC_COUPOE_PP_POS1	CoupOE	CapEC_PP	-0.579917	-6.4972			GATGAGGCAGTCAGCC_COUPOE_PP_POS1	1.596	0.0964	2.0315	1.7066	0.929	0	0.1742	0	0.6014	0.2957	0.0289
	GATGAGGCATAGAAAC_COUPOE_PP_POS1	CoupOE	CapEC_PP	0.457455	-9.26198			GATGAGGCATAGAAAC_COUPOE_PP_POS1	3.3763	0.2072	1.5532	2.791	0.2012	0	0.4872	0	0.1874	0.2716	0.0417
	GATGAGGTCCGTAGTA_COUPOE_PP_POS1	CoupOE	CapEC_PP	-0.24512	-9.48322			GATGAGGTCCGTAGTA_COUPOE_PP_POS1	3.8755	0.9026	1.3876	2.6516	0.0045	0	0.5398	0	0	0.1691	0.0939
	GATGCTACAGCTTAAC_COUPOE_PP_POS1	CoupOE	CapEC_PP	1.27272	-8.46321			GATGCTACAGCTTAAC_COUPOE_PP_POS1	3.9543	0.2493	1.1331	2.8635	0.1736	0	0.4334	0	0.9102	0.4258	0.1297
	GATTCAGGTGGAAAGA_COUPOE_PP_POS1	CoupOE	CapEC_PP	-1.96675	-4.21478			GATTCAGGTGGAAAGA_COUPOE_PP_POS1	0.3337	0.4039	1.41	2.609	0.505	0.0492	0.1457	0	0.5582	0	0.0065
	GATTCAGTCGATCCCT_COUPOE_PP_POS1	CoupOE	CapEC_PP	1.63752	-5.71754			GATTCAGTCGATCCCT_COUPOE_PP_POS1	3.0213	1.6825	1.4925	1.6587	0.1173	0	0.0184	0	0.0872	0.019	0.2368
	GCAAACTAGTAGATGT_COUPOE_PP_POS1	CoupOE	CapEC_PP	1.43474	-9.1416			GCAAACTAGTAGATGT_COUPOE_PP_POS1	4.0607	0.1386	1.4157	2.7142	0.2198	0	0.5805	0.0218	0.3535	0.1693	0.0702
	GCAAACTAGTCTCAAC_COUPOE_PP_POS1	CoupOE	CapEC_PP	-0.373038	-7.10642			GCAAACTAGTCTCAAC_COUPOE_PP_POS1	2.6362	0.0615	1.7912	2.1214	0.6545	0	0.5114	0	1.6246	0.15	0.0313
	GCAAACTCAATAGCAA_COUPOE_PP_POS1	CoupOE	CapEC_PP	0.922147	-6.80767			GCAAACTCAATAGCAA_COUPOE_PP_POS1	3.5261	0.1006	1.4292	2.6329	0.2644	0	0.6562	0	0.1512	0.0477	0.0751
	GCAAACTTCCAGTAGT_COUPOE_PP_POS1	CoupOE	CapEC_PP	-1.93659	-7.09818			GCAAACTTCCAGTAGT_COUPOE_PP_POS1	0.261	0.0356	2.2658	0.7705	1.6246	0	0.1913	0	0.112	0	0.0261
	GCAATCACACAGGTTT_COUPOE_PP_POS1	CoupOE	CapEC_PP	0.211214	-9.20893			GCAATCACACAGGTTT_COUPOE_PP_POS1	3.7607	0.4832	1.5995	2.6122	0.0809	0	0.3927	0	0	0.0454	0.0609
	GCAATCAGTCGGCTCA_COUPOE_PP_POS1	CoupOE	CapEC_PP	1.49291	-10.0862			GCAATCAGTCGGCTCA_COUPOE_PP_POS1	4.8007	0.4622	1.0167	2.7043	0.0813	0	0.5267	0	0.0487	1.0104	0.3076
	GCACATATCAGTTCGA_COUPOE_PP_POS1	CoupOE	CapEC_PP	-1.00287	-7.49267			GCACATATCAGTTCGA_COUPOE_PP_POS1	3.3501	0.1795	1.6449	1.413	0.3532	0	0.0901	0	0.1847	0.169	0.191
	GCAGCCAAGACATAAC_COUPOE_PP_POS1	CoupOE	PCV	-2.37534	3.94584			GCAGCCAAGACATAAC_COUPOE_PP_POS1	4.2695	0.7159	1.9996	2.568	0.1463	0	0.4737	0	0.0652	1.7107	1.7447
	GCAGCCAAGACTCGGA_COUPOE_PP_POS1	CoupOE	CapEC_PP	-2.06018	-7.60193			GCAGCCAAGACTCGGA_COUPOE_PP_POS1	0.1135	0.0436	1.2486	1.3899	1.0474	0	0.622	0	0	0	0
	GCAGCCAAGCCGGTAA_COUPOE_PP_POS1	CoupOE	CapEC_PP	1.07597	-5.74825			GCAGCCAAGCCGGTAA_COUPOE_PP_POS1	2.5546	0.1166	1.7526	2.4626	0.4423	0	0.1704	0	0.0242	0.0257	0.0185
	GCAGCCATCGAACGGA_COUPOE_PP_POS1	CoupOE	CapEC_PP	-4.21942	-7.14975			GCAGCCATCGAACGGA_COUPOE_PP_POS1	0.5449	0.0632	2.0983	1.2798	0.6015	0	0.2913	0	0	0	0.0601
	GCAGTTACAAGTAATG_COUPOE_PP_POS1	CoupOE	CapEC_PP	0.534594	-9.02096			GCAGTTACAAGTAATG_COUPOE_PP_POS1	3.8496	0.5547	1.6909	2.778	0.0996	0	0.201	0	0	0.1273	0.1214
	GCAGTTACACGAAGCA_COUPOE_PP_POS1	CoupOE	CapEC_PP	-7.84445	-6.80881			GCAGTTACACGAAGCA_COUPOE_PP_POS1	0.6743	0.2682	1.5299	0.7847	0.8453	0	0.2039	0	0	0	0.0637
	GCAGTTACATGGGACA_COUPOE_PP_POS1	CoupOE	PCV	-2.12868	3.52735			GCAGTTACATGGGACA_COUPOE_PP_POS1	4.2675	0.36	2.4539	2.8265	0.1482	0	1.2234	0.0495	0.0916	2.1331	3.0954
	GCAGTTAGTCTAAAGA_COUPOE_PP_POS1	CoupOE	CapEC_PP	-0.135107	-9.28728			GCAGTTAGTCTAAAGA_COUPOE_PP_POS1	3.7196	0.4344	1.3774	2.3501	0.037	0	0.6629	0.0773	0.0411	0.2629	0.0335
	GCATACACAGGTGGAT_COUPOE_PP_POS1	CoupOE	PCV	-1.89983	1.39317			GCATACACAGGTGGAT_COUPOE_PP_POS1	5.1173	0.7367	2.4853	2.6406	0	0	0.8054	0	1.9922	3.301	3.5756
	GCATACATCAACCATG_COUPOE_PP_POS1	CoupOE	CapEC_PP	1.12842	-9.35704			GCATACATCAACCATG_COUPOE_PP_POS1	3.9027	0.3363	1.5001	2.9902	0.2852	0	0.5056	0	0	0.204	0.0599
	GCATACATCGGAATCT_COUPOE_PP_POS1	CoupOE	CRP	4.60094	-3.96252			GCATACATCGGAATCT_COUPOE_PP_POS1	2.5781	0.8263	0.8222	1.3469	0.0882	0	1.0817	0.0677	0.0899	0.1802	0.0356
	GCATGATCACGCGAAA_COUPOE_PP_POS1	CoupOE	CapEC_PP	-3.07729	-4.28231			GCATGATCACGCGAAA_COUPOE_PP_POS1	0.4658	0.0149	1.5802	1.3311	0.8697	0.1453	0.2543	0	0.368	0	0.012
	GCATGATCAGGTGCCT_COUPOE_PP_POS1	CoupOE	CapEC_PP	0.761832	-9.63933			GCATGATCAGGTGCCT_COUPOE_PP_POS1	4.1903	0.1039	1.149	3.2266	0.0925	0	0.1374	0	0	0.5186	0.2104
	GCATGATTCGCACTCT_COUPOE_PP_POS1	CoupOE	CapEC_PP	0.960827	-9.72162			GCATGATTCGCACTCT_COUPOE_PP_POS1	4.3921	0.5615	1.8988	3.0554	0.0907	0	0.6536	0	0.0541	0.2863	0.4108
	GCATGATTCGGTTCGG_COUPOE_PP_POS1	CoupOE	CapEC_PP	-1.47209	-8.78439			GCATGATTCGGTTCGG_COUPOE_PP_POS1	2.9002	0.2825	0.9733	2.2206	0.115	0	0.5113	0	0.061	0.1081	0.0353
	GCATGATTCTCGCTTG_COUPOE_PP_POS1	CoupOE	CapEC_PP	3.15918	-4.99029			GCATGATTCTCGCTTG_COUPOE_PP_POS1	3.0852	0.4428	0.9446	1.6186	0.0851	0	0.8313	0.053	0.1369	0.156	0.0233
	GCATGCGAGGACAGCT_COUPOE_PP_POS1	CoupOE	CapEC_PP	1.08176	-8.22433			GCATGCGAGGACAGCT_COUPOE_PP_POS1	3.9758	0.0502	1.6288	2.957	0.3539	0	0.411	0	0.3188	0.3132	0.1611
	GCATGCGAGGAGTTTA_COUPOE_PP_POS1	CoupOE	CapEC_PP	0.698574	-8.1323			GCATGCGAGGAGTTTA_COUPOE_PP_POS1	3.6997	0.933	1.3744	2.862	0.7933	0	0.1708	0	0.1744	0.2079	0.1228
	GCATGCGCAAGTAATG_COUPOE_PP_POS1	CoupOE	CapEC_PP	1.80926	-5.48764			GCATGCGCAAGTAATG_COUPOE_PP_POS1	2.5636	0.4993	0.5797	1.3646	0.0384	0	0	0	0.0091	0	0.3329
	GCATGCGCACCAGCAC_COUPOE_PP_POS1	CoupOE	CRP	4.28362	-4.8517			GCATGCGCACCAGCAC_COUPOE_PP_POS1	3.1423	0.6837	0.8695	1.9684	0	0	0.6906	0.0409	0.2939	0.3735	0.012
	GCATGCGCACGCCAGT_COUPOE_PP_POS1	CoupOE	CRP	-0.290039	-11.9164			GCATGCGCACGCCAGT_COUPOE_PP_POS1	2.4887	0.4122	0.8147	2.3226	0.2956	0	0.6536	0	0	0.2715	0
	GCATGCGCATCACGAT_COUPOE_PP_POS1	CoupOE	CapEC_PP	1.1972	-9.61169			GCATGCGCATCACGAT_COUPOE_PP_POS1	4.1629	0.2436	1.1157	2.9059	0.0746	0	0.5099	0.0166	0.024	0.3856	0.1696
	GCATGTAGTCAAAGAT_COUPOE_PP_POS1	CoupOE	CapEC_PP	-4.93161	-6.99232			GCATGTAGTCAAAGAT_COUPOE_PP_POS1	0.1912	0.0773	1.9741	0.5185	1.0927	0	0.2006	0	0.0255	0	0.1535
	GCATGTATCTGCGGCA_COUPOE_PP_POS1	CoupOE	CapEC_PP	-1.1049	-6.10626			GCATGTATCTGCGGCA_COUPOE_PP_POS1	1.1121	0.14	2.1438	1.6964	1.4219	0	0.3086	0	1.4146	0	0.0151
	GCCTCTACACATCCGG_COUPOE_PP_POS1	CoupOE	CapEC_PP	1.28466	-9.79829			GCCTCTACACATCCGG_COUPOE_PP_POS1	4.1136	0.1589	1.0148	3.6135	0.252	0	0.2748	0	0	0.3137	0.1313
	GCCTCTACAGCGTTCG_COUPOE_PP_POS1	CoupOE	PCV	-2.35656	1.26783			GCCTCTACAGCGTTCG_COUPOE_PP_POS1	4.87	0.48	1.3951	3.2268	0.0426	0	0.5397	0	0.0186	1.7659	1.421
	GCGACCAAGTAGATGT_COUPOE_PP_POS1	CoupOE	CapEC_PP	0.551256	-8.68399			GCGACCAAGTAGATGT_COUPOE_PP_POS1	3.9607	0.081	1.2528	2.8966	0.2493	0	0.2228	0	0.0757	0.152	0.0089
	GCGACCACATCGATTG_COUPOE_PP_POS1	CoupOE	CapEC_PP	-8.10735	-6.15219			GCGACCACATCGATTG_COUPOE_PP_POS1	1.2496	0.7529	1.8778	0.5755	0.7626	0	0.1552	0	0	0	0.0642
	GCGAGAAAGATCGGGT_COUPOE_PP_POS1	CoupOE	CapEC_PP	1.24391	-9.35349			GCGAGAAAGATCGGGT_COUPOE_PP_POS1	4.1379	0.3529	1.2929	2.9021	0.2563	0	0.5569	0.0052	0.1143	0.4169	0.3257
	GCGAGAAAGGCTATCT_COUPOE_PP_POS1	CoupOE	CapEC_PP	-1.1292	-6.30334			GCGAGAAAGGCTATCT_COUPOE_PP_POS1	0.8309	0	2.2287	1.2877	1.3647	0	0.309	0	1.3842	0.0438	0.0149
	GCGCAACAGCTGAAAT_COUPOE_PP_POS1	CoupOE	CapEC_PP	-1.02455	-6.12372			GCGCAACAGCTGAAAT_COUPOE_PP_POS1	3.2081	0.1442	2.3913	2.5766	0.5436	0	0.2477	0	0.3614	0.1353	0.0035
	GCGCAACCAAGGTTCT_COUPOE_PP_POS1	CoupOE	PCV	-1.52047	2.66698			GCGCAACCAAGGTTCT_COUPOE_PP_POS1	4.415	0.6802	2.6075	2.6096	0.0486	0	1.4467	0.1036	0.2709	2.5954	3.5448
	GCGCAGTAGAGCAATT_COUPOE_PP_POS1	CoupOE	CapEC_PP	0.345645	-6.99751			GCGCAGTAGAGCAATT_COUPOE_PP_POS1	3.839	0.0515	1.8603	2.6232	0.727	0	0.2193	0	0.8052	0.0164	0.0093
	GCGCAGTCAGTCCTTC_COUPOE_PP_POS1	CoupOE	CapEC_PP	-6.36325	-7.20747			GCGCAGTCAGTCCTTC_COUPOE_PP_POS1	0.9447	0.0776	1.6244	1.051	0.1905	0	0.7463	0	0.2572	0.0171	0.1137
	GCGCAGTGTTCTGAAC_COUPOE_PP_POS1	CoupOE	CapEC_PP	0.936671	-7.46644			GCGCAGTGTTCTGAAC_COUPOE_PP_POS1	4.3587	0.1298	2.0475	2.3178	0.0802	0	0.14	0	0.1836	0.2793	0.0639
	GCGCCAAGTTAAAGAC_COUPOE_PP_POS1	CoupOE	CapEC_PP	-0.863163	-8.86901			GCGCCAAGTTAAAGAC_COUPOE_PP_POS1	3.0049	0.278	1.1026	2.6109	0.1719	0	0.2502	0	0.0215	0.0116	0.0068
	GCGCCAATCCACGACG_COUPOE_PP_POS1	CoupOE	CapEC_PP	0.299409	-9.43263			GCGCCAATCCACGACG_COUPOE_PP_POS1	3.2422	0.2075	1.1848	2.9783	0.2204	0	0.4946	0	0.0377	0.0833	0.0311
	GCGCGATAGAGACTAT_COUPOE_PP_POS1	CoupOE	CapEC_PP	1.00875	-8.0448			GCGCGATAGAGACTAT_COUPOE_PP_POS1	4.0671	0.2463	1.6898	2.7065	0.2815	0	0.4474	0	1.3378	0.4001	0.0998
	GCGCGATAGGAATGGA_COUPOE_PP_POS1	CoupOE	CapEC_PP	1.60295	-6.76935			GCGCGATAGGAATGGA_COUPOE_PP_POS1	3.4778	0.04	1.2351	2.1835	0.1983	0	0.1386	0	0.0143	0.176	0.2302
	GCGCGATTCGCACTCT_COUPOE_PP_POS1	CoupOE	CapEC_PP	0.275163	-9.18098			GCGCGATTCGCACTCT_COUPOE_PP_POS1	3.7024	0.3137	1.395	2.4504	0.561	0	0.632	0	0.014	0.0249	0.0621
	GCGGGTTGTGCGCTTG_COUPOE_PP_POS1	CoupOE	CapEC_PP	-1.0286	-6.22949			GCGGGTTGTGCGCTTG_COUPOE_PP_POS1	0.5124	0	2.5823	1.1639	1.6312	0	0.5592	0	2.4372	0	0.0205
	GCGGGTTGTTACCGAT_COUPOE_PP_POS1	CoupOE	CapEC_PP	-5.83065	-7.16821			GCGGGTTGTTACCGAT_COUPOE_PP_POS1	0.1366	0.0947	1.9896	0.4294	0.889	0	0.2405	0	0	0	0.2252
	GCTCCTAGTCGGCACT_COUPOE_PP_POS1	CoupOE	CapEC_PP	-4.38609	-8.70275			GCTCCTAGTCGGCACT_COUPOE_PP_POS1	0.6882	0.353	2.0973	0.8409	0.9363	0	0.1302	0	0	0	0.0681
	GCTCTGTTCACCTCGT_COUPOE_PP_POS1	CoupOE	HEC	-6.22002	4.16532			GCTCTGTTCACCTCGT_COUPOE_PP_POS1	5.6256	0.1505	0.8298	2.6346	0.0248	0	8.0611	1.207	0.0869	1.0145	1.4425
	GCTGCAGCACCTTGTC_COUPOE_PP_POS1	CoupOE	CapEC_PP	1.48987	-8.38828			GCTGCAGCACCTTGTC_COUPOE_PP_POS1	4.8423	0.2269	1.6518	2.9642	0.0703	0	0.1667	0	0.038	0.2084	0.0969
	GCTGCAGCAGCTTCGG_COUPOE_PP_POS1	CoupOE	CapEC_PP	-0.291936	-9.30479			GCTGCAGCAGCTTCGG_COUPOE_PP_POS1	3.1895	0.2228	1.0683	2.9543	0.198	0	0.2386	0	0.0148	0.0567	0.0132
	GCTGCAGGTTCCGGCA_COUPOE_PP_POS1	CoupOE	CapEC_PP	0.962594	-9.23525			GCTGCAGGTTCCGGCA_COUPOE_PP_POS1	3.479	0.414	1.2257	2.9184	0.0346	0	0.3838	0	0.0636	0.5421	0.1888
	GCTGCAGTCCTAGAAC_COUPOE_PP_POS1	CoupOE	CapEC_PP	-1.0976	-7.85601			GCTGCAGTCCTAGAAC_COUPOE_PP_POS1	1.9905	0.1069	1.4477	2.6131	0.1254	0.0698	0.6791	0	0.0138	0.1076	0.1598
	GCTGCGACATTTGCTT_COUPOE_PP_POS1	CoupOE	HEC	-6.32987	4.06247			GCTGCGACATTTGCTT_COUPOE_PP_POS1	5.9558	0.1228	0.8523	2.7756	0	0	8.262	1.1636	0.0489	1.0616	1.5889
	GCTGGGTAGGATGCGT_COUPOE_PP_POS1	CoupOE	CapEC_PP	-6.7954	-6.78316			GCTGGGTAGGATGCGT_COUPOE_PP_POS1	0.4303	0.0563	1.8031	0.5865	0.7291	0	0.4061	0	0.0344	0	0.1586
	GCTGGGTAGTTCGATC_COUPOE_PP_POS1	CoupOE	CapEC_PP	1.12528	-9.06926			GCTGGGTAGTTCGATC_COUPOE_PP_POS1	4.1372	0.1324	1.2022	2.5525	0.6333	0	0.768	0	0.0589	0.5625	0.1274
	GCTTCCACATGCCACG_COUPOE_PP_POS1	CoupOE	CapEC_PP	0.578602	-9.8633			GCTTCCACATGCCACG_COUPOE_PP_POS1	4.0704	0.4882	1.0524	3.3615	0.4207	0	0.3164	0	0.0467	0.2311	0.1713
	GCTTGAACAAGCGAGT_COUPOE_PP_POS1	CoupOE	CapEC_PP	-2.82556	-7.07959			GCTTGAACAAGCGAGT_COUPOE_PP_POS1	0.2954	0.0516	1.5673	1.2007	1.0645	0.0725	0.6971	0	0.0696	0	0.0696
	GGAAAGCAGGTTCCTA_COUPOE_PP_POS1	CoupOE	CapEC_PP	-0.716842	-8.99819			GGAAAGCAGGTTCCTA_COUPOE_PP_POS1	3.1564	0.387	0.9938	2.8981	0.0785	0	0.3465	0	0	0.0132	0.0106
	GGAAAGCCAAAGCGGT_COUPOE_PP_POS1	CoupOE	CapEC_PP	2.82872	-7.78006			GGAAAGCCAAAGCGGT_COUPOE_PP_POS1	4.1599	0.4994	0.9629	2.1747	0.0716	0	0.4218	0.2974	0.4988	0.6098	0.4536
	GGAAAGCCATATGCTG_COUPOE_PP_POS1	CoupOE	CRP	4.4263	-4.27267			GGAAAGCCATATGCTG_COUPOE_PP_POS1	3.4987	0.7296	0.6104	1.4335	0	0	1.6268	0.0741	0.1023	0.1694	0.0027
	GGAACTTAGCAATATG_COUPOE_PP_POS1	CoupOE	CapEC_PP	0.11792	-8.55761			GGAACTTAGCAATATG_COUPOE_PP_POS1	3.6285	0.4367	1.8125	2.7651	0.0755	0	0.1525	0	0	0.1061	0.1119
	GGAACTTAGTTTAGGA_COUPOE_PP_POS1	CoupOE	CapEC_PP	0.326853	-4.10449			GGAACTTAGTTTAGGA_COUPOE_PP_POS1	1.897	0.1765	1.5055	1.7375	0.5926	0.1269	0.1405	0	0	0	0
	GGAACTTCACAGTCGC_COUPOE_PP_POS1	CoupOE	CapEC_PP	0.692644	-7.78244			GGAACTTCACAGTCGC_COUPOE_PP_POS1	3.6914	0.0459	1.3678	2.7	0.3425	0	0.1353	0	0.7491	0.1084	0.016
	GGAACTTCAGCGATCC_COUPOE_PP_POS1	CoupOE	CapEC_LP	-1.29029	-10.8664			GGAACTTCAGCGATCC_COUPOE_PP_POS1	2.5794	0.2116	0.5291	2.6696	0.0629	0	0.4775	0	0.0192	0.2272	0.0268
	GGAATAACAGTCTTCC_COUPOE_PP_POS1	CoupOE	PCV	-2.31057	2.29985			GGAATAACAGTCTTCC_COUPOE_PP_POS1	4.5499	0.7275	1.3702	2.8294	0.0328	0	1.9122	0.2069	0.5461	1.7506	2.4763
	GGACAAGTCGCGTAGC_COUPOE_PP_POS1	CoupOE	CapEC_PP	1.74644	-10.0413			GGACAAGTCGCGTAGC_COUPOE_PP_POS1	4.3306	0.4741	1.5891	2.7887	0.2543	0	0.5618	0	0.0774	0.1374	0.3922
	GGACAGAGTGAGGGAG_COUPOE_PP_POS1	CoupOE	CapEC_PP	-1.42969	-5.85038			GGACAGAGTGAGGGAG_COUPOE_PP_POS1	0.7347	0	1.686	1.2136	1.1866	0	0.5147	0	0.7711	0	0.117
	GGACATTAGTACGATA_COUPOE_PP_POS1	CoupOE	CapEC_PP	-3.72602	-3.25307			GGACATTAGTACGATA_COUPOE_PP_POS1	0.1419	0.2917	1.5436	1.7997	0.4663	0.0702	0.1168	0	0.6844	0	0.0166
	GGACATTCAAGCCGTC_COUPOE_PP_POS1	CoupOE	CapEC_PP	1.37937	-9.17759			GGACATTCAAGCCGTC_COUPOE_PP_POS1	4.2664	0.5054	1.7938	2.8792	0.1481	0	0.568	0	0.4666	0.4806	0.2759
	GGACATTGTAGAGGAA_COUPOE_PP_POS1	CoupOE	CapEC_PP	0.659308	-9.09227			GGACATTGTAGAGGAA_COUPOE_PP_POS1	3.9924	0.5856	1.3693	2.6741	0.1626	0	0.3446	0	0.1198	0.0962	0.092
	GGACGTCTCTCAAACG_COUPOE_PP_POS1	CoupOE	CapEC_PP	-8.2222	-6.65756			GGACGTCTCTCAAACG_COUPOE_PP_POS1	0.6884	0.4167	1.6992	0.812	0.4783	0	0.0533	0	0	0	0.033
	GGAGCAAAGTTAGGTA_COUPOE_PP_POS1	CoupOE	CapEC_PP	-5.25884	-8.09969			GGAGCAAAGTTAGGTA_COUPOE_PP_POS1	0.2694	0.012	2.5256	0.8258	1.3313	0	0.3306	0	0	0	0.0187
	GGATGTTCAAGCCGCT_COUPOE_PP_POS1	CoupOE	CapEC_PP	-7.40509	-6.06749			GGATGTTCAAGCCGCT_COUPOE_PP_POS1	2.3817	0.6694	1.5327	1.3668	0.8264	0	0.1323	0	0	0	0.1143
	GGATGTTCAGCATACT_COUPOE_PP_POS1	CoupOE	CapEC_PP	-1.57619	-8.46942			GGATGTTCAGCATACT_COUPOE_PP_POS1	2.7604	0.1434	1.8782	2.3737	0.317	0	0.6719	0	0.2063	0.0972	0.0511
	GGATGTTCATATACCG_COUPOE_PP_POS1	CoupOE	CapEC_PP	-6.50726	-6.33899			GGATGTTCATATACCG_COUPOE_PP_POS1	2.5206	0.3325	1.4295	1.9168	0.4107	0	0.2909	0	0	0.0061	0.0684
	GGATGTTTCGTCCAGG_COUPOE_PP_POS1	CoupOE	CapEC_PP	1.21239	-10.0143			GGATGTTTCGTCCAGG_COUPOE_PP_POS1	4.1774	0.1068	0.8006	3.5217	0.1507	0	0.369	0	0	1.3912	0.3837
	GGATTACAGGTACTCT_COUPOE_PP_POS1	CoupOE	CapEC_PP	1.7892	-8.85699			GGATTACAGGTACTCT_COUPOE_PP_POS1	4.3512	0.3598	1.6463	2.6324	0.2501	0	0.4163	0	1.0032	0.363	0.0639
	GGATTACCACAAGTAA_COUPOE_PP_POS1	CoupOE	CapEC_PP	2.55144	-7.55167			GGATTACCACAAGTAA_COUPOE_PP_POS1	4.896	1.0823	1.6675	2.6227	0.1095	0	2.51	0.5197	0.0263	0.5563	0.8303
	GGCAATTAGTGCGTGA_COUPOE_PP_POS1	CoupOE	CapEC_PP	3.34121	-7.65747			GGCAATTAGTGCGTGA_COUPOE_PP_POS1	3.7906	0.4792	0.7359	2.0973	0.2068	0	0.6524	0.8927	1.3612	0.5501	0.5078
	GGCCGATGTCTCACCT_COUPOE_PP_POS1	CoupOE	HEC	-7.41654	3.44162			GGCCGATGTCTCACCT_COUPOE_PP_POS1	6.0032	0.0707	1.2196	2.4049	0	0	6.468	0.5192	0.0224	0.9273	1.156
	GGCCGATGTGGTCCGT_COUPOE_PP_POS1	CoupOE	CapEC_PP	-7.97551	-6.09471			GGCCGATGTGGTCCGT_COUPOE_PP_POS1	1.513	0.643	1.5315	0.9643	0.6647	0	0.0968	0	0	0	0.0702
	GGCGACTGTTGTACAC_COUPOE_PP_POS1	CoupOE	CapEC_PP	-3.20533	-4.5295			GGCGACTGTTGTACAC_COUPOE_PP_POS1	0.217	0.1243	1.2792	2.654	0.8545	0.0838	0.1417	0	0.8642	0	0.0321
	GGCGACTTCCCTTGCA_COUPOE_PP_POS1	CoupOE	CapEC_PP	-4.40706	-8.43013			GGCGACTTCCCTTGCA_COUPOE_PP_POS1	2.5802	0.7042	1.5532	1.4878	0.5983	0	0.1914	0	0	0.0271	0.168
	GGCGTGTGTTAAAGTG_COUPOE_PP_POS1	CoupOE	CapEC_PP	0.719221	-6.39346			GGCGTGTGTTAAAGTG_COUPOE_PP_POS1	4.0312	0.0198	1.4857	1.9104	0.0869	0	0.0582	0	0.1976	0.159	0.0333
	GGCTCGAAGGCTAGGT_COUPOE_PP_POS1	CoupOE	CapEC_PP	2.56757	-4.50346			GGCTCGAAGGCTAGGT_COUPOE_PP_POS1	2.3376	0.2467	1.0905	2.0815	0.2701	0	0.2973	0	0	0.0721	0.0387
	GGCTCGACAAGGTTCT_COUPOE_PP_POS1	CoupOE	CapEC_PP	1.74295	-9.97965			GGCTCGACAAGGTTCT_COUPOE_PP_POS1	4.5707	0.175	1.1256	2.9078	0.0824	0	0.2357	0	0.1384	0.5815	0.4084
	GGCTGGTAGGAGTTTA_COUPOE_PP_POS1	CoupOE	PCV	-2.00594	1.32952			GGCTGGTAGGAGTTTA_COUPOE_PP_POS1	4.62	0.6428	1.6933	3.2079	0	0	0.8111	0	1.4976	3.348	3.9279
	GGCTGGTGTTCACGGC_COUPOE_PP_POS1	CoupOE	PCV	-1.56571	3.13045			GGCTGGTGTTCACGGC_COUPOE_PP_POS1	4.0125	0.8012	2.0126	2.8268	0.3141	0	1.1404	0.0072	0.2323	1.9573	2.5941
	GGCTGGTTCCTATGTT_COUPOE_PP_POS1	CoupOE	CapEC_PP	1.65395	-10.1128			GGCTGGTTCCTATGTT_COUPOE_PP_POS1	4.4491	0.5184	0.7997	2.9911	0.0989	0	0.4225	0	0.0056	0.8687	0.2583
	GGCTGGTTCTTGCAAG_COUPOE_PP_POS1	CoupOE	CapEC_PP	0.554466	-8.32088			GGCTGGTTCTTGCAAG_COUPOE_PP_POS1	3.869	0.0349	2.7028	2.8167	0.1356	0	0.4586	0	1.1992	0.2285	0.0197
	GGGAATGAGGGTCGAT_COUPOE_PP_POS1	CoupOE	CapEC_PP	0.2252	-9.29762			GGGAATGAGGGTCGAT_COUPOE_PP_POS1	2.8736	0.2233	1.4807	2.3889	0.2596	0	0.3413	0	0.0077	0.0162	0.1138
	GGGAATGCAATCTGCA_COUPOE_PP_POS1	CoupOE	CapEC_PP	1.33041	-8.85522			GGGAATGCAATCTGCA_COUPOE_PP_POS1	4.7815	0.1843	1.4941	2.5355	0.318	0	0.2224	0	0.316	0.1344	0.0389
	GGGAATGCAGATTGCT_COUPOE_PP_POS1	CoupOE	CapEC_PP	1.52439	-9.12278			GGGAATGCAGATTGCT_COUPOE_PP_POS1	4.4667	0.1588	1.8086	2.5259	0.1245	0	0.1696	0.0262	0.1874	0.2767	0.1596
	GGGAATGCAGTGACAG_COUPOE_PP_POS1	CoupOE	CapEC_PP	0.473695	-9.6245			GGGAATGCAGTGACAG_COUPOE_PP_POS1	3.7383	0.2311	1.1541	3.4399	0.0877	0	0.4038	0	0	0.1008	0.0925
	GGGACCTAGGGTGTGT_COUPOE_PP_POS1	CoupOE	CapEC_PP	-1.09413	-6.24925			GGGACCTAGGGTGTGT_COUPOE_PP_POS1	0.3503	0	2.341	0.9422	1.9316	0	0.3822	0	0.6671	0	0.0658
	GGGACCTCAATGTTGC_COUPOE_PP_POS1	CoupOE	CapEC_PP	1.55617	-8.76786			GGGACCTCAATGTTGC_COUPOE_PP_POS1	3.8638	0.736	1.0607	2.6548	0.0446	0	0.5201	0.0665	0.1692	0.4526	0.0748
	GGGACCTCACCCATGG_COUPOE_PP_POS1	CoupOE	CapEC_PP	1.29058	-9.47904			GGGACCTCACCCATGG_COUPOE_PP_POS1	4.325	0.0466	1.2282	2.8035	0.2694	0	0.2746	0	0.0855	0.5577	0.4592
	GGGAGATAGACTTGAA_COUPOE_PP_POS1	CoupOE	CapEC_PP	1.84247	-9.33895			GGGAGATAGACTTGAA_COUPOE_PP_POS1	4.482	0.0299	1.3906	2.6654	0.1539	0	0.3698	0	1.0584	0.4743	0.0638
	GGGAGATAGTACGTTC_COUPOE_PP_POS1	CoupOE	CapEC_PP	-0.409306	-8.92663			GGGAGATAGTACGTTC_COUPOE_PP_POS1	3.1314	0.3384	0.9219	2.0413	0.0468	0	0.7191	0	0.0071	0.0983	0
	GGGAGATCAGCTGCAC_COUPOE_PP_POS1	CoupOE	CapEC_PP	-0.268926	-7.02066			GGGAGATCAGCTGCAC_COUPOE_PP_POS1	3.0874	0.1154	2.3621	2.6635	0.7837	0	0.2766	0	0.2261	0.0208	0.019
	GGGAGATTCGCCAGCA_COUPOE_PP_POS1	CoupOE	CapEC_PP	-5.81613	-7.21282			GGGAGATTCGCCAGCA_COUPOE_PP_POS1	1.5345	0.2123	1.9079	1.7033	1.0795	0	0.2597	0	0	0	0.0988
	GGGCACTAGAGCTATA_COUPOE_PP_POS1	CoupOE	CapEC_PP	0.0401161	-8.3154			GGGCACTAGAGCTATA_COUPOE_PP_POS1	3.0578	0.1491	1.1783	2.8726	0.0695	0	0.1476	0	0.2842	0.0881	0.028
	GGGCACTAGCCCAACC_COUPOE_PP_POS1	CoupOE	CapEC_LP	-2.1176	-11.3443			GGGCACTAGCCCAACC_COUPOE_PP_POS1	1.9564	0.5923	1.2913	2.565	0.1438	0	0.2687	0	0	0.0195	0
	GGGCATCTCAATCACG_COUPOE_PP_POS1	CoupOE	CapEC_PP	-0.502888	-9.1909			GGGCATCTCAATCACG_COUPOE_PP_POS1	2.8214	0.1623	0.8596	3.1216	0.1038	0	0.2398	0	0	0.0238	0.0113
	GGGCATCTCTTAACCT_COUPOE_PP_POS1	CoupOE	CapEC_PP	1.31812	-7.96903			GGGCATCTCTTAACCT_COUPOE_PP_POS1	4.5613	0.3154	1.6797	2.7314	0.2217	0	0.5196	0.023	0.5221	0.6416	0.2163
	GGGTCTGGTGGCAAAC_COUPOE_PP_POS1	CoupOE	CapEC_PP	1.51982	-8.59824			GGGTCTGGTGGCAAAC_COUPOE_PP_POS1	4.279	0.1791	0.8216	2.5375	0.3162	0	0.8571	0	0.0109	0.2856	0.1995
	GGGTCTGGTGTTGGGA_COUPOE_PP_POS1	CoupOE	PCV	-1.51802	2.58656			GGGTCTGGTGTTGGGA_COUPOE_PP_POS1	3.8415	0.2254	1.782	2.8791	0.0837	0	0.3022	0.033	0.3831	1.1983	1.9715
	GGGTTGCTCCTGTACC_COUPOE_PP_POS1	CoupOE	CapEC_PP	-5.38016	-7.21915			GGGTTGCTCCTGTACC_COUPOE_PP_POS1	0.2807	0	2.7482	1.1111	0.9444	0	0.3015	0	0	0	0.0308
	GGTATTGAGCTGTTCA_COUPOE_PP_POS1	CoupOE	CapEC_PP	-0.335958	-9.26657			GGTATTGAGCTGTTCA_COUPOE_PP_POS1	3.9213	0.5433	1.2868	2.4404	0.0213	0	0.6728	0.0474	0.0049	0.1172	0.0327
	GGTATTGTCGGTCTAA_COUPOE_PP_POS1	CoupOE	CapEC_PP	-0.688608	-6.76714			GGTATTGTCGGTCTAA_COUPOE_PP_POS1	3.3805	0.4192	1.5698	2.421	0.4562	0	0.1766	0	0.6465	0.0789	0.0303
	GGTGAAGAGCCCAACC_COUPOE_PP_POS1	CoupOE	CapEC_PP	0.155799	-7.45611			GGTGAAGAGCCCAACC_COUPOE_PP_POS1	2.823	0.0331	1.5624	2.5977	0.6246	0	0.3844	0	0.5217	0.0199	0.0412
	GGTGAAGGTGTGGTTT_COUPOE_PP_POS1	CoupOE	CapEC_PP	-6.87428	-7.56604			GGTGAAGGTGTGGTTT_COUPOE_PP_POS1	0.5703	0.0675	2.1622	0.5107	0.545	0	0.3937	0	0.0354	0	0.2464
	GGTGTTACACATTAGC_COUPOE_PP_POS1	CoupOE	CapEC_PP	1.90845	-9.48751			GGTGTTACACATTAGC_COUPOE_PP_POS1	4.359	0.2288	1.747	2.7988	0.1055	0	0.4529	0	0.0638	0.9347	0.6177
	GTAACGTGTAAGTGGC_COUPOE_PP_POS1	CoupOE	CapEC_PP	0.506015	-7.37886			GTAACGTGTAAGTGGC_COUPOE_PP_POS1	3.9059	0.1355	1.7345	2.5057	0.7833	0	0.1505	0	0.3716	0.0745	0.0149
	GTAACTGAGAGCTATA_COUPOE_PP_POS1	CoupOE	PCV	-1.93482	2.28402			GTAACTGAGAGCTATA_COUPOE_PP_POS1	4.1864	0.5496	1.624	3.5479	0.0057	0	0.5478	0.0242	0.4881	3.8927	3.0307
	GTAACTGAGTCGCCGT_COUPOE_PP_POS1	CoupOE	PCV	-2.15828	2.08842			GTAACTGAGTCGCCGT_COUPOE_PP_POS1	4.5716	0.0785	1.6496	2.5785	0.1957	0	0.2151	0	0.3549	0.2263	0.1801
	GTAACTGTCAGCTGGC_COUPOE_PP_POS1	CoupOE	CapEC_PP	-3.23097	-7.83201			GTAACTGTCAGCTGGC_COUPOE_PP_POS1	0.2075	0.0182	2.633	0.7088	1.3892	0	0.6899	0	0	0	0.0137
	GTAACTGTCATGTAGC_COUPOE_PP_POS1	CoupOE	PCV	-0.568529	2.1758			GTAACTGTCATGTAGC_COUPOE_PP_POS1	4.3747	1.3597	2.8447	2.4678	0	0	0.6109	0	0.7667	2.184	2.8021
	GTACGTACAGATGAGC_COUPOE_PP_POS1	CoupOE	CapEC_PP	-0.274207	-6.06606			GTACGTACAGATGAGC_COUPOE_PP_POS1	2.0039	0.1353	1.8712	2.6957	0.4929	0	0.2816	0	0.1025	0.0103	0.0138
	GTACGTAGTGATGATA_COUPOE_PP_POS1	CoupOE	CapEC_PP	1.66413	-9.61583			GTACGTAGTGATGATA_COUPOE_PP_POS1	4.7361	0.4329	1.3839	3.0245	0.0231	0	0.5142	0.021	0.0823	0.3882	0.6042
	GTACGTAGTGCGATAG_COUPOE_PP_POS1	CoupOE	CapEC_PP	1.9109	-9.86815			GTACGTAGTGCGATAG_COUPOE_PP_POS1	4.694	0.4207	1.4068	2.8755	0.2436	0	0.9163	0.0685	0.0767	0.2942	0.2761
	GTACGTAGTTAAAGAC_COUPOE_PP_POS1	CoupOE	CapEC_PP	-1.95109	-8.56652			GTACGTAGTTAAAGAC_COUPOE_PP_POS1	0.3772	0.2257	1.5843	1.565	0.9337	0.0163	0.4024	0	0.06	0.0131	0.0125
	GTACTCCAGAATCTCC_COUPOE_PP_POS1	CoupOE	CapEC_PP	-2.67172	-8.37663			GTACTCCAGAATCTCC_COUPOE_PP_POS1	0.6052	0.1728	1.5636	1.4695	1.2052	0	0.4301	0	0	0.0129	0
	GTACTCCCACAACGTT_COUPOE_PP_POS1	CoupOE	CapEC_PP	-2.55136	-7.92274			GTACTCCCACAACGTT_COUPOE_PP_POS1	0.1881	0.2632	1.7865	1.2994	1.2673	0	0.258	0	0.0844	0	0
	GTACTCCGTTACCGAT_COUPOE_PP_POS1	CoupOE	CapEC_PP	-1.66126	-5.29187			GTACTCCGTTACCGAT_COUPOE_PP_POS1	0.2412	0.0034	1.6549	1.3377	1.4197	0.0348	0.2221	0	0.2875	0	0.0163
	GTACTTTAGCAGATCG_COUPOE_PP_POS1	CoupOE	CRP	4.43904	-4.2842			GTACTTTAGCAGATCG_COUPOE_PP_POS1	3.2885	1.1321	0.9744	1.5479	0.0171	0	0.7638	0	0.2261	0.0736	0
	GTACTTTTCACTGGGC_COUPOE_PP_POS1	CoupOE	CapEC_PP	1.72686	-9.16203			GTACTTTTCACTGGGC_COUPOE_PP_POS1	4.3037	0.4633	1.2893	2.9466	0.1331	0	0.5898	0	0.1358	0.362	0.5238
	GTACTTTTCAGCGACC_COUPOE_PP_POS1	CoupOE	CapEC_PP	-2.58016	-8.40911			GTACTTTTCAGCGACC_COUPOE_PP_POS1	0.4361	0.3143	2.1087	1.0575	1.1257	0	0.3639	0	0.0172	0	0.0064
	GTAGGCCAGATGGCGT_COUPOE_PP_POS1	CoupOE	CapEC_PP	-0.262383	-9.24193			GTAGGCCAGATGGCGT_COUPOE_PP_POS1	3.4592	0.5552	0.9186	2.7915	0.1484	0	0.1305	0	0	0.0806	0.0119
	GTAGGCCTCGGAGGTA_COUPOE_PP_POS1	CoupOE	CapEC_PP	0.962736	-9.92757			GTAGGCCTCGGAGGTA_COUPOE_PP_POS1	3.7226	0.1316	1.2699	2.8313	0.0528	0	0.3866	0	0	0.3076	0.1113
	GTAGGCCTCTGGTGTA_COUPOE_PP_POS1	CoupOE	CapEC_PP	-1.06559	-5.52359			GTAGGCCTCTGGTGTA_COUPOE_PP_POS1	2.1926	0.1066	2.586	2.7794	0.6683	0	0.1713	0	0.1756	0.0288	0
	GTAGTCACAAATACAG_COUPOE_PP_POS1	CoupOE	CRP	-0.426178	-11.9233			GTAGTCACAAATACAG_COUPOE_PP_POS1	3.2512	0.5671	0.6545	1.689	0.0123	0	1.6718	0.1228	0.0613	0.2399	0.0068
	GTAGTCAGTAGAGGAA_COUPOE_PP_POS1	CoupOE	CapEC_PP	1.27872	-10.0262			GTAGTCAGTAGAGGAA_COUPOE_PP_POS1	4.692	0.7307	0.9908	3.0937	0.1323	0	0.533	0	0.0819	0.3958	0.3064
	GTATCTTTCACCGGGT_COUPOE_PP_POS1	CoupOE	CapEC_LP	-1.6725	-11.0135			GTATCTTTCACCGGGT_COUPOE_PP_POS1	2.0058	0.3231	0.567	2.4676	0.2764	0	0.4085	0	0	0.0766	0.0172
	GTATCTTTCAGATAAG_COUPOE_PP_POS1	CoupOE	CapEC_PP	0.694929	-9.52396			GTATCTTTCAGATAAG_COUPOE_PP_POS1	4.1803	0.3899	1.4948	2.9873	0.105	0	0.3023	0.0108	0.0333	0.2619	0.3051
	GTATTCTGTCAGATAA_COUPOE_PP_POS1	CoupOE	CapEC_PP	-3.06436	-6.90849			GTATTCTGTCAGATAA_COUPOE_PP_POS1	0.1541	0	2.3602	1.1298	1.177	0	0.7855	0	0.044	0	0.2835
	GTCAAGTAGGCTAGCA_COUPOE_PP_POS1	CoupOE	CapEC_PP	-3.07984	-8.57679			GTCAAGTAGGCTAGCA_COUPOE_PP_POS1	0.5933	0.1705	1.9029	1.7441	1.1625	0	0.2538	0	0.0125	0.0346	0
	GTCAAGTCATGACGGA_COUPOE_PP_POS1	CoupOE	CapEC_PP	2.35846	-6.11128			GTCAAGTCATGACGGA_COUPOE_PP_POS1	3.5647	0.4422	1.4703	2.0015	0.2221	0	0.2854	0	0	0.0032	0.0153
	GTCACAAAGGTGATTA_COUPOE_PP_POS1	CoupOE	CapEC_PP	0.176506	-7.65163			GTCACAAAGGTGATTA_COUPOE_PP_POS1	3.6883	0.286	1.7976	2.6915	0.1256	0	0.5211	0	0.4201	0.1267	0.0401
	GTCACAAAGTGTACGG_COUPOE_PP_POS1	CoupOE	CapEC_PP	1.15475	-8.04083			GTCACAAAGTGTACGG_COUPOE_PP_POS1	4.1839	0.1659	2.0073	2.7049	0.2161	0	0.43	0	1.7078	0.422	0.1458
	GTCACAACAGATTGCT_COUPOE_PP_POS1	CoupOE	CapEC_PP	-2.43714	-4.57416			GTCACAACAGATTGCT_COUPOE_PP_POS1	1.6044	0.0905	1.6411	2.3879	0.559	0.0877	0.6585	0	0.5034	0.0145	0.0266
	GTCACGGAGCCACTAT_COUPOE_PP_POS1	CoupOE	CapEC_PP	-1.37472	-6.14314			GTCACGGAGCCACTAT_COUPOE_PP_POS1	0.6447	0.0507	2.0201	1.4597	1.0084	0	0.3781	0	2.4075	0.0045	0.0229
	GTCCTCAAGACTAGAT_COUPOE_PP_POS1	CoupOE	CapEC_PP	-2.38202	-4.66522			GTCCTCAAGACTAGAT_COUPOE_PP_POS1	1.4167	0.2008	1.2858	2.3662	0.4697	0.3189	0.3489	0	0.1937	0.0038	0.0142
	GTCCTCAAGGCGATAC_COUPOE_PP_POS1	CoupOE	CapEC_PP	-2.36242	-7.7216			GTCCTCAAGGCGATAC_COUPOE_PP_POS1	0.5293	0.0194	1.2426	1.2646	0.4263	0	0.7608	0	0.1524	0	0.0049
	GTCCTCACAGTAGAGC_COUPOE_PP_POS1	CoupOE	PCV	-2.21363	1.22366			GTCCTCACAGTAGAGC_COUPOE_PP_POS1	4.51	1.255	1.9894	3.1292	0.0247	0	0.7105	0	0.8717	2.9733	3.0441
	GTCCTCACATCCCACT_COUPOE_PP_POS1	CoupOE	CapEC_PP	-6.61111	-7.90113			GTCCTCACATCCCACT_COUPOE_PP_POS1	0.4202	0.5226	1.919	0.3788	0.4745	0	0.1167	0	0	0	0.012
	GTCCTCATCAATCTCT_COUPOE_PP_POS1	CoupOE	CapEC_PP	1.03811	-9.37553			GTCCTCATCAATCTCT_COUPOE_PP_POS1	3.6482	0.0435	1.2364	3.4292	0.1424	0	0.226	0	0.006	0.1832	0.1176
	GTCGGGTAGTCTCAAC_COUPOE_PP_POS1	CoupOE	CapEC_PP	0.500691	-5.44596			GTCGGGTAGTCTCAAC_COUPOE_PP_POS1	2.9385	0.0654	1.9795	1.4663	0.5114	0	0.127	0	0.773	0.024	0
	GTCGGGTCAATCCAAC_COUPOE_PP_POS1	CoupOE	CapEC_PP	-2.1479	-6.47092			GTCGGGTCAATCCAAC_COUPOE_PP_POS1	0.4101	0.0481	2.441	1.2711	1.5351	0.1305	0.4609	0	0.3113	0	0.0182
	GTCGGGTCAGCCTTGG_COUPOE_PP_POS1	CoupOE	CapEC_PP	0.326625	-9.32812			GTCGGGTCAGCCTTGG_COUPOE_PP_POS1	3.0593	0.5428	1.4373	2.4666	0.0661	0	0.2791	0	0.053	0.1481	0.1477
	GTCGGGTTCAGAAATG_COUPOE_PP_POS1	CoupOE	PCV	-0.603634	2.08548			GTCGGGTTCAGAAATG_COUPOE_PP_POS1	4.4385	0.7679	2.1196	2.6115	0	0	0.6386	0.0206	0.8886	3.1045	2.8403
	GTCGTAAAGCGTCAAG_COUPOE_PP_POS1	CoupOE	CapEC_PP	-2.24656	-8.83662			GTCGTAAAGCGTCAAG_COUPOE_PP_POS1	2.9679	1.2767	1.7603	2.3849	0.3807	0	0.1244	0	0	0.06	0.0499
	GTCGTAAAGTGTTGAA_COUPOE_PP_POS1	CoupOE	PCV	-1.13485	2.95008			GTCGTAAAGTGTTGAA_COUPOE_PP_POS1	4.0082	0.2564	2.3577	3.0519	0.095	0	0.712	0.0696	0.3148	1.5765	2.6912
	GTCGTAATCTCAACTT_COUPOE_PP_POS1	CoupOE	CapEC_PP	1.46564	-10.0711			GTCGTAATCTCAACTT_COUPOE_PP_POS1	4.5126	0.2662	1.0338	3.4094	0.1331	0	0.3383	0	0.0318	1.3374	0.3699
	GTCTCGTGTGAAAGAG_COUPOE_PP_POS1	CoupOE	CapEC_PP	-2.94413	-7.25046			GTCTCGTGTGAAAGAG_COUPOE_PP_POS1	0.1308	0	1.8118	1.2509	1.0992	0	0.5488	0	0.0064	0	0.0116
	GTCTTCGGTGTGGCTC_COUPOE_PP_POS1	CoupOE	CapEC_PP	-0.360211	-8.69583			GTCTTCGGTGTGGCTC_COUPOE_PP_POS1	3.3995	0.7907	1.2701	2.7791	0.1301	0	0.3327	0	0.0314	0.0349	0.0033
	GTGAAGGCAGCGTAAG_COUPOE_PP_POS1	CoupOE	CapEC_PP	0.0639958	-9.50579			GTGAAGGCAGCGTAAG_COUPOE_PP_POS1	3.7507	0.3048	0.9583	2.5778	0.0422	0	0.4776	0.0863	0.085	0.3987	0.0832
	GTGAAGGTCGTAGATC_COUPOE_PP_POS1	CoupOE	CapEC_PP	0.560159	-8.53244			GTGAAGGTCGTAGATC_COUPOE_PP_POS1	3.5274	0	0.9938	3.4739	0.1973	0	0.225	0	0.0244	0.0572	0.0116
	GTGCAGCGTCAGAAGC_COUPOE_PP_POS1	CoupOE	CapEC_PP	-8.22904	-6.30386			GTGCAGCGTCAGAAGC_COUPOE_PP_POS1	2.4731	0.7767	1.3582	1.3103	0.6183	0	0.0955	0	0	0.0075	0.0132
	GTGCAGCTCCAGTATG_COUPOE_PP_POS1	CoupOE	CapEC_PP	3.02892	-6.34821			GTGCAGCTCCAGTATG_COUPOE_PP_POS1	3.6625	0.4165	1.0769	2.0346	0.0145	0	1.627	0.364	0.3608	0.4206	0.1379
	GTGCAGCTCCTGTAGA_COUPOE_PP_POS1	CoupOE	CapEC_PP	0.470337	-9.27878			GTGCAGCTCCTGTAGA_COUPOE_PP_POS1	3.6373	0.0887	1.4187	3.3052	0.2066	0	0.5632	0	0.0347	0.0323	0.0361
	GTGCAGCTCGCCAGCA_COUPOE_PP_POS1	CoupOE	HEC	-6.23653	4.18944			GTGCAGCTCGCCAGCA_COUPOE_PP_POS1	5.2794	0.3327	0.9364	2.7741	0.0216	0	6.6751	1.014	0.1365	1.6602	1.9747
	GTGCATAAGAAACGAG_COUPOE_PP_POS1	CoupOE	CapEC_PP	-0.159772	-8.83534			GTGCATAAGAAACGAG_COUPOE_PP_POS1	3.8305	0.2658	1.3095	1.7901	0.0065	0	0.4736	0.0287	0.0271	0.278	0.0084
	GTGCATAGTCCAGTGC_COUPOE_PP_POS1	CoupOE	PCV	-1.04748	2.05172			GTGCATAGTCCAGTGC_COUPOE_PP_POS1	4.3248	0.9447	2.1144	2.585	0.0068	0	0.3949	0	1.022	3.0209	2.9104
	GTGCGGTAGTTTAGGA_COUPOE_PP_POS1	CoupOE	CapEC_PP	-3.88946	-3.56788			GTGCGGTAGTTTAGGA_COUPOE_PP_POS1	0.1844	0.2637	1.4133	2.2568	0.6929	0.2104	0.1995	0	0.7312	0	0.0517
	GTGCTTCAGCGATTCT_COUPOE_PP_POS1	CoupOE	CapEC_PP	-2.54722	-8.14165			GTGCTTCAGCGATTCT_COUPOE_PP_POS1	0.2414	0.099	2.1746	1.0473	1.622	0	0.2287	0	0.0307	0	0.0211
	GTGCTTCCATTCGACA_COUPOE_PP_POS1	CoupOE	CapEC_PP	-2.80839	-3.73529			GTGCTTCCATTCGACA_COUPOE_PP_POS1	0.4737	0.0745	1.1554	2.6026	0.7911	0.0635	0.469	0	0.5244	0	0
	GTGTGCGAGCGGCTTC_COUPOE_PP_POS1	CoupOE	CapEC_PP	-2.51999	-5.81039			GTGTGCGAGCGGCTTC_COUPOE_PP_POS1	0.2481	0	2.1359	0.8686	2.2197	0.067	0.4542	0	0.1424	0	0.0059
	GTGTGCGCAAGGGTCA_COUPOE_PP_POS1	CoupOE	CapEC_PP	1.25935	-9.81303			GTGTGCGCAAGGGTCA_COUPOE_PP_POS1	4.6996	0.2528	1.3585	3.3906	0.4382	0	0.2647	0.0925	0.1623	0.2439	0.32
	GTGTGCGCAGGGTTAG_COUPOE_PP_POS1	CoupOE	CapEC_PP	-1.17606	-6.18932			GTGTGCGCAGGGTTAG_COUPOE_PP_POS1	2.0338	0.0123	2.3841	2.79	0.7977	0	0.0662	0	0.1261	0.0094	0.0248
	GTTAAGCAGCTTATCG_COUPOE_PP_POS1	CoupOE	CapEC_PP	-2.15266	-7.84196			GTTAAGCAGCTTATCG_COUPOE_PP_POS1	3.2976	0.4089	1.8083	2.9222	0.6378	0	0.4127	0	0.0463	0.1306	0.1315
	GTTAAGCTCGCCTGAG_COUPOE_PP_POS1	CoupOE	CapEC_PP	-2.74018	-4.16917			GTTAAGCTCGCCTGAG_COUPOE_PP_POS1	0.3903	0.1429	1.4828	2.4909	0.6836	0.0148	0.2949	0	0.6323	0	0.0073
	GTTACAGCACGCTTTC_COUPOE_PP_POS1	CoupOE	CapEC_PP	1.95678	-9.39627			GTTACAGCACGCTTTC_COUPOE_PP_POS1	4.3819	0.8501	1.352	3.1063	0.1159	0	0.5108	0	0.1122	0.5014	0.6619
	GTTACAGGTAAAGTCA_COUPOE_PP_POS1	CoupOE	CapEC_PP	2.10729	-8.08902			GTTACAGGTAAAGTCA_COUPOE_PP_POS1	3.6121	0.3702	1.6775	2.3443	0.2321	0	0.6375	0.0809	0.0604	0.148	0.296
	GTTACAGGTCCGTTAA_COUPOE_PP_POS1	CoupOE	CapEC_PP	-2.8396	-7.71186			GTTACAGGTCCGTTAA_COUPOE_PP_POS1	0.7404	0.1609	1.4935	1.5714	1.2097	0	0.2032	0	0.1134	0	0
	GTTCATTAGATGTCGG_COUPOE_PP_POS1	CoupOE	CapEC_LP	-1.41421	-11.0202			GTTCATTAGATGTCGG_COUPOE_PP_POS1	2.4326	0.2831	0.8	2.6546	0.199	0	0.3628	0	0.0491	0.0947	0.0035
	GTTCATTCACCACGTG_COUPOE_PP_POS1	CoupOE	CapEC_PP	-0.317569	-9.23474			GTTCATTCACCACGTG_COUPOE_PP_POS1	3.5266	0.9463	0.9556	2.4413	0	0	0.4059	0	0.095	0.3598	0.0149
	GTTCATTTCTACTATC_COUPOE_PP_POS1	CoupOE	CapEC_PP	1.02278	-9.43417			GTTCATTTCTACTATC_COUPOE_PP_POS1	3.787	0.2	1.4479	3.1847	0.1273	0	0.1263	0	0	0.3356	0.075
	GTTCGGGTCAATCACG_COUPOE_PP_POS1	CoupOE	CapEC_PP	1.03273	-8.39747			GTTCGGGTCAATCACG_COUPOE_PP_POS1	4.3298	0.0156	2.0433	2.7548	0.3071	0	0.2459	0	0.7589	0.0564	0.0348
	GTTCTCGAGAACTCGG_COUPOE_PP_POS1	CoupOE	PCV	-1.31992	1.57481			GTTCTCGAGAACTCGG_COUPOE_PP_POS1	4.7763	0.7344	2.4931	2.2572	0	0	0.49	0	1.6818	2.5835	3.7665
	GTTCTCGAGTTCGATC_COUPOE_PP_POS1	CoupOE	CapEC_PP	1.40061	-8.74332			GTTCTCGAGTTCGATC_COUPOE_PP_POS1	4.3091	0.1833	1.1372	2.5872	0.1279	0	0.5084	0.0394	0	0.4554	0.2252
	GTTCTCGCACGTGAGA_COUPOE_PP_POS1	CoupOE	PCV	-1.84881	1.3305			GTTCTCGCACGTGAGA_COUPOE_PP_POS1	4.0902	0.6302	1.3925	3.4278	0.0233	0	0.3773	0	0.3163	2.9525	2.9824
	GTTCTCGGTAGCGTGA_COUPOE_PP_POS1	CoupOE	CapEC_PP	-7.06667	-5.48602			GTTCTCGGTAGCGTGA_COUPOE_PP_POS1	1.7732	0.2025	2.2317	1.2122	0.2088	0	0.551	0	0	0.0167	0.1154
	GTTCTCGTCATCATTC_COUPOE_PP_POS1	CoupOE	CapEC_PP	-2.90591	-3.98492			GTTCTCGTCATCATTC_COUPOE_PP_POS1	0.645	0.0522	1.5768	2.2709	0.6284	0.0222	0.4036	0	1.235	0	0.0061
	GTTTCTACATCTGGTA_COUPOE_PP_POS1	CoupOE	CapEC_PP	-0.253489	-9.22637			GTTTCTACATCTGGTA_COUPOE_PP_POS1	0.5696	0.9253	1.9452	0.843	0.7852	0	0.1185	0	0	0.0052	0
	GTTTCTACATGCCTTC_COUPOE_PP_POS1	CoupOE	CapEC_PP	-2.90527	-3.11696			GTTTCTACATGCCTTC_COUPOE_PP_POS1	0.1762	0.5221	1.367	2.5328	0.4557	0.0508	0.2015	0	0.8674	0	0.0051
	GTTTCTATCGTGACAT_COUPOE_PP_POS1	CoupOE	PCV	-2.28511	1.33477			GTTTCTATCGTGACAT_COUPOE_PP_POS1	4.1747	0.5646	1.404	3.9282	0	0	0.4538	0	0.3115	4.0929	2.9599
	TAAACCGAGAGGTAGA_COUPOE_PP_POS1	CoupOE	PCV	-1.48206	2.13593			TAAACCGAGAGGTAGA_COUPOE_PP_POS1	4.1683	1.0684	1.7585	3.2984	0.0384	0	0.3486	0	0.3378	2.7541	2.8434
	TAAACCGCAGGAATCG_COUPOE_PP_POS1	CoupOE	CapEC_PP	0.409596	-8.95086			TAAACCGCAGGAATCG_COUPOE_PP_POS1	3.4339	0.7123	1.4259	3.0282	0.2267	0	0.2309	0	0	0.0036	0.0039
	TAAACCGTCATTATCC_COUPOE_PP_POS1	CoupOE	CapEC_PP	0.769067	-6.71891			TAAACCGTCATTATCC_COUPOE_PP_POS1	4.212	0.4993	1.9753	2.2242	0.7975	0	0.1821	0	0.171	0.0815	0
	TAAGAGAAGCTAAGAT_COUPOE_PP_POS1	CoupOE	CapEC_PP	1.68149	-9.59105			TAAGAGAAGCTAAGAT_COUPOE_PP_POS1	4.5657	0.1803	1.2099	3.1411	0.0874	0	0.3879	0.0153	0.0387	0.7457	0.7046
	TAAGAGAGTGCAGACA_COUPOE_PP_POS1	CoupOE	CapEC_PP	3.3291	-7.56376			TAAGAGAGTGCAGACA_COUPOE_PP_POS1	4.2223	0.1687	0.8465	1.7914	0	0	3.8464	0.7403	0.0197	0.4584	0.1327
	TAAGCGTCATGACATC_COUPOE_PP_POS1	CoupOE	CapEC_PP	1.74653	-5.57862			TAAGCGTCATGACATC_COUPOE_PP_POS1	3.1901	0.6337	0.6968	1.0355	0.0396	0	0.0517	0	0.1146	0.0055	0.1633
	TAAGTGCGTACCAGTT_COUPOE_PP_POS1	CoupOE	CapEC_PP	1.56436	-10.2232			TAAGTGCGTACCAGTT_COUPOE_PP_POS1	4.7202	0.1142	0.9317	3.2279	0.1826	0	0.4042	0	0.0904	1.1104	0.3921
	TAAGTGCGTCCCTTGT_COUPOE_PP_POS1	CoupOE	CapEC_PP	-7.90694	-5.93066			TAAGTGCGTCCCTTGT_COUPOE_PP_POS1	2.1607	0.6438	1.1631	1.284	0.7962	0	0.1316	0	0	0	0.0321
	TAAGTGCTCCCAACGG_COUPOE_PP_POS1	CoupOE	CapEC_PP	-0.639821	-9.0748			TAAGTGCTCCCAACGG_COUPOE_PP_POS1	3.3541	0.4461	1.0649	2.2236	0.0512	0	0.2229	0	0.0382	0.0232	0
	TACACGAAGCCGATTT_COUPOE_PP_POS1	CoupOE	CapEC_PP	1.66029	-10.1235			TACACGAAGCCGATTT_COUPOE_PP_POS1	4.5989	0.3119	0.9333	3.3571	0.1188	0	0.3909	0	0	0.7867	0.4591
	TACAGTGGTTACTGAC_COUPOE_PP_POS1	CoupOE	CapEC_PP	1.18246	-10.0075			TACAGTGGTTACTGAC_COUPOE_PP_POS1	4.3023	0.5446	0.9489	3.2502	0.4337	0	0.7165	0	0.0065	0.4531	0.2209
	TACAGTGGTTGGTGGA_COUPOE_PP_POS1	CoupOE	CapEC_PP	3.18824	-4.92887			TACAGTGGTTGGTGGA_COUPOE_PP_POS1	2.8582	0.487	0.9672	1.6943	0.3216	0	1.2668	0	0.039	0.1658	0
	TACAGTGTCCACTGGG_COUPOE_PP_POS1	CoupOE	CapEC_PP	0.616024	-9.10512			TACAGTGTCCACTGGG_COUPOE_PP_POS1	2.0418	0.5795	1.5917	2.3499	0.5847	0	0.3747	0	0.2272	0.0189	0.0111
	TACCTTACACTCAGGC_COUPOE_PP_POS1	CoupOE	CapEC_PP	0.512888	-4.95973			TACCTTACACTCAGGC_COUPOE_PP_POS1	2.6264	0.2231	1.8346	1.8729	0.5003	0	0.2599	0	0.0797	0.0143	0.0157
	TACCTTACAGTCGATT_COUPOE_PP_POS1	CoupOE	CapEC_LP	-1.41322	-11.0974			TACCTTACAGTCGATT_COUPOE_PP_POS1	2.254	0.1547	0.7291	2.8371	0.121	0	0.4122	0	0	0.0564	0.0088
	TACCTTATCAGTTGAC_COUPOE_PP_POS1	CoupOE	CapEC_PP	1.54911	-9.82621			TACCTTATCAGTTGAC_COUPOE_PP_POS1	4.1517	0.5622	1.1118	3.2797	0.2042	0	0.7829	0	0.1262	0.4774	0.3717
	TACCTTATCCTCAACC_COUPOE_PP_POS1	CoupOE	CapEC_PP	0.742947	-9.36092			TACCTTATCCTCAACC_COUPOE_PP_POS1	3.8366	0.1941	1.8756	2.6543	0.2612	0	0.5728	0	0.2009	0.2398	0.5561
	TACCTTATCGCATGAT_COUPOE_PP_POS1	CoupOE	CapEC_PP	1.88561	-9.23024			TACCTTATCGCATGAT_COUPOE_PP_POS1	4.8314	0.8056	0.9973	2.9175	0.1251	0	1.4055	0.0507	0.3547	0.5341	0.6529
	TACGGGCGTCCGAGTC_COUPOE_PP_POS1	CoupOE	CapEC_PP	-0.0359453	-9.3861			TACGGGCGTCCGAGTC_COUPOE_PP_POS1	3.3012	0.7129	0.9627	2.915	0.1469	0	0.203	0	0.0209	0.052	0.0119
	TACGGGCGTCTGGTCG_COUPOE_PP_POS1	CoupOE	CapEC_PP	-3.33509	-6.56703			TACGGGCGTCTGGTCG_COUPOE_PP_POS1	2.1268	0.3278	1.5107	2.738	0.2789	0	0.2515	0	0	0	0.0232
	TACGGTAAGATCTGAA_COUPOE_PP_POS1	CoupOE	CapEC_PP	-2.60859	-5.23995			TACGGTAAGATCTGAA_COUPOE_PP_POS1	2.3439	0.1282	1.4097	2.4537	0.4566	0.4094	0.229	0	0.4841	0.0433	0.0192
	TACGGTAAGGCCCGTT_COUPOE_PP_POS1	CoupOE	CapEC_PP	-3.368	-3.84229			TACGGTAAGGCCCGTT_COUPOE_PP_POS1	0.6919	0.0457	1.4315	2.7817	0.4847	0	0.6113	0	0.617	0	0.0077
	TACTCATAGAATTGTG_COUPOE_PP_POS1	CoupOE	CapEC_PP	-0.732627	-9.0899			TACTCATAGAATTGTG_COUPOE_PP_POS1	3.5865	0.1402	1.2328	3.0393	0.1313	0	0.1582	0	0.0187	0.0492	0.0076
	TACTCATAGACACGAC_COUPOE_PP_POS1	CoupOE	CapEC_PP	-2.72661	-5.56724			TACTCATAGACACGAC_COUPOE_PP_POS1	0.1282	0	1.6432	1.1953	1.2704	0.7005	0.5488	0	0.1707	0	0.0162
	TACTCATAGTCATCCA_COUPOE_PP_POS1	CoupOE	CapEC_PP	-2.556	-4.93886			TACTCATAGTCATCCA_COUPOE_PP_POS1	1.6341	0.3127	1.5915	2.1241	0.8844	0.0339	0.3119	0	0.9655	0.0175	0.0434
	TACTCATCAGTAACGG_COUPOE_PP_POS1	CoupOE	Art	-0.0153554	-2.04958			TACTCATCAGTAACGG_COUPOE_PP_POS1	2.3952	0.0126	1.2588	2.4612	0.4156	0	0.3216	0	1.5232	0.1573	0.0201
	TACTCATGTAAGGGCT_COUPOE_PP_POS1	CoupOE	CapEC_PP	1.5854	-9.31124			TACTCATGTAAGGGCT_COUPOE_PP_POS1	4.2591	0.1833	0.9959	2.8361	0.2048	0	0.375	0	0.1074	0.2401	0.1916
	TACTCATGTCCTCTTG_COUPOE_PP_POS1	CoupOE	CapEC_PP	1.61192	-8.96309			TACTCATGTCCTCTTG_COUPOE_PP_POS1	4.0866	0.3161	1.3524	2.7129	0.2533	0	0.5001	0	0.0687	0.4346	0.4292
	TACTCATTCGCCATAA_COUPOE_PP_POS1	CoupOE	CRP	4.27005	-4.82653			TACTCATTCGCCATAA_COUPOE_PP_POS1	3.1328	0.5084	0.8889	2.0938	0.005	0	0.5343	0.0249	0.1008	0.1549	0.0186
	TACTCGCCAGCTTAAC_COUPOE_PP_POS1	CoupOE	CapEC_LP	-2.07216	-11.5398			TACTCGCCAGCTTAAC_COUPOE_PP_POS1	3.0251	0.4079	1.418	2.2575	0.1738	0	0.2289	0	0.0091	0.0904	0.034
	TACTTACAGCTAAGAT_COUPOE_PP_POS1	CoupOE	CapEC_PP	0.737778	-9.43246			TACTTACAGCTAAGAT_COUPOE_PP_POS1	3.8425	0.2799	1.2653	2.6342	0.4383	0	0.7216	0	0.1126	0.1561	0.1889
	TACTTACAGTGGCACA_COUPOE_PP_POS1	CoupOE	CapEC_PP	-3.96278	-7.95946			TACTTACAGTGGCACA_COUPOE_PP_POS1	0.2512	0.0436	2.3309	0.7422	1.4786	0	0.4104	0	0	0	0.0184
	TACTTACGTAGCGTCC_COUPOE_PP_POS1	CoupOE	CapEC_PP	1.91239	-9.25064			TACTTACGTAGCGTCC_COUPOE_PP_POS1	4.5988	0.2183	1.736	3.1443	0.0793	0	0.2379	0	0.1408	0.2654	0.1348
	TACTTACTCGAGGTAG_COUPOE_PP_POS1	CoupOE	CapEC_PP	1.70276	-9.06575			TACTTACTCGAGGTAG_COUPOE_PP_POS1	3.9632	0.853	1.5258	2.5633	0.0456	0	0.6082	0	0.6825	0.498	0.0494
	TACTTACTCTCCGGTT_COUPOE_PP_POS1	CoupOE	CapEC_PP	0.173768	-9.11011			TACTTACTCTCCGGTT_COUPOE_PP_POS1	3.4271	0.0635	1.5356	2.8826	0.168	0	0.5132	0	0.0115	0.214	0.0351
	TAGACCAAGCTATGCT_COUPOE_PP_POS1	CoupOE	CapEC_PP	1.66649	-9.83914			TAGACCAAGCTATGCT_COUPOE_PP_POS1	4.6559	0.0342	0.6317	2.7043	0.1975	0	1.4716	0.1114	0.0181	0.5358	0.4298
	TAGACCACAAGCGATG_COUPOE_PP_POS1	CoupOE	CapEC_PP	-2.49393	-8.28096			TAGACCACAAGCGATG_COUPOE_PP_POS1	0.4601	0.2154	1.3341	1.4202	0.8887	0	0.5471	0	0	0	0.015
	TAGACCACAGCCTTTC_COUPOE_PP_POS1	CoupOE	CapEC_PP	0.385688	-8.10575			TAGACCACAGCCTTTC_COUPOE_PP_POS1	3.0581	0.8501	1.2634	2.3143	0.3938	0	0.4391	0	0.1154	0.062	0.0911
	TAGAGCTCAGAGCCAA_COUPOE_PP_POS1	CoupOE	CapEC_PP	0.163276	-9.47902			TAGAGCTCAGAGCCAA_COUPOE_PP_POS1	3.3842	0.8057	1.4477	2.8614	0.1943	0	0.2847	0	0	0.012	0
	TAGAGCTTCATTCACT_COUPOE_PP_POS1	CoupOE	CapEC_PP	-1.1172	-6.38915			TAGAGCTTCATTCACT_COUPOE_PP_POS1	0.4898	0	2.1521	1.2588	1.8977	0	0.3188	0	0.7856	0.0343	0.0074
	TAGAGCTTCCAGGGCT_COUPOE_PP_POS1	CoupOE	CapEC_PP	-1.67418	-6.38358			TAGAGCTTCCAGGGCT_COUPOE_PP_POS1	0.2468	0	3.0675	0.826	2.681	0	0.3846	0	0.3153	0	0.0138
	TAGAGCTTCGCCAAAT_COUPOE_PP_POS1	CoupOE	CapEC_PP	0.704201	-8.4987			TAGAGCTTCGCCAAAT_COUPOE_PP_POS1	3.7702	0.0429	1.4449	2.6853	0.3098	0.0412	0.1922	0	0.1228	0.2181	0.0755
	TAGCCGGAGAGTGACC_COUPOE_PP_POS1	CoupOE	CapEC_PP	-1.55779	-6.46861			TAGCCGGAGAGTGACC_COUPOE_PP_POS1	0.4287	0.0367	2.0882	1.2069	1.1038	0	0.2971	0	0.5011	0.0345	0.0641
	TAGGCATGTAGAGGAA_COUPOE_PP_POS1	CoupOE	CapEC_PP	-1.90336	-7.10632			TAGGCATGTAGAGGAA_COUPOE_PP_POS1	0.3337	0.0767	2.0418	0.9364	1.749	0.0479	0.3666	0	0.0815	0	0.0148
	TAGTGGTGTAAGAGGA_COUPOE_PP_POS1	CoupOE	CapEC_PP	1.52962	-7.89024			TAGTGGTGTAAGAGGA_COUPOE_PP_POS1	3.97	0.0086	1.6917	2.1742	0.0659	0	0.0776	0	0	0.3366	0.1581
	TAGTTGGAGCTCTCGG_COUPOE_PP_POS1	CoupOE	CapEC_PP	-1.19268	-6.38063			TAGTTGGAGCTCTCGG_COUPOE_PP_POS1	2.3053	0.388	1.7076	2.7865	0.6232	0	0.1236	0	0.3698	0.0379	0.0183
	TATCAGGGTTCCGTCT_COUPOE_PP_POS1	CoupOE	CapEC_PP	0.997354	-8.54719			TATCAGGGTTCCGTCT_COUPOE_PP_POS1	3.6559	0.5376	1.2917	2.3882	0.081	0	0.5539	0.0258	0.3462	0.2283	0.0076
	TATCTCAAGGAGTTTA_COUPOE_PP_POS1	CoupOE	CapEC_PP	-0.362469	-8.73817			TATCTCAAGGAGTTTA_COUPOE_PP_POS1	2.7594	0.1756	1.0443	2.0291	0.1278	0	1.341	0	0.0792	0.0955	0.0135
	TATGCCCAGAGACTAT_COUPOE_PP_POS1	CoupOE	PCV	-1.82474	1.31807			TATGCCCAGAGACTAT_COUPOE_PP_POS1	4.7058	0.9608	2.3152	2.5879	0	0	0.5618	0	1.8577	2.5385	3.6832
	TATGCCCGTAGAAGGA_COUPOE_PP_POS1	CoupOE	CapEC_PP	1.24678	-9.4756			TATGCCCGTAGAAGGA_COUPOE_PP_POS1	3.8682	1.0549	1.0586	3.2063	0.1113	0	0.65	0	0.1401	0.4409	0.35
	TATGCCCGTTAGGGTG_COUPOE_PP_POS1	CoupOE	PCV	-2.07353	2.36077			TATGCCCGTTAGGGTG_COUPOE_PP_POS1	4.1931	0.9119	1.1926	2.4556	0.1512	0	0.8739	0.1712	0.3033	1.1534	0.8418
	TATTACCCAACTGCGC_COUPOE_PP_POS1	CoupOE	CapEC_PP	-4.90583	-7.0944			TATTACCCAACTGCGC_COUPOE_PP_POS1	0.3864	0.0222	2.191	0.7073	1.1285	0	0.3762	0	0	0	0.0386
	TATTACCCATACTACG_COUPOE_PP_POS1	CoupOE	CapEC_PP	2.27065	-5.66362			TATTACCCATACTACG_COUPOE_PP_POS1	2.7588	0.7048	1.1782	0.8377	0.0655	0	0.0281	0	0.1636	0.0161	0.375
	TATTACCTCATAACCG_COUPOE_PP_POS1	CoupOE	CapEC_PP	2.57033	-7.37608			TATTACCTCATAACCG_COUPOE_PP_POS1	4.0382	0.4398	1.9659	2.0698	0.2998	0	0.4532	0.0603	0.4327	0.1854	0.1769
	TCAATCTAGTACGCCC_COUPOE_PP_POS1	CoupOE	CapEC_PP	1.21274	-9.72914			TCAATCTAGTACGCCC_COUPOE_PP_POS1	3.5126	0.1912	1.0352	3.1364	0.6231	0	0.3526	0	0.0292	0.1595	0.1908
	TCAATCTCAATGGACG_COUPOE_PP_POS1	CoupOE	CapEC_PP	1.16709	-9.90185			TCAATCTCAATGGACG_COUPOE_PP_POS1	3.7653	0.4076	1.2385	3.2488	0.2732	0	0.458	0	0.0341	0.4924	0.1272
	TCAATCTGTCGCGGTT_COUPOE_PP_POS1	CoupOE	CapEC_PP	-1.06455	-6.27953			TCAATCTGTCGCGGTT_COUPOE_PP_POS1	2.0152	0.0186	1.551	2.4156	0.4898	0	0.3155	0	1.0125	0.0332	0
	TCAATCTTCCATGAGT_COUPOE_PP_POS1	CoupOE	CapEC_PP	0.669683	-7.16591			TCAATCTTCCATGAGT_COUPOE_PP_POS1	3.5661	0.1112	1.843	2.8335	0.1367	0	0.4434	0	0.8932	0.1941	0.0595
	TCACAAGCAATGAAAC_COUPOE_PP_POS1	CoupOE	CapEC_PP	3.01933	-5.38829			TCACAAGCAATGAAAC_COUPOE_PP_POS1	2.7034	0.4894	1.0589	1.7971	0.6975	0	0.4095	0	0.0118	0.1128	0.0075
	TCACAAGGTGAAGGCT_COUPOE_PP_POS1	CoupOE	CapEC_PP	-2.53668	-7.32686			TCACAAGGTGAAGGCT_COUPOE_PP_POS1	0.2691	0.0179	2.4994	1.1146	0.8617	0.382	0.2387	0	0.2071	0	0.0223
	TCACAAGGTTGTACAC_COUPOE_PP_POS1	CoupOE	CapEC_PP	2.91528	-6.20227			TCACAAGGTTGTACAC_COUPOE_PP_POS1	3.2072	0.5589	1.1177	1.7464	0.7782	0	0.4657	0	0	0.0533	0
	TCACGAAAGCGTCAAG_COUPOE_PP_POS1	CoupOE	CapEC_PP	-2.82761	-7.15786			TCACGAAAGCGTCAAG_COUPOE_PP_POS1	0.3364	0.0255	2.2168	1.238	1.1254	0.0263	0.2753	0	0.0416	0	0.0206
	TCACGAACATAGAAAC_COUPOE_PP_POS1	CoupOE	CapEC_PP	0.906629	-8.66423			TCACGAACATAGAAAC_COUPOE_PP_POS1	3.8588	0.2342	1.2942	2.7449	0.3002	0	0.4721	0	0.0574	0.122	0.1087
	TCAGATGAGTAGGCCA_COUPOE_PP_POS1	CoupOE	CapEC_PP	-0.471456	-7.74941			TCAGATGAGTAGGCCA_COUPOE_PP_POS1	4.1106	0.0964	2.7487	2.6105	0.4423	0	0.5438	0	0.2049	0.1381	0.2127
	TCAGATGGTGGTCTCG_COUPOE_PP_POS1	CoupOE	CapEC_PP	-2.66618	-8.28025			TCAGATGGTGGTCTCG_COUPOE_PP_POS1	0.3107	0.076	1.2885	1.3421	1.7754	0	0.4743	0	0	0	0.0365
	TCAGCAACATGCCTTC_COUPOE_PP_POS1	CoupOE	CapEC_PP	-0.0680798	-7.30495			TCAGCAACATGCCTTC_COUPOE_PP_POS1	3.8003	0.0697	2.4923	2.3565	0.7927	0	0.3999	0	0.2402	0.0492	0.0044
	TCAGCTCAGTAGTGCG_COUPOE_PP_POS1	CoupOE	CapEC_LP	-1.87771	-10.7142			TCAGCTCAGTAGTGCG_COUPOE_PP_POS1	3.2039	0.6397	1.3903	2.5398	0.1852	0	0.3037	0	0.052	0.1847	0.1719
	TCAGGTACATGCCCGA_COUPOE_PP_POS1	CoupOE	CapEC_PP	-3.60234	-6.6382			TCAGGTACATGCCCGA_COUPOE_PP_POS1	0.1574	0	2.081	0.8578	0.4932	0	0.7609	0	0	0	0.0457
	TCAGGTAGTCTGCCAG_COUPOE_PP_POS1	CoupOE	CapEC_PP	1.24479	-9.52763			TCAGGTAGTCTGCCAG_COUPOE_PP_POS1	4.5299	0.1796	1.062	2.7389	0.0472	0	0.3993	0.0829	0.1425	0.7152	0.4157
	TCATTACGTACAGCAG_COUPOE_PP_POS1	CoupOE	PCV	-2.10817	1.60705			TCATTACGTACAGCAG_COUPOE_PP_POS1	5.0155	0.0992	1.8336	2.8129	0.1499	0	0.251	0	0.3681	0.2556	0.128
	TCATTACTCCTATTCA_COUPOE_PP_POS1	CoupOE	CapEC_PP	0.820024	-8.91779			TCATTACTCCTATTCA_COUPOE_PP_POS1	3.1734	0.2091	1.7523	2.3235	0.2465	0	0.6756	0	0.1197	0.0639	0.0295
	TCCACACAGTGGGTTG_COUPOE_PP_POS1	CoupOE	CapEC_PP	0.929044	-9.41282			TCCACACAGTGGGTTG_COUPOE_PP_POS1	3.6037	0.1226	2.0654	2.7205	0.1995	0	0.1776	0	0.3209	0.229	0.0564
	TCCACACCATACGCTA_COUPOE_PP_POS1	CoupOE	CapEC_PP	1.314	-8.60723			TCCACACCATACGCTA_COUPOE_PP_POS1	4.461	0.567	1.4506	2.889	0.2013	0	0.3174	0	0.2748	0.4644	0.2077
	TCCACACTCCTAAGTG_COUPOE_PP_POS1	CoupOE	HEC	-5.6425	4.56989			TCCACACTCCTAAGTG_COUPOE_PP_POS1	4.5691	1.225	1.164	3.2245	0.0721	0	2.6006	0.1567	0.6035	1.3225	1.7699
	TCCCGATAGACAATAC_COUPOE_PP_POS1	CoupOE	CapEC_PP	-0.0444293	-6.73838			TCCCGATAGACAATAC_COUPOE_PP_POS1	3.7281	0	1.6135	2.7805	0.4369	0	0.3572	0	0.6954	0.0924	0.0044
	TCCCGATAGTACGCGA_COUPOE_PP_POS1	CoupOE	CapEC_PP	0.738758	-9.84091			TCCCGATAGTACGCGA_COUPOE_PP_POS1	3.6699	0.3551	1.264	3.176	0.1496	0	0.218	0.0291	0.0969	0.4723	0.1799
	TCCCGATCAGGAATCG_COUPOE_PP_POS1	CoupOE	PCV	-2.30943	1.41163			TCCCGATCAGGAATCG_COUPOE_PP_POS1	4.2896	0.7275	1.9171	2.9213	0.1464	0	0.666	0	0.7259	1.9362	2.2044
	TCCCGATTCAGTTTGG_COUPOE_PP_POS1	CoupOE	CapEC_PP	-2.62441	-7.71063			TCCCGATTCAGTTTGG_COUPOE_PP_POS1	0.4802	0.0259	2.5918	1.3907	1.1404	0.0525	0.8597	0	0.2297	0	0.0971
	TCGAGGCCAATCGAAA_COUPOE_PP_POS1	CoupOE	CapEC_PP	-7.37229	-6.0667			TCGAGGCCAATCGAAA_COUPOE_PP_POS1	1.1078	0.9228	1.4377	0.5132	0.7589	0	0.3378	0	0	0	0.1137
	TCGAGGCCATGGTCTA_COUPOE_PP_POS1	CoupOE	CapEC_PP	2.03959	-8.56553			TCGAGGCCATGGTCTA_COUPOE_PP_POS1	4.3069	0.083	1.7145	2.692	0.2736	0	0.3094	0	0.066	0.8558	0.5739
	TCGAGGCCATTCGACA_COUPOE_PP_POS1	CoupOE	CapEC_PP	2.19914	-4.50339			TCGAGGCCATTCGACA_COUPOE_PP_POS1	2.7907	0.4062	1.0392	2.0106	0.2467	0	0.3553	0	0	0.012	0
	TCGAGGCGTCAGAGGT_COUPOE_PP_POS1	CoupOE	CapEC_PP	1.29872	-9.97074			TCGAGGCGTCAGAGGT_COUPOE_PP_POS1	4.6218	0.1983	0.9112	3.3385	0.3745	0	0.1476	0	0.033	1.5863	0.1527
	TCGAGGCTCATCACCC_COUPOE_PP_POS1	CoupOE	CapEC_PP	-1.12184	-9.09359			TCGAGGCTCATCACCC_COUPOE_PP_POS1	0.5535	0.8168	1.388	1.2099	0.7461	0	0.2188	0	0.0317	0	0.0987
	TCGCGAGAGTGGACGT_COUPOE_PP_POS1	CoupOE	CapEC_PP	-1.98909	-3.91431			TCGCGAGAGTGGACGT_COUPOE_PP_POS1	1.0244	0.346	1.1933	2.3173	0.399	0.3125	0.3053	0	0.2763	0.0124	0.0167
	TCGCGAGTCTTTAGGG_COUPOE_PP_POS1	CoupOE	CapEC_PP	-1.79095	-7.16945			TCGCGAGTCTTTAGGG_COUPOE_PP_POS1	0.3523	0.1376	2.0515	1.0993	1.227	0.0599	0.3415	0	0.0951	0	0.017
	TCGCGTTGTTCGTCTC_COUPOE_PP_POS1	CoupOE	CapEC_PP	1.15806	-9.5876			TCGCGTTGTTCGTCTC_COUPOE_PP_POS1	4.5853	0.2155	1.3992	2.6526	0.2546	0	0.5964	0	0.0529	0.2868	0.0593
	TCGGGACCAAACAACA_COUPOE_PP_POS1	CoupOE	CapEC_PP	-4.10734	-8.79677			TCGGGACCAAACAACA_COUPOE_PP_POS1	2.6145	1.2319	1.577	1.5383	0.9331	0	0.0725	0	0	0	0.0742
	TCGGGACCAGACGCCT_COUPOE_PP_POS1	CoupOE	CapEC_PP	0.681298	-7.38271			TCGGGACCAGACGCCT_COUPOE_PP_POS1	3.5323	0.0907	2.0023	2.6074	0.349	0	0.1596	0	0.422	0.0621	0.0268
	TCGGGACGTCAACTGT_COUPOE_PP_POS1	CoupOE	CapEC_PP	1.81521	-9.04879			TCGGGACGTCAACTGT_COUPOE_PP_POS1	5.0584	0.1106	1.8166	2.8296	0.0389	0	0.1587	0.0211	0.1515	0.2804	0.1534
	TCGGTAAGTATCAGTC_COUPOE_PP_POS1	CoupOE	CapEC_PP	0.620222	-7.29223			TCGGTAAGTATCAGTC_COUPOE_PP_POS1	3.9638	0.0902	1.7579	3.1441	0.1138	0	0.2777	0	0.339	0.2001	0.0699
	TCGGTAATCAGCGATT_COUPOE_PP_POS1	CoupOE	CapEC_PP	1.49593	-9.98807			TCGGTAATCAGCGATT_COUPOE_PP_POS1	4.1788	0.4671	1.1918	2.9551	0.1525	0	0.4957	0	0.0071	0.5113	0.2422
	TCGTACCCACTACAGT_COUPOE_PP_POS1	CoupOE	CapEC_PP	0.155101	-4.56968			TCGTACCCACTACAGT_COUPOE_PP_POS1	1.6454	0.2173	1.0734	2.3709	0.2299	0.1169	0.3125	0	0.07	0.0196	0.0433
	TCGTAGAGTATAATGG_COUPOE_PP_POS1	CoupOE	CapEC_PP	-2.08826	-7.61059			TCGTAGAGTATAATGG_COUPOE_PP_POS1	2.4626	0.3737	1.898	2.3946	1.0505	0	0.316	0	0.5108	0.064	0.1021
	TCGTAGATCTGCTGCT_COUPOE_PP_POS1	CoupOE	CapEC_PP	-4.20793	-8.05093			TCGTAGATCTGCTGCT_COUPOE_PP_POS1	0.5574	0.0454	2.3164	1.0214	0.2757	0	0.8138	0	0.041	0	0.0459
	TCTCATAGTAGCCTCG_COUPOE_PP_POS1	CoupOE	CRP	4.70497	-4.72963			TCTCATAGTAGCCTCG_COUPOE_PP_POS1	2.9821	0.1441	0.7998	1.9106	0.1318	0	0.7669	0.0172	0.1509	0.1372	0.005
	TCTCATATCATGTGGT_COUPOE_PP_POS1	CoupOE	CapEC_PP	-1.68478	-4.59993			TCTCATATCATGTGGT_COUPOE_PP_POS1	0.2515	0.0049	1.951	1.1232	2.0444	0	0.415	0	0.4269	0	0.0652
	TCTCTAAAGACACTAA_COUPOE_PP_POS1	CoupOE	CapEC_PP	0.611126	-9.05162			TCTCTAAAGACACTAA_COUPOE_PP_POS1	4.3014	0.1433	1.4531	3.0812	0.0735	0	0.3834	0	0.0847	0.1241	0.0402
	TCTGAGAAGTCCCACG_COUPOE_PP_POS1	CoupOE	CapEC_PP	-2.49496	-8.83219			TCTGAGAAGTCCCACG_COUPOE_PP_POS1	0.3353	0.3037	1.8468	1.2434	0.8746	0	0.5309	0	0	0	0.0142
	TCTGAGAGTTATCACG_COUPOE_PP_POS1	CoupOE	CapEC_PP	-5.51568	-7.38864			TCTGAGAGTTATCACG_COUPOE_PP_POS1	0.1532	0.0356	2.2063	0.5049	1.2442	0	0.1878	0	0	0	0.0761
	TCTGAGATCTAACGGT_COUPOE_PP_POS1	CoupOE	CapEC_PP	2.41791	-5.77195			TCTGAGATCTAACGGT_COUPOE_PP_POS1	1.9169	0.5627	1.1275	1.3749	0.6181	0	0.1443	0	0	0.0082	0.0242
	TCTGGAACAATCGGTT_COUPOE_PP_POS1	CoupOE	PCV	-1.85777	3.26037			TCTGGAACAATCGGTT_COUPOE_PP_POS1	4.0053	0.4496	2.0619	1.9911	0.1093	0	0.6684	0.0488	0.4416	1.5089	2.5545
	TCTGGAATCCTGCCAT_COUPOE_PP_POS1	CoupOE	CapEC_PP	0.407802	-5.41555			TCTGGAATCCTGCCAT_COUPOE_PP_POS1	3.4673	0	1.9229	2.1724	0.2663	0	0.2451	0	0.4371	0.0252	0
	TCTTCGGCACAACGCC_COUPOE_PP_POS1	CoupOE	CapEC_PP	0.576521	-4.17075			TCTTCGGCACAACGCC_COUPOE_PP_POS1	0.8576	0.3149	1.2545	2.3195	0.2238	0.4853	0.2548	0	0.1238	0	0
	TCTTTCCCACCAGGTC_COUPOE_PP_POS1	CoupOE	CapEC_PP	1.15481	-5.41099			TCTTTCCCACCAGGTC_COUPOE_PP_POS1	2.281	0.3597	0.9683	2.4429	0.0151	0	0.555	0.0229	0.6544	0.0929	0.0444
	TGAAAGATCAAAGTAG_COUPOE_PP_POS1	CoupOE	CapEC_PP	-1.44424	-5.18733			TGAAAGATCAAAGTAG_COUPOE_PP_POS1	0.1427	0	2.1881	0.9747	2.2005	0	0.2681	0	0.344	0	0.0321
	TGAAAGATCTCCAGGG_COUPOE_PP_POS1	CoupOE	CapEC_PP	-2.42723	-6.82353			TGAAAGATCTCCAGGG_COUPOE_PP_POS1	0.1929	0.0056	2.156	1.0804	1.9324	0	0.2975	0	0.0076	0	0.0377
	TGACAACAGGGAAACA_COUPOE_PP_POS1	CoupOE	CapEC_PP	0.745617	-6.51273			TGACAACAGGGAAACA_COUPOE_PP_POS1	3.9364	0.2083	1.987	2.4623	0.4467	0	0.2383	0	0.2828	0.1189	0.008
	TGACAACCAACTGCGC_COUPOE_PP_POS1	CoupOE	CapEC_PP	-1.17251	-6.68722			TGACAACCAACTGCGC_COUPOE_PP_POS1	3.0952	0.1017	2.1342	2.5471	0.6443	0	0.5123	0	0.4528	0.0151	0.0076
	TGACAACGTGTTGAGG_COUPOE_PP_POS1	CoupOE	CapEC_PP	1.38077	-9.12547			TGACAACGTGTTGAGG_COUPOE_PP_POS1	4.12	0.1605	1.5827	3.0468	0.1097	0	0.3949	0	0.0856	0.4525	0.1736
	TGACGGCGTGTATGGG_COUPOE_PP_POS1	CoupOE	CapEC_PP	-2.86747	-6.90234			TGACGGCGTGTATGGG_COUPOE_PP_POS1	0.3061	0.045	1.769	1.2002	1.5662	0	0.4461	0	0.0567	0	0.1032
	TGACGGCTCTGAGGGA_COUPOE_PP_POS1	CoupOE	CapEC_PP	-2.45145	-7.88124			TGACGGCTCTGAGGGA_COUPOE_PP_POS1	0.128	0.0154	1.775	1.1396	1.8834	0	0.3373	0	0.0556	0	0.0207
	TGACTAGAGTACACCT_COUPOE_PP_POS1	CoupOE	CapEC_PP	1.32888	-8.57552			TGACTAGAGTACACCT_COUPOE_PP_POS1	4.6595	0.0656	1.7002	2.5505	0.1408	0	0.808	0	0.1971	0.4406	0.1441
	TGACTAGTCCGTTGTC_COUPOE_PP_POS1	CoupOE	CapEC_PP	2.10603	-5.48468			TGACTAGTCCGTTGTC_COUPOE_PP_POS1	3.2539	0.2854	1.2703	1.8985	0.1952	0	0.2798	0	0	0.0471	0.0278
	TGACTTTAGGTTCCTA_COUPOE_PP_POS1	CoupOE	CapEC_PP	0.258865	-9.30535			TGACTTTAGGTTCCTA_COUPOE_PP_POS1	3.6539	0.8269	1.4971	2.8864	0.2429	0	0.2477	0	0	0.0459	0.0242
	TGACTTTGTCTAGCCG_COUPOE_PP_POS1	CoupOE	CapEC_PP	0.231584	-9.2259			TGACTTTGTCTAGCCG_COUPOE_PP_POS1	3.5967	0.3281	1.3681	2.5785	0.2077	0	0.3417	0	0.0065	0.0302	0.0431
	TGACTTTTCCGAATGT_COUPOE_PP_POS1	CoupOE	CapEC_PP	0.0864169	-9.56375			TGACTTTTCCGAATGT_COUPOE_PP_POS1	3.5075	0.1222	0.8737	2.7491	0.7096	0	0.1603	0	0	0.0113	0.0164
	TGAGAGGAGGCTCAGA_COUPOE_PP_POS1	CoupOE	CapEC_PP	1.62711	-10.2409			TGAGAGGAGGCTCAGA_COUPOE_PP_POS1	4.7127	0.1603	1.3363	3.2216	0.0565	0	0.2722	0	0	0.7339	0.7587
	TGAGAGGCAGTCACTA_COUPOE_PP_POS1	CoupOE	CapEC_PP	1.89738	-9.72248			TGAGAGGCAGTCACTA_COUPOE_PP_POS1	4.837	0.1525	1.3038	2.7571	0.2447	0	0.6333	0.0612	0.0915	0.5466	0.3048
	TGAGCATTCGGAAATA_COUPOE_PP_POS1	CoupOE	CapEC_PP	2.28454	-7.44904			TGAGCATTCGGAAATA_COUPOE_PP_POS1	3.602	0.7604	1.0134	2.2824	0.0569	0	0.6113	0.4615	0.6837	0.5424	0.3414
	TGAGCCGAGTCGATAA_COUPOE_PP_POS1	CoupOE	CapEC_PP	1.4322	-9.0193			TGAGCCGAGTCGATAA_COUPOE_PP_POS1	4.8401	0.0546	1.6949	3.0674	0.1112	0	0.2941	0	0.15	0.2299	0.1704
	TGAGCCGTCGGGAGTA_COUPOE_PP_POS1	CoupOE	CapEC_PP	0.664902	-9.93775			TGAGCCGTCGGGAGTA_COUPOE_PP_POS1	3.9811	0.3664	1.0102	2.3133	0.0058	0	0.3708	0.022	0.0318	0.5496	0.1305
	TGATTTCAGGTACTCT_COUPOE_PP_POS1	CoupOE	PCV	-0.926172	1.50164			TGATTTCAGGTACTCT_COUPOE_PP_POS1	4.1582	0.8165	2.9482	2.5715	0.0079	0	0.2951	0	1.4225	2.2129	3.2155
	TGATTTCAGTCATCCA_COUPOE_PP_POS1	CoupOE	CapEC_PP	-6.42413	-6.74875			TGATTTCAGTCATCCA_COUPOE_PP_POS1	1.2521	0.1888	1.1935	0.9162	1.0792	0	0.1667	0	0	0.028	0.0905
	TGATTTCCATCCTAGA_COUPOE_PP_POS1	CoupOE	CapEC_PP	-2.59025	-3.25454			TGATTTCCATCCTAGA_COUPOE_PP_POS1	0.5631	0.156	1.2733	2.3123	0.8794	0.0997	0.2675	0	0.2759	0	0.0156
	TGATTTCGTCCATCCT_COUPOE_PP_POS1	CoupOE	CapEC_PP	-2.68945	-7.44493			TGATTTCGTCCATCCT_COUPOE_PP_POS1	0.2406	0.215	1.4	1.0373	1.9519	0	0.5477	0	0	0	0.0315
	TGCACCTAGGACACCA_COUPOE_PP_POS1	CoupOE	CapEC_PP	-0.809694	-9.11061			TGCACCTAGGACACCA_COUPOE_PP_POS1	3.7105	0.3405	1.0336	2.8119	0.149	0	0.4032	0	0	0.0552	0.0124
	TGCACCTAGGATGGTC_COUPOE_PP_POS1	CoupOE	PCV	-2.20974	1.24979			TGCACCTAGGATGGTC_COUPOE_PP_POS1	4.9247	1.1847	1.8993	2.7147	0.0149	0	1.4186	0	0.8836	2.9715	3.7612
	TGCACCTGTCGCTTCT_COUPOE_PP_POS1	CoupOE	CapEC_PP	1.48258	-8.64223			TGCACCTGTCGCTTCT_COUPOE_PP_POS1	4.3683	0.4033	1.6291	2.7655	0.0867	0	0.4154	0.0471	0.0393	0.4652	0.2893
	TGCACCTGTCTCTTTA_COUPOE_PP_POS1	CoupOE	CapEC_PP	-3.21871	-7.90449			TGCACCTGTCTCTTTA_COUPOE_PP_POS1	0.3025	0.0301	2.7613	0.6975	1.5867	0.0176	0.414	0	0.0648	0	0.0097
	TGCACCTGTGGTCCGT_COUPOE_PP_POS1	CoupOE	PCV	-2.47202	1.59998			TGCACCTGTGGTCCGT_COUPOE_PP_POS1	4.7337	0.4173	1.2959	3.0813	0.0983	0	0.9252	0.0218	0.2602	0.9383	0.7364
	TGCCAAAAGTGGTCCC_COUPOE_PP_POS1	CoupOE	PCV	-2.14299	1.38185			TGCCAAAAGTGGTCCC_COUPOE_PP_POS1	4.373	0.8516	1.548	3.6572	0	0	0.526	0	0.5385	3.4768	2.7992
	TGCCAAACACTAGTAC_COUPOE_PP_POS1	CoupOE	CapEC_PP	1.8761	-9.86781			TGCCAAACACTAGTAC_COUPOE_PP_POS1	4.3032	0.5571	1.2012	3.1176	0.1612	0	0.4864	0.0261	0.0377	1.1699	0.5445
	TGCCAAAGTCGACTGC_COUPOE_PP_POS1	CoupOE	CapEC_PP	-0.874934	-6.35177			TGCCAAAGTCGACTGC_COUPOE_PP_POS1	3.8504	0.4285	1.7766	2.8001	0.3776	0	0.3599	0	0.7292	0.4783	0.1105
	TGCCCATAGAGACTAT_COUPOE_PP_POS1	CoupOE	CapEC_PP	3.31673	-6.12449			TGCCCATAGAGACTAT_COUPOE_PP_POS1	3.1639	0.3243	1.2796	0.9549	0.0301	0	0.0462	0	0.7317	0.2186	0.8561
	TGCCCATAGTTGAGAT_COUPOE_PP_POS1	CoupOE	CapEC_PP	-3.03563	-5.8124			TGCCCATAGTTGAGAT_COUPOE_PP_POS1	0.671	0.2547	1.286	1.2271	0.8937	0.0139	0.1705	0	0.2986	0	0.0348
	TGCCCATCACGCATCG_COUPOE_PP_POS1	CoupOE	CapEC_PP	0.467004	-8.99813			TGCCCATCACGCATCG_COUPOE_PP_POS1	3.1828	0.3267	1.4341	2.3535	0.4797	0	1.2505	0	0.0663	0.0936	0.1897
	TGCCCATGTAGAGTGC_COUPOE_PP_POS1	CoupOE	CapEC_PP	-7.94367	-6.00921			TGCCCATGTAGAGTGC_COUPOE_PP_POS1	0.8033	0.4836	0.9938	0.6183	0.7195	0	0.1709	0	0	0	0.0214
	TGCCCATGTTGCTCCT_COUPOE_PP_POS1	CoupOE	CapEC_PP	0.369373	-9.0134			TGCCCATGTTGCTCCT_COUPOE_PP_POS1	3.5228	0.3592	1.3503	2.666	0.245	0	0.7168	0	0	0.0926	0.0846
	TGCCCATTCAACCATG_COUPOE_PP_POS1	CoupOE	CapEC_PP	3.19285	-7.83368			TGCCCATTCAACCATG_COUPOE_PP_POS1	4.7994	0.4025	0.7301	3.0944	0.1834	0	1.3772	0.0176	0.0097	0.6856	0.4819
	TGCCCTACAAGGTGTG_COUPOE_PP_POS1	CoupOE	CapEC_LP	-1.42497	-11.0049			TGCCCTACAAGGTGTG_COUPOE_PP_POS1	1.93	0.7695	0.7279	2.7649	0.1169	0	0.171	0	0.1065	0.0989	0.021
	TGCCCTACACCGGAAA_COUPOE_PP_POS1	CoupOE	CapEC_LP	-2.18647	-11.9638			TGCCCTACACCGGAAA_COUPOE_PP_POS1	2.4631	0.5471	1.1857	2.613	0.0746	0	0.3209	0	0	0.0218	0.003
	TGCGGGTAGGAATTAC_COUPOE_PP_POS1	CoupOE	CapEC_PP	-3.69517	-7.14643			TGCGGGTAGGAATTAC_COUPOE_PP_POS1	0.6614	0.0813	1.9629	0.6951	1.1716	0	0.2748	0	0.0328	0.011	0.0428
	TGCTACCAGAAACGCC_COUPOE_PP_POS1	CoupOE	CapEC_PP	0.785043	-9.69115			TGCTACCAGAAACGCC_COUPOE_PP_POS1	4.135	0.3598	1.2804	2.9034	0.0754	0	0.2687	0.004	0.0097	0.408	0.1772
	TGCTACCGTAGCGCAA_COUPOE_PP_POS1	CoupOE	CapEC_PP	2.20776	-8.30053			TGCTACCGTAGCGCAA_COUPOE_PP_POS1	3.4014	0.4709	0.8498	2.5508	0.2808	0	0.403	0	0.0862	0.2031	0.1123
	TGCTGCTAGTTCCACA_COUPOE_PP_POS1	CoupOE	CapEC_PP	-3.04664	-3.7173			TGCTGCTAGTTCCACA_COUPOE_PP_POS1	0.2771	0.0543	1.7928	1.4907	1.7243	0.1038	0.4163	0	0.6923	0	0.0281
	TGCTGCTCAGTGGAGT_COUPOE_PP_POS1	CoupOE	CapEC_PP	-0.166733	-4.26721			TGCTGCTCAGTGGAGT_COUPOE_PP_POS1	1.0998	0.0889	1.601	2.2698	1.2499	0	0.3758	0	0.1508	0	0.0044
	TGCTGCTGTGTAAGTA_COUPOE_PP_POS1	CoupOE	CapEC_PP	-2.44157	-7.72235			TGCTGCTGTGTAAGTA_COUPOE_PP_POS1	0.1707	0.0235	1.878	1.1743	1.8606	0	0.2515	0	0.0237	0	0.0292
	TGCTGCTTCTGGCGTG_COUPOE_PP_POS1	CoupOE	CapEC_PP	0.803576	-9.04782			TGCTGCTTCTGGCGTG_COUPOE_PP_POS1	3.7902	0.1264	1.608	3.0516	0.1118	0	0.2523	0	0	0.2974	0.0476
	TGGACGCGTCCGAGTC_COUPOE_PP_POS1	CoupOE	CapEC_PP	2.89136	-4.69993			TGGACGCGTCCGAGTC_COUPOE_PP_POS1	3.2934	0.4478	1.3034	1.9726	0.1533	0	0.2779	0	0	0.0153	0.0156
	TGGCCAGAGAGCTATA_COUPOE_PP_POS1	CoupOE	CapEC_PP	-2.48664	-7.54206			TGGCCAGAGAGCTATA_COUPOE_PP_POS1	0.1834	0.0223	1.8425	0.9655	1.3822	0.0386	0.4193	0	0.0532	0	0.0099
	TGGCCAGAGGAATTAC_COUPOE_PP_POS1	CoupOE	CapEC_PP	-3.49021	-8.4518			TGGCCAGAGGAATTAC_COUPOE_PP_POS1	0.5567	0.097	2.2346	1.42	0.809	0	0.5057	0	0	0.0347	0
	TGGCCAGAGTTCGATC_COUPOE_PP_POS1	CoupOE	CapEC_PP	-0.964795	-8.93629			TGGCCAGAGTTCGATC_COUPOE_PP_POS1	3.7776	0.5638	1.0077	2.6194	0.055	0	0.273	0.0151	0.0219	0.1887	0.0856
	TGGCGCACAGCTATTG_COUPOE_PP_POS1	CoupOE	PCV	-1.69557	2.51447			TGGCGCACAGCTATTG_COUPOE_PP_POS1	4.392	0.8516	1.9709	3.0351	0.1283	0	0.7622	0	0.4468	2.1822	2.7779
	TGGCGCACATGCCACG_COUPOE_PP_POS1	CoupOE	PCV	-2.36339	1.25355			TGGCGCACATGCCACG_COUPOE_PP_POS1	4.6442	0.7698	1.6898	3.9343	0.0121	0	0.7524	0	0.5209	2.845	1.9205
	TGGCTGGAGGTGACCA_COUPOE_PP_POS1	CoupOE	CapEC_PP	0.855453	-9.95247			TGGCTGGAGGTGACCA_COUPOE_PP_POS1	3.9938	0.3734	0.8875	2.9631	0.2084	0	0.4399	0	0	0.3877	0.1296
	TGGCTGGCAGCCTGTG_COUPOE_PP_POS1	CoupOE	CapEC_PP	1.88252	-7.65677			TGGCTGGCAGCCTGTG_COUPOE_PP_POS1	3.8619	0.4052	1.305	2.233	0.1093	0	1.4558	0.3423	0.183	0.3609	0.1713
	TGGCTGGGTGCACTTA_COUPOE_PP_POS1	CoupOE	CapEC_PP	-2.20286	-5.60673			TGGCTGGGTGCACTTA_COUPOE_PP_POS1	0.1783	0.016	2.6823	0.863	2.3092	0	0.2945	0	0.1181	0	0.0243
	TGGCTGGTCGGTGTTA_COUPOE_PP_POS1	CoupOE	CapEC_PP	1.87832	-9.5547			TGGCTGGTCGGTGTTA_COUPOE_PP_POS1	4.4839	0.1597	0.7196	2.873	0.1127	0	0.4576	0.0208	0.03	0.7431	0.3312
	TGGGAAGCAGCATACT_COUPOE_PP_POS1	CoupOE	CapEC_PP	-2.96013	-3.79886			TGGGAAGCAGCATACT_COUPOE_PP_POS1	0.2723	0.1861	1.06	2.7921	0.4929	0.0367	0.6283	0	0.8009	0	0.0129
	TGGGAAGCATATGCTG_COUPOE_PP_POS1	CoupOE	CapEC_PP	0.714279	-9.13705			TGGGAAGCATATGCTG_COUPOE_PP_POS1	2.685	0.2498	0.8589	3.0478	0.2696	0	0.3573	0	0	0.0672	0.0037
	TGGGCGTCACCGTTGG_COUPOE_PP_POS1	CoupOE	CapEC_PP	1.26056	-8.48722			TGGGCGTCACCGTTGG_COUPOE_PP_POS1	4.6005	0.2831	1.7216	2.5816	0.3071	0	0.2759	0	0.414	0.1425	0.1925
	TGGGCGTTCACGATGT_COUPOE_PP_POS1	CoupOE	CapEC_PP	1.23125	-9.38583			TGGGCGTTCACGATGT_COUPOE_PP_POS1	4.1233	0.1317	1.7767	2.7625	0.3064	0	0.2809	0	0.0074	0.4211	0.1333
	TGGGCGTTCCTCAACC_COUPOE_PP_POS1	CoupOE	CapEC_PP	1.5779	-8.49983			TGGGCGTTCCTCAACC_COUPOE_PP_POS1	4.1167	0.0731	2.4896	2.5266	0.2366	0	0.2548	0	1.1185	0.4948	0.295
	TGGTTAGCACCGTTGG_COUPOE_PP_POS1	CoupOE	CapEC_PP	-1.06125	-5.58464			TGGTTAGCACCGTTGG_COUPOE_PP_POS1	0.8752	0	2.2827	1.3268	2.0943	0	0.5083	0	1.1715	0.0135	0.0285
	TGGTTAGTCGAATGCT_COUPOE_PP_POS1	CoupOE	CapEC_PP	-2.34832	-4.05376			TGGTTAGTCGAATGCT_COUPOE_PP_POS1	0.5461	0.1638	1.2942	2.3465	0.7342	0.098	0.3374	0	0.7678	0	0.0111
	TGGTTCCCACCTTGTC_COUPOE_PP_POS1	CoupOE	CapEC_PP	1.88623	-9.37162			TGGTTCCCACCTTGTC_COUPOE_PP_POS1	4.1602	0.0812	2.1133	2.5427	0.1216	0	0.2873	0	0.8191	0.4474	0.0365
	TGGTTCCGTCATTAGC_COUPOE_PP_POS1	CoupOE	PCV	-0.531509	2.13839			TGGTTCCGTCATTAGC_COUPOE_PP_POS1	4.1834	0.7839	1.9292	3.2269	0	0	0.4566	0	0.5599	3.0032	2.48
	TGTATTCAGCGCTCCA_COUPOE_PP_POS1	CoupOE	CapEC_PP	-6.67164	-5.55557			TGTATTCAGCGCTCCA_COUPOE_PP_POS1	2.9035	0.1315	0.7974	2.4221	0.0979	0	0.3668	0	0	0.0394	0.0309
	TGTATTCCAAACGCGA_COUPOE_PP_POS1	CoupOE	CapEC_PP	1.15405	-8.31538			TGTATTCCAAACGCGA_COUPOE_PP_POS1	4.4607	0.16	1.6646	2.8293	0.3015	0	0.3781	0	0.5331	0.197	0.0819
	TGTCCCAAGCGATCCC_COUPOE_PP_POS1	CoupOE	CapEC_PP	0.805008	-9.65501			TGTCCCAAGCGATCCC_COUPOE_PP_POS1	4.3179	0.2948	1.5948	2.7715	0.4077	0	0.51	0	0.0171	0.2982	0.0543
	TGTCCCATCAAGGCTT_COUPOE_PP_POS1	CoupOE	CapEC_PP	1.65635	-8.90172			TGTCCCATCAAGGCTT_COUPOE_PP_POS1	4.3203	0.3538	1.906	2.7804	0.2352	0	0.1937	0	0.4423	0.1551	0.1247
	TGTGGTATCCATGAGT_COUPOE_PP_POS1	CoupOE	CapEC_PP	-6.55208	-6.33349			TGTGGTATCCATGAGT_COUPOE_PP_POS1	2.7044	1.1081	0.9016	1.7164	0.845	0	0.24	0	0.0323	0.0219	0.0183
	TGTGTTTTCTCCGGTT_COUPOE_PP_POS1	CoupOE	CapEC_PP	-2.06996	-6.79993			TGTGTTTTCTCCGGTT_COUPOE_PP_POS1	0.1869	0.0202	1.5686	1.3021	1.3719	0	0.5111	0	0.032	0	0.0655
	TGTTCCGCAGCTTAAC_COUPOE_PP_POS1	CoupOE	CapEC_PP	0.711943	-8.81309			TGTTCCGCAGCTTAAC_COUPOE_PP_POS1	3.7488	0.1284	1.8013	2.7358	0.0618	0	0.3853	0	0.0247	0.0944	0.0649
	TGTTCCGCATGCCTTC_COUPOE_PP_POS1	CoupOE	CapEC_PP	0.899926	-9.38369			TGTTCCGCATGCCTTC_COUPOE_PP_POS1	4.0541	0.3737	1.4841	2.9781	0.1204	0	0.54	0	0.0092	0.3249	0.2083
	TTAACTCAGCAGCGTA_COUPOE_PP_POS1	CoupOE	CapEC_PP	1.75866	-10.1287			TTAACTCAGCAGCGTA_COUPOE_PP_POS1	4.4491	0.4519	1.2633	2.8811	0.088	0	0.7859	0	0.1834	0.7835	0.8569
	TTAACTCCACATGTGT_COUPOE_PP_POS1	CoupOE	CapEC_PP	0.386733	-6.72439			TTAACTCCACATGTGT_COUPOE_PP_POS1	3.96	0.2347	2.005	2.6359	0.1969	0	0.2468	0	0.9917	0.6068	0.073
	TTAGGACTCTGTTTGT_COUPOE_PP_POS1	CoupOE	CapEC_PP	1.18761	-9.9945			TTAGGACTCTGTTTGT_COUPOE_PP_POS1	3.9817	0.1169	1.2566	3.3481	0.1278	0	0.3438	0	0.0352	0.6912	0.1755
	TTAGGCACAACTGGCC_COUPOE_PP_POS1	CoupOE	CapEC_PP	0.26176	-4.33935			TTAGGCACAACTGGCC_COUPOE_PP_POS1	2.0146	0.244	1.6227	1.9401	0.8305	0	0.2273	0	0	0.0034	0.0016
	TTAGGCACAAGTCTGT_COUPOE_PP_POS1	CoupOE	CapEC_PP	1.00208	-9.25104			TTAGGCACAAGTCTGT_COUPOE_PP_POS1	3.3958	0.1714	1.7827	2.8043	0.0362	0	0.5327	0	0.2695	0.2711	0.0699
	TTAGGCACAGATGAGC_COUPOE_PP_POS1	CoupOE	CapEC_PP	-3.06192	-8.56176			TTAGGCACAGATGAGC_COUPOE_PP_POS1	0.2041	0.0857	2.4743	0.6862	1.0868	0	0.2247	0	0	0	0
	TTAGTTCTCTATCGCC_COUPOE_PP_POS1	CoupOE	CapEC_PP	0.951637	-9.51646			TTAGTTCTCTATCGCC_COUPOE_PP_POS1	4.1509	0.0878	1.0436	3.0705	0.1759	0	0.1519	0	0.0773	0.2287	0.0942
	TTCCCAGTCATGCAAC_COUPOE_PP_POS1	CoupOE	CapEC_PP	0.757819	-6.92915			TTCCCAGTCATGCAAC_COUPOE_PP_POS1	3.4197	0.2999	1.7097	2.324	0.4133	0.0415	0.3722	0	0.1295	0.1727	0.1981
	TTCGAAGGTAAAGGAG_COUPOE_PP_POS1	CoupOE	CapEC_PP	0.22125	-9.38985			TTCGAAGGTAAAGGAG_COUPOE_PP_POS1	3.8651	0.0104	1.3354	3.3687	0.2049	0	0.5081	0	0	0.1032	0.1127
	TTCGGTCAGGCTCAGA_COUPOE_PP_POS1	CoupOE	CapEC_PP	-1.6037	-6.50214			TTCGGTCAGGCTCAGA_COUPOE_PP_POS1	0.3692	0.0039	2.0662	1.1105	1.8578	0	0.4277	0	0.7209	0	0.0089
	TTCTACAAGACTAGGC_COUPOE_PP_POS1	CoupOE	CapEC_PP	-2.73956	-8.81956			TTCTACAAGACTAGGC_COUPOE_PP_POS1	0.1462	0.1036	2.4534	0.6379	0.8393	0	0.1777	0	0.0166	0	0
	TTCTACATCAAGGCTT_COUPOE_PP_POS1	CoupOE	CapEC_PP	-0.886921	-5.22057			TTCTACATCAAGGCTT_COUPOE_PP_POS1	0.4569	0	2.1848	1.0676	2.2717	0	0.5319	0	1.4319	0	0.0051
	TTCTCAAAGGCAATTA_COUPOE_PP_POS1	CoupOE	CapEC_PP	0.87584	-9.96469			TTCTCAAAGGCAATTA_COUPOE_PP_POS1	4.4343	0.1969	0.8318	3.8208	0.2308	0	0.4649	0	0	1.1661	0.3617
	TTCTCCTCAAGGACAC_COUPOE_PP_POS1	CoupOE	CapEC_PP	-2.12402	-7.77704			TTCTCCTCAAGGACAC_COUPOE_PP_POS1	0.3828	0.073	2.1791	0.9635	1.6738	0	0.2787	0	0.0926	0	0.0103
	TTCTCCTGTGTGCGTC_COUPOE_PP_POS1	CoupOE	CapEC_PP	0.0397672	-9.35401			TTCTCCTGTGTGCGTC_COUPOE_PP_POS1	3.5501	1.175	0.942	2.5303	0.3986	0	0.2763	0.0584	0.6193	0.0703	0.132
	TTCTTAGCATGGGACA_COUPOE_PP_POS1	CoupOE	CapEC_PP	-2.46458	-2.77723			TTCTTAGCATGGGACA_COUPOE_PP_POS1	0.9302	0.2203	1.2094	2.2407	0.5641	0.2561	0.2071	0	0.0959	0	0
	TTCTTAGGTTACAGAA_COUPOE_PP_POS1	CoupOE	CapEC_PP	0.839209	-9.73903			TTCTTAGGTTACAGAA_COUPOE_PP_POS1	4.0942	0.0403	1.2604	3.6656	0.045	0	0.1378	0	0	0.3159	0.5147
	TTCTTAGTCTCTTATG_COUPOE_PP_POS1	CoupOE	CapEC_PP	-1.10436	-4.69569			TTCTTAGTCTCTTATG_COUPOE_PP_POS1	0.5746	0.0425	2.1077	1.5849	1.3077	0	0.6783	0	0.0934	0	0.0373
	TTGAACGAGAAGGGTA_COUPOE_PP_POS1	CoupOE	PCV	-2.09951	1.30623			TTGAACGAGAAGGGTA_COUPOE_PP_POS1	4.5649	0.9385	1.8801	3.3427	0.0146	0	0.6074	0	1.105	3.2216	2.4613
	TTGAACGAGGGTTTCT_COUPOE_PP_POS1	CoupOE	CRP	4.38926	-4.32747			TTGAACGAGGGTTTCT_COUPOE_PP_POS1	3.3541	0.2482	0.9285	1.9247	0	0	0.8923	0.0674	0.0404	0.0843	0.0078
	TTGAACGCATAGAAAC_COUPOE_PP_POS1	CoupOE	CapEC_PP	-2.85524	-8.69946			TTGAACGCATAGAAAC_COUPOE_PP_POS1	0.2936	0.1008	2.4248	1.1258	1.4953	0	0.3771	0	0	0	0.0242
	TTGAACGGTAAGTTCC_COUPOE_PP_POS1	CoupOE	CapEC_PP	1.39995	-9.91558			TTGAACGGTAAGTTCC_COUPOE_PP_POS1	4.1331	0.6854	1.223	2.7037	0.1803	0	0.4053	0	0.1564	0.1752	0.3706
	TTGAACGTCTCTAGGA_COUPOE_PP_POS1	CoupOE	CapEC_PP	0.872517	-8.23038			TTGAACGTCTCTAGGA_COUPOE_PP_POS1	4.4465	0.5302	1.792	2.6467	0.1602	0	0.5264	0	0.7524	0.3916	0.4067
	TTGACTTAGACGACGT_COUPOE_PP_POS1	CoupOE	CapEC_PP	-1.93288	-6.45039			TTGACTTAGACGACGT_COUPOE_PP_POS1	0.5593	0	2.1626	1.6322	0.8594	0.3757	0.3097	0	0.1266	0	0.0318
	TTGACTTAGTCGTACT_COUPOE_PP_POS1	CoupOE	CapEC_PP	0.426641	-9.21697			TTGACTTAGTCGTACT_COUPOE_PP_POS1	3.2299	0.4656	1.4239	2.4219	0.3354	0	0.3783	0	0.0728	0.026	0.0281
	TTGACTTGTGACTACT_COUPOE_PP_POS1	CoupOE	CapEC_PP	2.40253	-6.23579			TTGACTTGTGACTACT_COUPOE_PP_POS1	3.0198	0.3413	1.1136	2.0773	0.4174	0	0.2217	0	0	0	0.036
	TTGCCGTTCTTAGCCC_COUPOE_PP_POS1	CoupOE	CapEC_PP	-2.21588	-8.0997			TTGCCGTTCTTAGCCC_COUPOE_PP_POS1	0.637	0.1093	1.8414	1.1891	1.1214	0	0.3891	0	0.4048	0.0087	0
	TTGCGTCGTCGCTTTC_COUPOE_PP_POS1	CoupOE	CapEC_PP	1.02101	-9.49661			TTGCGTCGTCGCTTTC_COUPOE_PP_POS1	4.6308	0.3077	1.2188	3.4995	0.0473	0	0.5535	0	0.056	0.9801	0.6928
	TTGCGTCGTGGACGAT_COUPOE_PP_POS1	CoupOE	PCV	-0.602651	2.36377			TTGCGTCGTGGACGAT_COUPOE_PP_POS1	4.1651	1.433	2.979	2.687	0.0078	0	0.4194	0	1.1844	1.7945	3.1086
	TTGGAACCAGGGTACA_COUPOE_PP_POS1	CoupOE	CapEC_PP	4.69201	-5.53295			TTGGAACCAGGGTACA_COUPOE_PP_POS1	3.5753	0.3868	0.67	1.7022	0.0481	0	3.0062	0.1637	0.0757	0.3241	0.0224
	TTGGAACCATCTATGG_COUPOE_PP_POS1	CoupOE	CapEC_PP	-1.20667	-8.6203			TTGGAACCATCTATGG_COUPOE_PP_POS1	1.9933	0.047	1.5141	2.2647	0.6229	0	0.5533	0.0667	0.1285	0.286	0.029
	TTGGAACTCAAAGTAG_COUPOE_PP_POS1	CoupOE	CapEC_PP	1.08936	-9.38522			TTGGAACTCAAAGTAG_COUPOE_PP_POS1	4.1428	0.2363	1.3378	2.8834	0.0597	0	0.1509	0	0	0.1613	0.1416
	TTGGAACTCGGTTCGG_COUPOE_PP_POS1	CoupOE	CapEC_PP	-4.45065	-8.78373			TTGGAACTCGGTTCGG_COUPOE_PP_POS1	0.4656	0.5328	1.8547	0.8587	0.7174	0	0.1424	0	0	0	0
	TTGGCAACATTCCTCG_COUPOE_PP_POS1	CoupOE	CapEC_PP	0.854149	-8.4979			TTGGCAACATTCCTCG_COUPOE_PP_POS1	3.4537	0.0598	1.8143	2.3998	0.1704	0	0.0867	0	0.1432	0.2123	0.1085
	TTGGCAATCTTGCCGT_COUPOE_PP_POS1	CoupOE	CapEC_PP	-2.71751	-7.78373			TTGGCAATCTTGCCGT_COUPOE_PP_POS1	0.3689	0.0651	2.8837	0.8878	1.3194	0	0.3437	0	0.0073	0	0.0071
	TTGTAGGAGTGGCACA_COUPOE_PP_POS1	CoupOE	PCV	-3.04204	5.28148			TTGTAGGAGTGGCACA_COUPOE_PP_POS1	4.1849	1.1656	1.6099	2.4159	0.3128	0	1.3695	0.1427	0.1417	1.452	2.1081
	TTGTAGGGTGTATGGG_COUPOE_PP_POS1	CoupOE	CapEC_PP	0.904808	-6.1978			TTGTAGGGTGTATGGG_COUPOE_PP_POS1	3.5005	0.5307	2.1202	2.0984	0.4395	0.0358	0.2737	0	0.0365	0.0508	0.0252
	TTTACTGCATCACGAT_COUPOE_PP_POS1	CoupOE	CapEC_PP	1.97292	-9.33551			TTTACTGCATCACGAT_COUPOE_PP_POS1	4.8646	0.1072	1.7509	2.7357	0.1393	0	0.4447	0	0.4235	0.3096	0.0419
	TTTACTGTCGAGAGCA_COUPOE_PP_POS1	CoupOE	CapEC_PP	-6.58961	-5.34629			TTTACTGTCGAGAGCA_COUPOE_PP_POS1	2.4331	0.0421	1.1039	2.48	0	0	1.1717	0	0	0	0.019
	TTTATGCCATCACGTA_COUPOE_PP_POS1	CoupOE	CapEC_PP	1.09761	-9.57155			TTTATGCCATCACGTA_COUPOE_PP_POS1	4.0892	0.5672	1.562	3.0456	0.2067	0	0.3859	0	0.0529	0.1761	0.2225
	TTTATGCGTATAATGG_COUPOE_PP_POS1	CoupOE	CapEC_PP	1.88767	-8.87956			TTTATGCGTATAATGG_COUPOE_PP_POS1	3.4584	0.9202	1.3033	2.4146	0.1895	0	0.7715	0	0.0973	0.289	0.4067
	TTTATGCTCGACAGCC_COUPOE_PP_POS1	CoupOE	CapEC_PP	-3.16617	-4.67585			TTTATGCTCGACAGCC_COUPOE_PP_POS1	2.1017	0.4533	1.814	2.6648	1.921	0	0.1548	0	0.4734	0.0818	0.0825
	TTTCCTCTCATTCACT_COUPOE_PP_POS1	CoupOE	CapEC_PP	2.89821	-5.9729			TTTCCTCTCATTCACT_COUPOE_PP_POS1	3.0123	0.2694	1.3043	2.2846	0.1799	0	0.3908	0.0457	0.109	0.1086	0.0875
	TTTGCGCGTCAAACTC_COUPOE_PP_POS1	CoupOE	PCV	-1.77875	1.77589			TTTGCGCGTCAAACTC_COUPOE_PP_POS1	4.5797	0.6687	2.1625	2.4411	0	0	0.9835	0	1.2572	3.03	3.8236
	TTTGCGCGTCTAACGT_COUPOE_PP_POS1	CoupOE	CapEC_PP	0.908267	-9.52294			TTTGCGCGTCTAACGT_COUPOE_PP_POS1	4.4586	0.1991	1.3859	3.1572	0.0606	0	0.1122	0	0	0.6042	0.2223
	TTTGCGCGTGGTCCGT_COUPOE_PP_POS1	CoupOE	CapEC_PP	1.03985	-8.96245			TTTGCGCGTGGTCCGT_COUPOE_PP_POS1	4.1486	0.2012	1.5122	2.9102	0.039	0	0.1718	0	0	0.6499	0.3785
	TTTGCGCGTTACGGAG_COUPOE_PP_POS1	CoupOE	CapEC_PP	-0.68406	-8.63503			TTTGCGCGTTACGGAG_COUPOE_PP_POS1	2.3352	0.3229	1.1905	2.5744	0.3479	0	0.4886	0	0.1067	0.0142	0.0332
	TTTGCGCTCTAAGCCA_COUPOE_PP_POS1	CoupOE	CapEC_PP	-3.96618	-3.43668			TTTGCGCTCTAAGCCA_COUPOE_PP_POS1	0.2508	0.27	1.2417	2.614	0.4376	0.0478	0.2507	0	1.2404	0	0.0489
	TTTGGTTAGTCAAGCG_COUPOE_PP_POS1	CoupOE	CapEC_PP	0.7566	-9.15877			TTTGGTTAGTCAAGCG_COUPOE_PP_POS1	3.5861	0.0317	1.6007	2.6817	0.2224	0	0.2358	0	0.063	0.2971	0.1784
	TTTGGTTTCAGGATCT_COUPOE_PP_POS1	CoupOE	CapEC_PP	0.762461	-5.26962			TTTGGTTTCAGGATCT_COUPOE_PP_POS1	2.6101	0.1233	1.7203	2.4301	0.4337	0	0.3516	0	0	0	0.0244
	TTTGTCAAGGATGGAA_COUPOE_PP_POS1	CoupOE	CapEC_PP	1.00668	-5.39691			TTTGTCAAGGATGGAA_COUPOE_PP_POS1	3.5468	0.3234	1.7181	2.4003	0.2675	0	0.2811	0	0.0097	0.0436	0.0219
	TTTGTCAAGTATCGAA_COUPOE_PP_POS1	CoupOE	CapEC_PP	-3.97186	-8.38315			TTTGTCAAGTATCGAA_COUPOE_PP_POS1	0.1203	0.5235	1.6869	1.779	1.5871	0	0.2096	0	0	0	0.0364
	AAACCCAAGCTCATAC_PP1_COUPOE	CoupOE	CapEC_PP	1.97404	-7.18374			AAACCCAAGCTCATAC_PP1_COUPOE	2.8838	0.3597	2.1014	2.7368	0.2806	0.0435	0.64	0.0058	0.0884	1.2712	1.3256
	AAACCCAAGGTTGTTC_PP1_COUPOE	CoupOE	CapEC_PP	-6.58332	-6.11946			AAACCCAAGGTTGTTC_PP1_COUPOE	2.5125	0.1882	2.2704	2.0052	0.1324	0	0.0576	0	0.0105	0.0095	0.0441
	AAACCCACACGGCACT_PP1_COUPOE	CoupOE	CapEC_PP	2.34737	-6.32313			AAACCCACACGGCACT_PP1_COUPOE	2.3829	0.1512	1.9708	2.5167	0.2592	0.0135	0.0184	0	0.1015	0.0175	0.0498
	AAACCCATCGAAGCAG_PP1_COUPOE	CoupOE	CapEC_PP	0.756805	-4.15783			AAACCCATCGAAGCAG_PP1_COUPOE	0.0942	0.0458	1.5676	0.68	1.7617	0	0.1383	0	0.0859	0	0.0139
	AAACCCATCGCCGTGA_PP1_COUPOE	CoupOE	CapEC_PP	-1.23418	-8.92618			AAACCCATCGCCGTGA_PP1_COUPOE	2.7074	0.0821	0.8912	3.3277	0.3171	0	0.0196	0	0	0.0232	0.0035
	AAACGAAAGCAATAGT_PP1_COUPOE	CoupOE	CapEC_PP	-2.47147	-7.23508			AAACGAAAGCAATAGT_PP1_COUPOE	0.0126	0	2.7539	1.3716	2.4573	0	0.0115	0	0.0248	0	0.0051
	AAACGAAAGCAGCCTC_PP1_COUPOE	CoupOE	HEC	-8.44444	3.52029			AAACGAAAGCAGCCTC_PP1_COUPOE	5.1633	0.5155	1.1287	1.4489	0.0651	0	6.2291	1.3118	0.0883	0.7063	2.3589
	AAACGAACATGGCACC_PP1_COUPOE	CoupOE	CapEC_PP	-7.86479	-5.92969			AAACGAACATGGCACC_PP1_COUPOE	2.5214	0.5622	1.4509	2.0454	0.1633	0.1852	0.1704	0	0	0.0467	0.017
	AAACGCTAGCAATAAC_PP1_COUPOE	CoupOE	PCV	-0.594111	2.5005			AAACGCTAGCAATAAC_PP1_COUPOE	3.1144	1.1294	1.6724	3.4737	0.0228	0	0.1946	0.0317	0.3808	2.0293	2.3382
	AAACGCTCAGACATCT_PP1_COUPOE	CoupOE	CapEC_PP	-0.103389	-4.45303			AAACGCTCAGACATCT_PP1_COUPOE	2.2892	0.0528	2.0296	2.5812	0.6423	0	0.1343	0	0.0661	0.0056	0.0399
	AAACGCTCATCATGAC_PP1_COUPOE	CoupOE	PCV	-1.09063	1.79345			AAACGCTCATCATGAC_PP1_COUPOE	3.3347	1.0707	1.9552	2.5775	0	0.0115	0.0224	0	0.7231	1.9703	3.0008
	AAAGAACAGGTATCTC_PP1_COUPOE	CoupOE	HEC	-6.8205	3.00324			AAAGAACAGGTATCTC_PP1_COUPOE	4.007	0.0723	0.9427	1.1223	0.0048	0	2.8207	1.8013	0.2632	0.2453	1.9938
	AAAGAACAGGTTCTTG_PP1_COUPOE	CoupOE	PCV	-0.925152	2.82142			AAAGAACAGGTTCTTG_PP1_COUPOE	2.9572	0.9488	1.6026	3.2723	0	0.0233	0.1476	0.0914	0.2764	2.0893	2.1774
	AAAGAACCATATACCG_PP1_COUPOE	CoupOE	CapEC_PP	-2.3853	-4.02993			AAAGAACCATATACCG_PP1_COUPOE	0.1753	0	1.4934	1.4228	0.6164	0.0682	0.0156	0	0.9441	0	0
	AAAGGATAGCACCTGC_PP1_COUPOE	CoupOE	CapEC_LP	-2.34155	-11.5038			AAAGGATAGCACCTGC_PP1_COUPOE	0.0331	1.2404	0.4168	0.8173	0.927	0.0631	0.0562	0	0.2395	0	0.0145
	AAAGGATAGGGCGAGA_PP1_COUPOE	CoupOE	CapEC_PP	0.218219	-6.11608			AAAGGATAGGGCGAGA_PP1_COUPOE	2.1415	0.0388	2.6964	3.0713	0.4027	0	0.0126	0	0.266	0	0.0084
	AAAGGATAGTAATCCC_PP1_COUPOE	CoupOE	CapEC_PP	3.19938	-4.88148			AAAGGATAGTAATCCC_PP1_COUPOE	1.9899	0.5848	1.053	2.4925	0.6518	0	0.0326	0	0	0.1052	0
	AAAGGGCAGAAGCTGC_PP1_COUPOE	CoupOE	CapEC_PP	0.324786	-4.28952			AAAGGGCAGAAGCTGC_PP1_COUPOE	3.1686	0.1557	1.8637	2.8569	0.3848	0	0.0198	0	0.0833	0	0.0113
	AAAGGGCCAGGTAGTG_PP1_COUPOE	CoupOE	CapEC_PP	1.79207	-5.80799			AAAGGGCCAGGTAGTG_PP1_COUPOE	3.4307	0.2496	2.3892	2.6577	0.0935	0	0.0174	0	0.079	0.0048	0.0487
	AAAGGGCCATACCATG_PP1_COUPOE	CoupOE	CapEC_PP	1.88278	-7.85192			AAAGGGCCATACCATG_PP1_COUPOE	3.002	0.1302	2.237	3.0061	0.081	0.0452	0.0126	0	0.2681	0.2194	0.2434
	AAAGGGCCATGACGTT_PP1_COUPOE	CoupOE	CapEC_PP	4.68595	-5.56324			AAAGGGCCATGACGTT_PP1_COUPOE	3.1741	0.217	0.8141	2.4604	0.0643	0.0678	3.1093	0.186	0.1938	0.0878	0.3174
	AAAGGGCGTAACATGA_PP1_COUPOE	CoupOE	PCV	-2.06469	3.583			AAAGGGCGTAACATGA_PP1_COUPOE	3.1514	0.8973	1.9617	2.7041	0	0.1621	0.0432	0	0.8289	0.7208	2.3447
	AAAGGGCGTCAAAGTA_PP1_COUPOE	CoupOE	PCV	-1.49833	2.63837			AAAGGGCGTCAAAGTA_PP1_COUPOE	3.2035	0.4328	2.2686	1.6991	0.0016	0	0.0597	0.0015	1.113	1.573	2.563
	AAAGGTACAATAGGGC_PP1_COUPOE	CoupOE	CapEC_PP	3.63033	-6.81256			AAAGGTACAATAGGGC_PP1_COUPOE	3.673	0.1466	1.7662	2.7164	0.0963	0.1314	0.2733	0.2166	0.0356	0.0931	0.3748
	AAAGTCCCACTAACCA_PP1_COUPOE	CoupOE	CapEC_PP	3.49252	-4.79171			AAAGTCCCACTAACCA_PP1_COUPOE	1.2014	0.1426	0.7351	1.1696	0.6762	0.2914	0.132	0.1474	0.3625	0.1545	0.3115
	AAAGTCCCAGCTTCCT_PP1_COUPOE	CoupOE	CapEC_PP	-5.51387	-6.83626			AAAGTCCCAGCTTCCT_PP1_COUPOE	0.0114	0.2563	1.7053	0.7084	1.3835	0	0.0498	0	0	0.0036	0.0138
	AAAGTCCTCCTTATGT_PP1_COUPOE	CoupOE	HEC	-7.63255	3.34465			AAAGTCCTCCTTATGT_PP1_COUPOE	4.7196	0.1841	1.067	1.4373	0.0245	0.0278	4.1713	1.3155	0.3804	0.5354	2.4169
	AAAGTGAAGCGTTAGG_PP1_COUPOE	CoupOE	CapEC_PP	3.45035	-6.1266			AAAGTGAAGCGTTAGG_PP1_COUPOE	2.8918	0.046	2.0137	2.468	0.0877	0	0.0039	0	0.0528	0.0276	0.1372
	AAAGTGAGTAGCGCCT_PP1_COUPOE	CoupOE	CapEC_PP	0.232649	-7.36119			AAAGTGAGTAGCGCCT_PP1_COUPOE	2.2675	0.0117	1.9697	3.1677	0.4358	0	0.0508	0.0039	1.1208	0.1197	0.0566
	AAATGGAAGCTGCGAA_PP1_COUPOE	CoupOE	CapEC_PP	-0.51577	-4.54357			AAATGGAAGCTGCGAA_PP1_COUPOE	2.8388	0.0638	3.0689	3.1017	0.2507	0	0.1076	0	0.3233	0.0085	0.0107
	AAATGGATCCGGTAGC_PP1_COUPOE	CoupOE	PCV	-1.51121	1.65371			AAATGGATCCGGTAGC_PP1_COUPOE	3.443	1.1022	1.7844	3.4298	0.0068	0.3374	0.1848	0	0.4353	3.0155	2.359
	AAATGGATCTCTTCAA_PP1_COUPOE	CoupOE	PCV	-1.89037	1.38061			AAATGGATCTCTTCAA_PP1_COUPOE	3.7249	0.6655	1.4775	3.7442	0	0.0102	0.2832	0.0051	0.6337	1.6378	2.4395
	AACAAAGAGAACTGAT_PP1_COUPOE	CoupOE	PCV	-3.12627	4.96924			AACAAAGAGAACTGAT_PP1_COUPOE	3.4335	0.3529	1.7729	2.4757	0.0198	0.4256	0.0554	0.0032	0.2419	0.8985	2.552
	AACAAAGAGTAAAGCT_PP1_COUPOE	CoupOE	CapEC_PP	-0.14257	-8.63077			AACAAAGAGTAAAGCT_PP1_COUPOE	2.3215	0.3057	1.1563	3.3992	0.111	0.0108	0.051	0	0.0296	0.0886	0.031
	AACAAAGAGTGGAATT_PP1_COUPOE	CoupOE	PCV	-2.71231	5.36015			AACAAAGAGTGGAATT_PP1_COUPOE	2.8347	0.7771	1.9888	2.6267	0	0.4606	0.1228	0	0.0797	0.6447	1.9497
	AACAAAGGTAGGACCA_PP1_COUPOE	CoupOE	CapEC_PP	-1.11844	-6.13974			AACAAAGGTAGGACCA_PP1_COUPOE	2.3681	0.1297	1.7448	3.9238	0.4759	0.0583	0.0081	0	0.2167	0.0423	0.0394
	AACAACCAGATACCAA_PP1_COUPOE	CoupOE	CapEC_PP	-3.90255	-7.18202			AACAACCAGATACCAA_PP1_COUPOE	0.048	0.0204	1.9687	0.9171	1.5386	0	0.0293	0	0.0248	0.0092	0.0429
	AACAACCAGTGTAGTA_PP1_COUPOE	CoupOE	CapEC_PP	2.65773	-5.74723			AACAACCAGTGTAGTA_PP1_COUPOE	2.491	0.0546	1.8641	2.5942	0.0947	0	0.0098	0	0.0259	0.0231	0.0254
	AACAACCCAGCAGTCC_PP1_COUPOE	CoupOE	CapEC_PP	-6.08348	-7.1159			AACAACCCAGCAGTCC_PP1_COUPOE	0.0415	0.0524	1.1045	0.6655	1.2621	0.1962	0.083	0	0.0233	0	0
	AACAACCGTTACTCAG_PP1_COUPOE	CoupOE	CapEC_PP	2.38666	-5.70269			AACAACCGTTACTCAG_PP1_COUPOE	2.5688	0.3998	1.6867	2.4919	0.2692	0	0.0272	0.0163	0	0.0369	0.0219
	AACAACCTCACCGACG_PP1_COUPOE	CoupOE	CapEC_PP	2.17621	-6.28483			AACAACCTCACCGACG_PP1_COUPOE	3.0731	0.1451	2.2971	2.5911	0.1678	0.062	0.0361	0.0101	0.1386	0.0726	0.1905
	AACAACCTCCATTTCA_PP1_COUPOE	CoupOE	CapEC_PP	-6.05263	-7.23577			AACAACCTCCATTTCA_PP1_COUPOE	0.4841	0.1682	1.3993	1.197	0.796	0	0.0311	0	0	0.0668	0.006
	AACAACCTCCGATTAG_PP1_COUPOE	CoupOE	CapEC_PP	1.55349	-5.61425			AACAACCTCCGATTAG_PP1_COUPOE	3.0625	0.3597	1.9314	2.7493	0.2313	0	0.0193	0	0.07	0.0481	0.0177
	AACAACCTCCTACCAC_PP1_COUPOE	CoupOE	HEC	-5.64668	2.55452			AACAACCTCCTACCAC_PP1_COUPOE	4.4786	0.6754	0.8831	2.6949	0	0.2788	5.4826	0.8195	0.3497	0.3909	3.0751
	AACAACCTCTATCGTT_PP1_COUPOE	CoupOE	CapEC_PP	0.118714	-4.64436			AACAACCTCTATCGTT_PP1_COUPOE	2.5381	0.193	2.0519	2.3868	0.2554	0.0414	0.0279	0	0.1479	0.0136	0.0356
	AACAAGAAGTCGCGAA_PP1_COUPOE	CoupOE	CapEC_PP	0.54093	-4.6701			AACAAGAAGTCGCGAA_PP1_COUPOE	2.3628	0.2064	1.8933	2.3679	0.3444	0	0.0115	0	0.2443	0.0185	0.0298
	AACACACAGTGCTAGG_PP1_COUPOE	CoupOE	HEC	-6.91087	3.38638			AACACACAGTGCTAGG_PP1_COUPOE	4.4046	0.1052	1.1853	2.5417	0	0	6.0143	0.7425	0.0223	0.1791	1.0349
	AACACACCAAGCACCC_PP1_COUPOE	CoupOE	CapEC_PP	2.50642	-6.61343			AACACACCAAGCACCC_PP1_COUPOE	3.2985	0.0966	1.6707	3.053	0.2448	0	0.0166	0.018	0	0.0964	0.0813
	AACACACCAATCTCGA_PP1_COUPOE	CoupOE	HEC	-6.47306	3.94229			AACACACCAATCTCGA_PP1_COUPOE	4.8347	0.2545	0.8037	2.8898	0.0472	0.0404	5.9794	1.8378	0.2295	0.6691	1.6327
	AACACACCACGGTCTG_PP1_COUPOE	CoupOE	CapEC_PP	-0.625555	-6.02974			AACACACCACGGTCTG_PP1_COUPOE	2.7803	0.377	2.4729	3.0284	0.2003	0.0662	0.061	0	0.1326	0.0492	0.0016
	AACACACCATTGACTG_PP1_COUPOE	CoupOE	CapEC_PP	2.48825	-6.38972			AACACACCATTGACTG_PP1_COUPOE	2.7759	0.0892	1.4414	2.4885	0.2044	0	0.0461	0.0274	0.0216	0.0352	0.0211
	AACACACTCTTCCTAA_PP1_COUPOE	CoupOE	CapEC_PP	-2.49626	-4.85955			AACACACTCTTCCTAA_PP1_COUPOE	0.8499	0	1.3337	2.6736	0.369	0.0254	0.0131	0	0.0865	0	0.0154
	AACAGGGCATGAGGGT_PP1_COUPOE	CoupOE	PCV	-1.38684	3.17736			AACAGGGCATGAGGGT_PP1_COUPOE	3.0837	0.1867	2.0084	2.7689	0.0005	0.0383	0.1208	0.0005	0.5031	1.1029	2.422
	AACAGGGTCCTCATAT_PP1_COUPOE	CoupOE	CapEC_PP	0.509448	-5.42759			AACAGGGTCCTCATAT_PP1_COUPOE	2.3941	0.1479	2.1246	2.6077	0.3213	0.0244	0.0037	0	0.5382	0.0272	0.1462
	AACAGGGTCGTAATGC_PP1_COUPOE	CoupOE	PCV	-3.39609	5.0414			AACAGGGTCGTAATGC_PP1_COUPOE	2.9523	0.8484	1.9738	2.5619	0.0046	0.5103	0.0384	0	0.2106	0.7189	2.2655
	AACAGGGTCGTTGTGA_PP1_COUPOE	CoupOE	CapEC_PP	-0.571655	-8.69383			AACAGGGTCGTTGTGA_PP1_COUPOE	2.3472	0.0447	1.4487	3.8078	0.2637	0	0.0915	0.0045	0.0352	0.0395	0.0251
	AACCAACCAAGCTACT_PP1_COUPOE	CoupOE	CapEC_PP	1.9023	-9.04753			AACCAACCAAGCTACT_PP1_COUPOE	3.1154	0.2018	2.1187	3.2174	0.1113	0.0739	0.0685	0.0007	0.062	0.5021	0.3797
	AACCAACCAGACAATA_PP1_COUPOE	CoupOE	CapEC_LP	-1.21054	-11.7073			AACCAACCAGACAATA_PP1_COUPOE	0.8445	0.2864	0.317	2.6565	0.0737	0	0.0403	0	0.0611	0.1372	0.006
	AACCAACCAGCTGGTC_PP1_COUPOE	CoupOE	CapEC_PP	3.74951	-6.86396			AACCAACCAGCTGGTC_PP1_COUPOE	3.3588	0.149	1.454	2.729	0.0298	0.5893	0.1026	0.1386	0.7666	0.0706	0.436
	AACCACACAGTGCGCT_PP1_COUPOE	CoupOE	PCV	-3.41983	4.45755			AACCACACAGTGCGCT_PP1_COUPOE	3.8011	0.5537	2.0241	2.7661	0.006	0.3964	0.544	0.0042	0.2638	0.9833	2.0014
	AACCACACATCTATCT_PP1_COUPOE	CoupOE	CapEC_PP	-0.825786	-8.80351			AACCACACATCTATCT_PP1_COUPOE	2.2328	0.0543	1.1787	3.0882	0.4877	0	0.0305	0.0187	0	0	0.019
	AACCACATCTTGGTCC_PP1_COUPOE	CoupOE	CapEC_PP	-0.0246742	-4.4862			AACCACATCTTGGTCC_PP1_COUPOE	2.4796	0.0661	1.9907	2.3333	0.3566	0	0.0589	0	0.0597	0.0013	0.0629
	AACCATGCATCTTTCA_PP1_COUPOE	CoupOE	CapEC_PP	2.69296	-6.58799			AACCATGCATCTTTCA_PP1_COUPOE	3.6283	0.0376	1.8268	3.0981	0.0935	0	0.0365	0	0.0045	0.0612	0.1292
	AACCATGTCTAAGAAG_PP1_COUPOE	CoupOE	CRP	4.99336	-4.57041			AACCATGTCTAAGAAG_PP1_COUPOE	1.8632	0.1318	0.8363	1.8067	0.0388	0.0572	0.0229	0	0.1078	0.0148	0.0624
	AACCCAAAGACCTTTG_PP1_COUPOE	CoupOE	HEC	-6.57257	3.74317			AACCCAAAGACCTTTG_PP1_COUPOE	4.6892	0.0483	0.8135	2.9944	0.0018	0	4.7876	1.573	0.1233	0.5034	1.1456
	AACCCAAAGATTCGCT_PP1_COUPOE	CoupOE	PCV	-2.2577	2.19302			AACCCAAAGATTCGCT_PP1_COUPOE	3.6559	1.5823	1.6279	3.4947	0.0216	0.0866	0.2278	0.0473	0.8509	1.7887	1.8929
	AACCCAAAGCCTCTGG_PP1_COUPOE	CoupOE	CapEC_PP	1.60169	-5.19626			AACCCAAAGCCTCTGG_PP1_COUPOE	2.451	0.0102	0.891	2.387	0.0626	0.0519	0.065	0.0217	1.5132	0.0248	0.1698
	AACCCAAAGTGCCGAA_PP1_COUPOE	CoupOE	CapEC_PP	2.81997	-5.4966			AACCCAAAGTGCCGAA_PP1_COUPOE	2.8168	0.0462	1.4885	2.7315	0.1794	0.0412	0.0099	0	0.0266	0.0234	0.0251
	AACCCAACATGGCTAT_PP1_COUPOE	CoupOE	PCV	-3.79049	4.65876			AACCCAACATGGCTAT_PP1_COUPOE	3.6303	0.8232	1.8715	1.8087	0.0011	0.0617	0.7986	0.0149	0.516	0.843	3.2441
	AACCCAAGTACTCCCT_PP1_COUPOE	CoupOE	CapEC_PP	0.117879	-9.41438			AACCCAAGTACTCCCT_PP1_COUPOE	3.6737	0.2168	1.3885	3.9451	0.0414	0	0.0666	0	0	0.4707	0.2477
	AACCCAAGTCCTACAA_PP1_COUPOE	CoupOE	CapEC_PP	3.36481	-6.63559			AACCCAAGTCCTACAA_PP1_COUPOE	3.467	0.2958	1.5889	2.8466	0.1006	0	0.0347	0.0195	0.0289	0.2584	0.2693
	AACCTGAAGAGAGCGG_PP1_COUPOE	CoupOE	HEC	-6.86081	3.54521			AACCTGAAGAGAGCGG_PP1_COUPOE	5.2183	0.1371	1.0416	2.3542	0.0098	0.0229	4.8216	1.5243	0.5795	0.4751	1.8704
	AACCTGAAGGATGAGA_PP1_COUPOE	CoupOE	CapEC_PP	3.1785	-4.82768			AACCTGAAGGATGAGA_PP1_COUPOE	2.6036	0.1024	1.2052	2.1132	0.089	0.1391	0.0639	0	0	0.0261	0.0357
	AACCTGAAGGTCGACA_PP1_COUPOE	CoupOE	CapEC_LP	-2.42258	-11.4055			AACCTGAAGGTCGACA_PP1_COUPOE	0.0247	0.0678	1.0344	0.8685	1.0317	0	0.0176	0	0.0572	0	0.0028
	AACCTGAAGGTTCTTG_PP1_COUPOE	CoupOE	CapEC_PP	4.44862	-6.31228			AACCTGAAGGTTCTTG_PP1_COUPOE	4.0255	0.7023	1.0419	2.8444	0.0042	0.1047	2.8881	1.0623	0.0345	0.1599	1.3868
	AACCTGAAGTTGTACC_PP1_COUPOE	CoupOE	HEC	-8.48778	3.54399			AACCTGAAGTTGTACC_PP1_COUPOE	5.1805	0.3955	1.0754	1.4064	0.0189	0.0164	5.7807	2.2716	0.3343	0.4753	2.5389
	AACCTGAGTTCTCACC_PP1_COUPOE	CoupOE	CapEC_PP	1.76864	-7.58617			AACCTGAGTTCTCACC_PP1_COUPOE	3.0545	0.1737	1.5795	3.1928	0.105	0.0951	0.0776	0	0.0325	0.0799	0.1789
	AACCTTTAGGCGAACT_PP1_COUPOE	CoupOE	CapEC_PP	-2.4806	-3.70635			AACCTTTAGGCGAACT_PP1_COUPOE	1.0201	0	1.167	2.8562	0.5017	0.0439	0.009	0	0.5843	0	0.0762
	AACCTTTCACATTGTG_PP1_COUPOE	CoupOE	PCV	-4.31407	2.98565			AACCTTTCACATTGTG_PP1_COUPOE	3.3101	0.1184	1.202	3.4005	0.0815	0.0896	0.9095	0.1333	0.1629	0.7007	0.8773
	AACCTTTTCCAGTACA_PP1_COUPOE	CoupOE	PCV	-2.24433	3.44837			AACCTTTTCCAGTACA_PP1_COUPOE	3.3008	1.0732	1.468	3.2317	0.0386	0.0316	0.1096	0	0.4764	2.0444	2.2031
	AACCTTTTCGACGATT_PP1_COUPOE	CoupOE	CapEC_PP	1.03382	-9.23446			AACCTTTTCGACGATT_PP1_COUPOE	2.8459	0.5087	1.6204	3.7499	0.1735	0.0154	0.0302	0	0	0.0838	0.066
	AACGAAACAAAGTGTA_PP1_COUPOE	CoupOE	CapEC_PP	-2.74247	-5.07709			AACGAAACAAAGTGTA_PP1_COUPOE	0.7583	0	1.0234	2.741	0.3332	0.0363	0.0075	0	0.2571	0	0
	AACGAAACAAGTGACG_PP1_COUPOE	CoupOE	CapEC_PP	-1.5992	-8.48282			AACGAAACAAGTGACG_PP1_COUPOE	2.274	0.0201	1.6467	3.5749	0.0444	0	0.0055	0	0	0.0587	0.0378
	AACGAAAGTCTGTAAC_PP1_COUPOE	CoupOE	CapEC_PP	1.87753	-8.32524			AACGAAAGTCTGTAAC_PP1_COUPOE	3.1589	0.1923	1.8129	3.1429	0.0898	0.077	0.0653	0.0073	0.4893	0.3056	0.3602
	AACGAAAGTGCCCTTT_PP1_COUPOE	CoupOE	PCV	-2.72525	3.53085			AACGAAAGTGCCCTTT_PP1_COUPOE	3.4099	0.4548	1.706	3.3755	0.009	0.3209	0.0285	0	0.1836	0.9858	2.5191
	AACGAAAGTGTCCGGT_PP1_COUPOE	CoupOE	CapEC_PP	1.22979	-5.23851			AACGAAAGTGTCCGGT_PP1_COUPOE	2.7591	0.3732	1.8603	1.8653	0.2014	0	0.0782	0	0.0111	0.0037	0.0468
	AACGAAAGTGTGAGCA_PP1_COUPOE	CoupOE	PCV	-1.462	3.0984			AACGAAAGTGTGAGCA_PP1_COUPOE	3.0715	0.237	2.137	2.715	0.0026	0	0.0346	0.0024	0.843	1.1193	2.9318
	AACGAAATCCTACAAG_PP1_COUPOE	CoupOE	CapEC_PP	1.05998	-8.62626			AACGAAATCCTACAAG_PP1_COUPOE	3.0263	0.2759	2.0143	3.5737	0.2349	0.0549	0.0582	0	0.0261	0.0764	0.0966
	AACGGGACACTGTCGG_PP1_COUPOE	CoupOE	PCV	-1.97606	1.78855			AACGGGACACTGTCGG_PP1_COUPOE	3.2988	0.7867	1.7394	3.4456	0	0.0114	0.0383	0.0044	0.3773	1.8883	1.8403
	AACGGGAGTCCAACGC_PP1_COUPOE	CoupOE	CRP	4.45019	-4.88015			AACGGGAGTCCAACGC_PP1_COUPOE	2.16	0.2398	1.3138	2.5072	0.0249	0	0.314	0.0731	0.2778	0.011	0.1321
	AACGTCACAATGCTCA_PP1_COUPOE	CoupOE	CapEC_PP	-0.944312	-5.23114			AACGTCACAATGCTCA_PP1_COUPOE	0.862	0	1.9715	2.4507	0.3394	0	0.0373	0	0.0521	0	0.02
	AACGTCACAGAGTGAC_PP1_COUPOE	CoupOE	CapEC_PP	-1.07117	-8.90522			AACGTCACAGAGTGAC_PP1_COUPOE	3.2404	0.3391	1.0706	3.467	0.1183	0	0.0157	0	0	0.0587	0.0522
	AACGTCACAGCGCTTG_PP1_COUPOE	CoupOE	CapEC_PP	4.50167	-6.16385			AACGTCACAGCGCTTG_PP1_COUPOE	3.9795	0.1822	1.1669	2.537	0.0477	0.0639	1.615	0.5768	0.3168	0.0928	0.7426
	AACGTCAGTCGAGCTC_PP1_COUPOE	CoupOE	CapEC_PP	1.21645	-6.80841			AACGTCAGTCGAGCTC_PP1_COUPOE	2.4242	0.1141	2.5317	2.5301	0.0554	0	0.0162	0	0.0967	0.0071	0.0497
	AACGTCATCACTGAAC_PP1_COUPOE	CoupOE	HEC	-5.95198	4.01443			AACGTCATCACTGAAC_PP1_COUPOE	4.538	0.2029	0.9237	2.7486	0.0288	0.2389	5.2698	1.1621	0.2766	0.8466	2.0236
	AACGTCATCAGCTAGT_PP1_COUPOE	CoupOE	HEC	-6.44635	3.87871			AACGTCATCAGCTAGT_PP1_COUPOE	4.5065	0.2299	0.8847	3.1703	0.0237	0.0186	4.6744	1.1309	0.1089	1.2203	1.6556
	AACGTCATCGGATTAC_PP1_COUPOE	CoupOE	PCV	-1.88927	1.47006			AACGTCATCGGATTAC_PP1_COUPOE	3.7084	0.4643	2.1199	2.7135	0	0.0187	0.1463	0	0.7612	1.7513	2.6927
	AACTTCTTCTCCATAT_PP1_COUPOE	CoupOE	CapEC_LP	-1.74893	-11.0176			AACTTCTTCTCCATAT_PP1_COUPOE	1.5477	0.1615	0.8769	2.3839	0.3766	0.0063	0.059	0	0.1505	0.0694	0.07
	AAGAACAAGTTATGGA_PP1_COUPOE	CoupOE	HEC	-4.93254	3.27287			AAGAACAAGTTATGGA_PP1_COUPOE	4.526	0.0862	1.4095	2.124	0.0074	0.2144	4.2235	0.848	0.7113	0.6023	3.1857
	AAGAACACAGTCAGAG_PP1_COUPOE	CoupOE	CapEC_PP	-6.57217	-5.32614			AAGAACACAGTCAGAG_PP1_COUPOE	1.5689	0.0153	0.7852	2.8256	0.1964	0.0687	0.2284	0	0.0215	0.1501	0.1978
	AAGAACATCGGTCAGC_PP1_COUPOE	CoupOE	CapEC_LP	-1.08738	-11.7169			AAGAACATCGGTCAGC_PP1_COUPOE	1.635	0.4388	0.8601	2.7078	0.1007	0.0112	0.0145	0	0.0262	0.1176	0.0283
	AAGACAAAGAGCAGTC_PP1_COUPOE	CoupOE	CapEC_PP	-0.177141	-8.82937			AAGACAAAGAGCAGTC_PP1_COUPOE	1.6906	0.3592	1.2968	2.7807	0.213	0.0537	0.0201	0	0.0547	0.1102	0.0458
	AAGACAAAGTTTCTTC_PP1_COUPOE	CoupOE	CapEC_PP	2.67851	-7.04983			AAGACAAAGTTTCTTC_PP1_COUPOE	2.6999	0.227	1.5696	3.1656	0.1422	0.2549	0.0686	0.0038	0.0171	0.0452	0.2609
	AAGACAACAGCGTGCT_PP1_COUPOE	CoupOE	PCV	-0.870246	2.42021			AAGACAACAGCGTGCT_PP1_COUPOE	2.999	0.693	1.8187	3.1788	0.0023	0.0461	0.0623	0.0021	0.7357	2.1846	2.506
	AAGACAAGTACTGGGA_PP1_COUPOE	CoupOE	CapEC_PP	3.13741	-4.71077			AAGACAAGTACTGGGA_PP1_COUPOE	2.1831	0.3536	0.9668	2.172	0.0586	0.0347	0.0267	0	0	0.0828	0.0314
	AAGACAATCCATTCGC_PP1_COUPOE	CoupOE	PCV	-0.964886	2.57756			AAGACAATCCATTCGC_PP1_COUPOE	3.2095	0.3649	1.6173	3.4581	0.0259	0.1194	0.1521	0	0.5608	1.8889	2.2284
	AAGACAATCCGTATAG_PP1_COUPOE	CoupOE	HEC	-6.90081	3.39094			AAGACAATCCGTATAG_PP1_COUPOE	4.0095	0.1874	1.0706	2.7679	0.0167	0.0205	4.5791	0.5258	0.0754	0.2367	0.6431
	AAGACAATCTCGAACA_PP1_COUPOE	CoupOE	HEC	-6.92468	3.3865			AAGACAATCTCGAACA_PP1_COUPOE	4.1684	0.0456	0.8	2.3759	0	0.0369	3.503	0.6688	0.467	0.1193	1.2908
	AAGACTCAGAGGTTAT_PP1_COUPOE	CoupOE	HEC	-5.94858	4.31231			AAGACTCAGAGGTTAT_PP1_COUPOE	4.1845	0.2654	1.0398	3.4601	0.0073	0	5.2731	0.6996	0.2054	1.3807	1.7164
	AAGACTCAGCATTGTC_PP1_COUPOE	CoupOE	CapEC_PP	0.850085	-8.46401			AAGACTCAGCATTGTC_PP1_COUPOE	2.312	0.415	2.1222	3.4648	0.1721	0.0692	0.0109	0	0.0175	0.0784	0.0161
	AAGACTCCACGATAGG_PP1_COUPOE	CoupOE	CapEC_LP	-2.29164	-12.0207			AAGACTCCACGATAGG_PP1_COUPOE	1.3488	0.0868	0.9353	2.9958	0.1105	0	0.1025	0	0	0.1378	0.0135
	AAGATAGAGTGTACCT_PP1_COUPOE	CoupOE	CapEC_PP	2.38651	-8.2002			AAGATAGAGTGTACCT_PP1_COUPOE	2.9696	0.0737	2.1877	3.0798	0.0544	0.0442	0.0139	0	0.0148	0.1415	0.1782
	AAGATAGCAAGGCTTT_PP1_COUPOE	CoupOE	CapEC_PP	0.203767	-6.01286			AAGATAGCAAGGCTTT_PP1_COUPOE	1.9138	0.2188	1.9523	2.978	0.0762	0	0	0	0.442	0.0891	0.0659
	AAGATAGGTCTGTAAC_PP1_COUPOE	CoupOE	CapEC_PP	1.13532	-8.70025			AAGATAGGTCTGTAAC_PP1_COUPOE	2.2354	0.1138	1.6433	3.1294	0.1614	0.0106	0.008	0	0.0397	0.0384	0.0364
	AAGATAGTCGCTAGCG_PP1_COUPOE	CoupOE	PCV	-0.685529	2.58941			AAGATAGTCGCTAGCG_PP1_COUPOE	3.0054	0.8192	1.6417	3.524	0.0043	0	0.1608	0.0223	0.5636	1.7763	1.9727
	AAGCATCCAAGACGGT_PP1_COUPOE	CoupOE	CapEC_PP	0.261256	-8.07582			AAGCATCCAAGACGGT_PP1_COUPOE	2.3899	0.2841	1.8537	2.9536	0.1718	0.026	0.0238	0	0.0352	0.0412	0.1188
	AAGCATCCAATCTAGC_PP1_COUPOE	CoupOE	PCV	-2.00037	1.17711			AAGCATCCAATCTAGC_PP1_COUPOE	3.4027	0.1639	1.7631	3.3813	0	0.0128	0	0	0.4745	1.8415	2.5207
	AAGCATCCAGACCTAT_PP1_COUPOE	CoupOE	CapEC_PP	1.83437	-8.37969			AAGCATCCAGACCTAT_PP1_COUPOE	2.7563	0.1898	1.9009	3.5498	0.1153	0.0137	0.0369	0	0	0.124	0.1113
	AAGCATCGTTATTCCT_PP1_COUPOE	CoupOE	CapEC_PP	1.52692	-5.70748			AAGCATCGTTATTCCT_PP1_COUPOE	2.6408	0.0868	1.9772	2.518	0.2281	0	0.0029	0	0.0292	0.1031	0.0971
	AAGCATCTCACCTGTC_PP1_COUPOE	CoupOE	CapEC_PP	2.37963	-5.7983			AAGCATCTCACCTGTC_PP1_COUPOE	1.6546	0.1159	1.6521	2.5482	0.5313	0	0.0347	0	0	0.0871	0
	AAGCCATAGTTAACAG_PP1_COUPOE	CoupOE	CapEC_PP	-2.45035	-6.36625			AAGCCATAGTTAACAG_PP1_COUPOE	0.0301	0.0121	2.0873	0.902	1.3279	0	0.053	0	0.4047	0	0.0056
	AAGCCATCATGATCTG_PP1_COUPOE	CoupOE	CapEC_PP	1.4483	-7.81018			AAGCCATCATGATCTG_PP1_COUPOE	2.7996	0.1795	2.0017	3.4765	0.2434	0.0759	0.0157	0	0.018	0.0505	0.1113
	AAGCCATGTATCCTCC_PP1_COUPOE	CoupOE	CapEC_PP	0.990572	-8.12261			AAGCCATGTATCCTCC_PP1_COUPOE	3.0199	0.1567	1.9477	3.4799	0.2538	0.0175	0.0136	0	0.1225	0.187	0.2456
	AAGCCATTCGCCAGTG_PP1_COUPOE	CoupOE	CapEC_PP	0.681258	-8.45786			AAGCCATTCGCCAGTG_PP1_COUPOE	2.4957	0.7782	1.4508	3.4003	0.0821	0.115	0.0425	0	0.0071	0.0953	0.0417
	AAGCGAGCACCTGCTT_PP1_COUPOE	CoupOE	CapEC_PP	-1.67676	-6.54767			AAGCGAGCACCTGCTT_PP1_COUPOE	0.1462	0	2.0894	1.1167	2.2319	0	0.0051	0	0.0296	0	0.0089
	AAGCGAGCACTACCGG_PP1_COUPOE	CoupOE	PCV	-0.972301	2.06011			AAGCGAGCACTACCGG_PP1_COUPOE	3.257	0.5357	2.3412	1.7951	0	0	0.0745	0	0.8121	1.6072	2.8633
	AAGCGAGTCACCATGA_PP1_COUPOE	CoupOE	CapEC_PP	-3.45087	-4.11639			AAGCGAGTCACCATGA_PP1_COUPOE	0.0734	0	0.5289	1.3368	0.3329	0	0	0	0.0661	0	0
	AAGCGAGTCTTCTGTA_PP1_COUPOE	CoupOE	CapEC_PP	-0.911633	-5.31095			AAGCGAGTCTTCTGTA_PP1_COUPOE	0.0284	0	3.4285	0.5588	1.4933	0	0.0102	0	0.3664	0	0
	AAGCGAGTCTTTGATC_PP1_COUPOE	CoupOE	PCV	-3.51081	4.82566			AAGCGAGTCTTTGATC_PP1_COUPOE	3.42	0.3672	1.8089	2.5909	0.0021	0.2933	0.3036	0	0.2642	0.6819	2.0914
	AAGCGTTCAGCATGCC_PP1_COUPOE	CoupOE	CapEC_PP	1.79248	-10.0445			AAGCGTTCAGCATGCC_PP1_COUPOE	3.3714	0.5918	1.0861	3.6608	0.5043	0.0832	0.0429	0	0	0.2811	0.0946
	AAGGAATCAGCTTTGA_PP1_COUPOE	CoupOE	CapEC_PP	0.337992	-6.74097			AAGGAATCAGCTTTGA_PP1_COUPOE	2.5795	0.2175	1.9393	3.0504	0.1081	0.0323	0.0912	0	0.1558	0.1074	0.3185
	AAGGAATTCGCTGACG_PP1_COUPOE	CoupOE	HEC	-7.7015	3.29636			AAGGAATTCGCTGACG_PP1_COUPOE	5.2308	0.2464	0.949	1.7738	0.0107	0.0147	4.7644	1.716	0.6312	0.3463	2.5263
	AAGGTAAAGACTGGGT_PP1_COUPOE	CoupOE	CapEC_PP	3.00033	-6.07206			AAGGTAAAGACTGGGT_PP1_COUPOE	2.5911	0.2363	1.672	2.8894	0.0697	0.0314	0.1213	0	0.03	0.1018	0.1232
	AAGGTAAAGGATGTTA_PP1_COUPOE	CoupOE	PCV	-2.89806	3.2785			AAGGTAAAGGATGTTA_PP1_COUPOE	3.4708	0.6509	1.3403	3.3674	0.0086	0.0998	0.0559	0	0.1232	0.9128	1.8735
	AAGGTAATCTGATGGT_PP1_COUPOE	CoupOE	CapEC_PP	1.80768	-6.23346			AAGGTAATCTGATGGT_PP1_COUPOE	3.1001	0.0742	2.299	2.5222	0.2955	0	0.0118	0	0.1178	0.0431	0.0955
	AAGTACCAGGACTATA_PP1_COUPOE	CoupOE	CapEC_PP	2.7114	-5.24344			AAGTACCAGGACTATA_PP1_COUPOE	2.419	0.1793	1.7465	2.2942	0.0261	0	0.0062	0.0115	0.1027	0.0206	0.115
	AAGTACCGTCTGTCAA_PP1_COUPOE	CoupOE	CapEC_PP	-6.70362	-5.69267			AAGTACCGTCTGTCAA_PP1_COUPOE	2.0847	0.3606	1.3309	2.8045	0.2859	0.0358	0.1223	0	0	0.0435	0.0365
	AAGTACCTCCATTCAT_PP1_COUPOE	CoupOE	CapEC_PP	2.70091	-4.30681			AAGTACCTCCATTCAT_PP1_COUPOE	2.136	0.4007	1.1662	2.2371	0.3093	0	0.0056	0	0.0156	0.0097	0.0162
	AAGTCGTAGTGGAAGA_PP1_COUPOE	CoupOE	CapEC_PP	0.51081	-4.92448			AAGTCGTAGTGGAAGA_PP1_COUPOE	2.8293	0.047	1.9887	2.1813	0.1169	0.1143	0.0081	0	0.043	0.0148	0.0451
	AAGTCGTGTGGTTCTA_PP1_COUPOE	CoupOE	Art	-0.342688	-2.3878			AAGTCGTGTGGTTCTA_PP1_COUPOE	0.2772	0.0494	1.1524	2.924	0.8329	0.0297	0	0	1.8261	0.0194	0
	AAGTCGTTCGATTCCC_PP1_COUPOE	CoupOE	PCV	-2.48535	5.08739			AAGTCGTTCGATTCCC_PP1_COUPOE	2.9512	0.5569	1.7488	2.3637	0.0049	0.3093	0.172	0.0014	0.4237	0.7063	2.4077
	AAGTGAACAATTCACG_PP1_COUPOE	CoupOE	CapEC_PP	2.52627	-7.1565			AAGTGAACAATTCACG_PP1_COUPOE	3.0891	0.1132	2.1673	2.6743	0.1717	0.0451	0.022	0.0089	0.1892	0.1564	0.1721
	AAGTGAACACGTTGGC_PP1_COUPOE	CoupOE	CapEC_PP	3.88761	-6.65923			AAGTGAACACGTTGGC_PP1_COUPOE	3.5939	0.0802	1.6474	2.7956	0.0459	0.0447	0.3228	0.1857	0.2671	0.1717	0.6636
	AAGTGAACAGCATCTA_PP1_COUPOE	CoupOE	CapEC_LP	-2.60927	-11.7247			AAGTGAACAGCATCTA_PP1_COUPOE	1.1065	0.0142	0.8906	2.1636	0.3835	0	0.0056	0	0	0.0434	0
	AAGTGAACAGTGTGCC_PP1_COUPOE	CoupOE	CapEC_LP	-1.05284	-11.9539			AAGTGAACAGTGTGCC_PP1_COUPOE	0.9007	0.4118	0.3343	2.5801	0.1865	0	0.0221	0	0.1532	0.0807	0.017
	AAGTGAAGTGGCTGCT_PP1_COUPOE	CoupOE	CapEC_PP	2.36331	-6.95859			AAGTGAAGTGGCTGCT_PP1_COUPOE	3.2079	0.3363	2.0762	2.9507	0.072	0	0.0066	0	0.1185	0.0532	0.1097
	AAGTGAATCGTTCTGC_PP1_COUPOE	CoupOE	CapEC_PP	3.87158	-6.93505			AAGTGAATCGTTCTGC_PP1_COUPOE	3.59	0.3798	1.5742	2.6479	0.1727	0.2708	1.2157	0.4871	0.5482	0.1352	0.9226
	AAGTTCGAGCGTCTCG_PP1_COUPOE	CoupOE	CapEC_PP	3.27516	-6.36327			AAGTTCGAGCGTCTCG_PP1_COUPOE	3.222	0.1325	1.978	2.0923	0.0717	0.0597	0.0314	0	0.0588	0.032	0.2337
	AAGTTCGCAGCTCGGT_PP1_COUPOE	CoupOE	CapEC_PP	2.68829	-7.63938			AAGTTCGCAGCTCGGT_PP1_COUPOE	2.8478	0.0416	2.0591	2.9588	0.2115	0.0787	0.0075	0	0.0635	0.0371	0.2124
	AAGTTCGGTCCTATAG_PP1_COUPOE	CoupOE	CapEC_PP	2.70483	-5.811			AAGTTCGGTCCTATAG_PP1_COUPOE	3.0032	0.3296	1.5411	2.777	0.1461	0.098	0.0779	0.004	0.0036	0.0414	0.0405
	AAGTTCGGTTTACACG_PP1_COUPOE	CoupOE	CapEC_PP	-0.794957	-3.91536			AAGTTCGGTTTACACG_PP1_COUPOE	0.0481	0	1.7111	1.0199	2.5757	0	0.0232	0	1.4205	0.0159	0
	AATAGAGCACATATGC_PP1_COUPOE	CoupOE	CapEC_PP	-4.5705	-7.06925			AATAGAGCACATATGC_PP1_COUPOE	0.0291	0	1.8671	0.8626	1.0593	0	0.0205	0	0.0298	0	0
	AATAGAGCATCTCAAG_PP1_COUPOE	CoupOE	CapEC_PP	2.40933	-6.47264			AATAGAGCATCTCAAG_PP1_COUPOE	2.8911	0.1198	2.1578	2.6536	0.1423	0.0343	0.0117	0	0.089	0.0691	0.0682
	AATAGAGGTATTCTCT_PP1_COUPOE	CoupOE	PCV	-2.71449	5.46566			AATAGAGGTATTCTCT_PP1_COUPOE	3.1359	0.3122	1.9868	2.3914	0	0.1101	0.0469	0	0.3039	0.5461	2.4166
	AATAGAGGTGCTGATT_PP1_COUPOE	CoupOE	CapEC_PP	0.396049	-4.40921			AATAGAGGTGCTGATT_PP1_COUPOE	2.1643	0.1024	2.4389	2.4515	0.4273	0	0.0063	0	0.1162	0.0064	0.0513
	AATAGAGTCGTACACA_PP1_COUPOE	CoupOE	CapEC_PP	-1.09328	-8.83995			AATAGAGTCGTACACA_PP1_COUPOE	1.9722	0.4569	1.0651	2.9463	0.3917	0	0.0131	0	0.0224	0.0076	0.0121
	AATCACGAGCAAATCA_PP1_COUPOE	CoupOE	Art	-0.467731	-2.35591			AATCACGAGCAAATCA_PP1_COUPOE	0.8886	0.1129	1.9818	3.439	1.1214	0.0423	0	0	1.9439	0	0
	AATCACGAGCAAATGT_PP1_COUPOE	CoupOE	CapEC_PP	0.444335	-4.11706			AATCACGAGCAAATGT_PP1_COUPOE	0.9459	0.0224	1.2033	2.3341	0.1012	0	0.004	0	0.5686	0.0546	0.0215
	AATCACGTCCGCAAAT_PP1_COUPOE	CoupOE	CapEC_PP	1.39824	-5.59481			AATCACGTCCGCAAAT_PP1_COUPOE	2.1332	0.0295	1.7453	2.3882	0.1435	0.1442	0.0038	0	0.1914	0.0345	0.104
	AATCGACGTCAAACGG_PP1_COUPOE	CoupOE	PCV	-2.80021	5.14033			AATCGACGTCAAACGG_PP1_COUPOE	3.3536	0.5574	2.1915	2.0939	0.0062	0.0406	0.0327	0.0057	0.8628	1.0534	3.1824
	AATCGACTCACAGAGG_PP1_COUPOE	CoupOE	PCV	-2.92035	3.31221			AATCGACTCACAGAGG_PP1_COUPOE	3.3678	0.4144	1.7488	3.2614	0.1069	0.0368	0.2888	0.0278	0.4937	1.5413	2.3491
	AATCGTGAGTATAGAC_PP1_COUPOE	CoupOE	PCV	-2.46366	2.65582			AATCGTGAGTATAGAC_PP1_COUPOE	2	0.3328	1.3959	2.5327	0.1019	0	0.019	0.0266	0.0539	0.0411	0.5423
	AATCGTGCAACTGGTT_PP1_COUPOE	CoupOE	HEC	-5.53822	2.68465			AATCGTGCAACTGGTT_PP1_COUPOE	4.3335	0.0541	1.2811	2.8991	0	0.109	5.6143	1.4554	0.1746	0.7303	2.6864
	AATCGTGGTCGGAAAC_PP1_COUPOE	CoupOE	CRP	4.52896	-4.059			AATCGTGGTCGGAAAC_PP1_COUPOE	2.1417	0.2096	1.0486	2.2759	0.0286	0	0.3565	0	0.0631	0.009	0.0324
	AATCGTGGTGTGACCC_PP1_COUPOE	CoupOE	PCV	-3.53852	4.92027			AATCGTGGTGTGACCC_PP1_COUPOE	3.3669	1.1709	1.951	1.8376	0.0049	0	0.0752	0	0.1377	0.8384	2.1421
	AATGAAGGTCGTGGTC_PP1_COUPOE	CoupOE	CapEC_PP	2.09777	-5.81157			AATGAAGGTCGTGGTC_PP1_COUPOE	3.1017	0.3354	1.6315	2.5874	0.1417	0	0.0181	0	0.1036	0.0366	0.0775
	AATGAAGGTGTAAACA_PP1_COUPOE	CoupOE	HEC	-5.70756	4.58604			AATGAAGGTGTAAACA_PP1_COUPOE	4.5408	0.2559	1.1438	3.3583	0.0012	0	5.6867	1.2134	0.4185	1.27	2.4628
	AATGACCTCAGTGTCA_PP1_COUPOE	CoupOE	PCV	-1.80476	2.55779			AATGACCTCAGTGTCA_PP1_COUPOE	2.9542	1.3481	1.5826	3.1202	0	0.1647	0.1491	0.0022	0.7333	2.696	1.9921
	AATGACCTCCATTGCC_PP1_COUPOE	CoupOE	HEC	-7.26404	2.77822			AATGACCTCCATTGCC_PP1_COUPOE	4.9285	0.2881	1.1359	1.5136	0.0551	0.0367	5.5829	1.3658	0.1027	0.4865	2.2796
	AATGACCTCCATTTCA_PP1_COUPOE	CoupOE	CapEC_PP	1.50561	-8.87618			AATGACCTCCATTTCA_PP1_COUPOE	3.2001	0.3465	1.6218	3.7499	0.1739	0.1012	0.0207	0	0	0.0551	0.2821
	AATGACCTCTAACACG_PP1_COUPOE	CoupOE	Art	-0.34606	-2.43814			AATGACCTCTAACACG_PP1_COUPOE	0.18	0	1.1288	2.0396	0.8345	0	0	0	2.7895	0.0904	0.0279
	AATGCCAAGGGTCAAC_PP1_COUPOE	CoupOE	CapEC_PP	0.360885	-9.58634			AATGCCAAGGGTCAAC_PP1_COUPOE	3.0659	0.3203	1.994	3.6674	0.0613	0.0096	0.0881	0	0.0163	0.062	0.0815
	AATGCCATCCACAGCG_PP1_COUPOE	CoupOE	CapEC_PP	1.73311	-6.06836			AATGCCATCCACAGCG_PP1_COUPOE	2.8495	0.0263	1.924	2.4465	0.129	0	0.007	0.0131	0.2795	0.147	0.0345
	AATGCCATCTAGTACG_PP1_COUPOE	CoupOE	PCV	-3.47091	4.5022			AATGCCATCTAGTACG_PP1_COUPOE	2.8797	0.5255	1.7002	2.6256	0	0.4079	0.1461	0	0.5434	0.6878	1.8036
	AATGGAAGTATCGAAA_PP1_COUPOE	CoupOE	PCV	-0.998944	2.02639			AATGGAAGTATCGAAA_PP1_COUPOE	3.1798	0.7775	2.0429	3.3693	0	0.0303	0.0195	0	1.2446	1.7433	2.448
	AATGGAATCCGCACGA_PP1_COUPOE	CoupOE	PCV	-4.47085	2.83315			AATGGAATCCGCACGA_PP1_COUPOE	4.3095	0.3435	1.0666	3.057	0.041	0.0333	3.9253	0.7192	0.1316	0.7412	1.2923
	AATGGAATCTTTCGAT_PP1_COUPOE	CoupOE	PCV	-3.06552	4.3416			AATGGAATCTTTCGAT_PP1_COUPOE	3.3055	0.7926	2.1504	3.0513	0.0279	0.3003	0.172	0.0254	0.4463	1.0798	1.4682
	AATGGCTAGGAACGTC_PP1_COUPOE	CoupOE	CapEC_PP	1.13182	-8.02144			AATGGCTAGGAACGTC_PP1_COUPOE	2.9534	0.8357	1.6087	2.9512	0.0379	0.089	0.1099	0	0	0.0566	0.2394
	AATGGCTAGGTTGAGC_PP1_COUPOE	CoupOE	PCV	-0.602886	2.23214			AATGGCTAGGTTGAGC_PP1_COUPOE	3.5773	0.6212	1.9931	3.6332	0	0.0137	0.0483	0	0.3177	2.263	2.5275
	AATGGCTAGTGGTGAC_PP1_COUPOE	CoupOE	CapEC_PP	2.22671	-6.22999			AATGGCTAGTGGTGAC_PP1_COUPOE	3.2248	0.1487	2.3258	2.5098	0.134	0.0179	0.0122	0	0.189	0.0713	0.1754
	AATGGCTCAAATGGCG_PP1_COUPOE	CoupOE	HEC	-5.53428	3.53394			AATGGCTCAAATGGCG_PP1_COUPOE	4.5623	0.4308	1.239	2.7122	0.0374	0.1169	4.71	1.1675	0.3441	0.6937	2.3272
	AATGGCTCACATTACG_PP1_COUPOE	CoupOE	PCV	-2.81977	4.35406			AATGGCTCACATTACG_PP1_COUPOE	3.0572	0.0608	1.7542	1.8716	0.0335	0.4793	0.0125	0.0158	0.059	0.1137	0.424
	AATGGCTCACTATGTG_PP1_COUPOE	CoupOE	CapEC_PP	2.77728	-6.5624			AATGGCTCACTATGTG_PP1_COUPOE	3.1272	0.217	2.0989	2.9191	0.1383	0	0.0296	0	0.0036	0.1286	0.2389
	AATGGCTCAGAGATGC_PP1_COUPOE	CoupOE	CapEC_PP	2.94381	-4.77777			AATGGCTCAGAGATGC_PP1_COUPOE	2.6285	0.3753	1.5408	2.3603	0.0305	0.1634	0.1544	0	0	0.1288	0.0156
	AATGGCTCATCACGGC_PP1_COUPOE	CoupOE	CapEC_PP	0.32583	-6.25864			AATGGCTCATCACGGC_PP1_COUPOE	1.8512	0.0243	1.5389	2.8244	0.2037	0	0.0142	0.0033	0.7417	0.0196	0.1478
	AATGGCTCATCGGAGA_PP1_COUPOE	CoupOE	HEC	-7.05043	2.98977			AATGGCTCATCGGAGA_PP1_COUPOE	4.805	0.0334	0.6303	2.4538	0.005	0	5.5637	1.806	0.0591	0.1007	1.4863
	AATGGCTGTTGGCCGT_PP1_COUPOE	CoupOE	PCV	-0.963384	1.72384			AATGGCTGTTGGCCGT_PP1_COUPOE	3.4787	0.428	2.6055	1.5296	0	0.0116	0.0897	0	0.8882	1.6072	3.0775
	AATGGCTGTTTAGACC_PP1_COUPOE	CoupOE	CapEC_PP	2.98645	-4.84582			AATGGCTGTTTAGACC_PP1_COUPOE	2.7138	0.3153	1.3924	2.2262	0.1637	0.2675	0.1474	0	0.009	0.0508	0.0623
	AATGGCTTCCGATGTA_PP1_COUPOE	CoupOE	HEC	-6.1593	2.30355			AATGGCTTCCGATGTA_PP1_COUPOE	4.8437	1.2253	0.5724	2.2132	0	0.0739	4.9815	1.3182	0.2032	0.3119	2.1786
	AATTCCTCAGACTGCC_PP1_COUPOE	CoupOE	PCV	-2.13133	4.09581			AATTCCTCAGACTGCC_PP1_COUPOE	2.8645	1.0269	1.905	2.3271	0.0253	0.4542	0.0517	0	0.4474	0.9959	2.1983
	AATTCCTGTGTGAATA_PP1_COUPOE	CoupOE	HEC	-5.71443	4.60672			AATTCCTGTGTGAATA_PP1_COUPOE	3.6746	0.4263	1.393	3.658	0	0	3.2389	0.3415	0.6433	1.5197	2.7006
	AATTTCCAGTGAGTTA_PP1_COUPOE	CoupOE	CapEC_PP	1.34599	-7.97787			AATTTCCAGTGAGTTA_PP1_COUPOE	2.1596	0.0529	1.66	3.0934	0.1474	0.0322	0.022	0	0.027	0.0275	0.0664
	AATTTCCAGTTCGCAT_PP1_COUPOE	CoupOE	CRP	-0.311537	-11.8617			AATTTCCAGTTCGCAT_PP1_COUPOE	1.542	0.2065	0.4969	1.9978	0.1267	0.0142	0.1172	0	0.044	0.0908	0.0324
	AATTTCCCATCCCGTT_PP1_COUPOE	CoupOE	HEC	-5.79255	3.17294			AATTTCCCATCCCGTT_PP1_COUPOE	4.0619	0.3704	1.3095	2.6496	0.0082	0.0129	1.9084	1.0333	0.1505	0.1402	1.2034
	AATTTCCGTCGGCACT_PP1_COUPOE	CoupOE	CapEC_PP	-2.27146	-5.98395			AATTTCCGTCGGCACT_PP1_COUPOE	0.0809	0	1.8413	1.1319	0.7328	0	0.0044	0	0.6407	0.0123	0
	AATTTCCGTTAGAAGT_PP1_COUPOE	CoupOE	CapEC_PP	0.502847	-8.96796			AATTTCCGTTAGAAGT_PP1_COUPOE	2.3068	0.1115	1.9455	3.6658	0.2848	0.0607	0.0379	0	0	0.022	0.0446
	AATTTCCTCGGCTGGT_PP1_COUPOE	CoupOE	PCV	-2.07239	2.01183			AATTTCCTCGGCTGGT_PP1_COUPOE	3.2858	0.2882	1.6978	3.3972	0	0.0368	0	0.0028	0.634	1.673	2.1077
	ACAAAGAAGCCAAGGT_PP1_COUPOE	CoupOE	HEC	-8.32029	3.60365			ACAAAGAAGCCAAGGT_PP1_COUPOE	4.9327	0.3277	1.1189	1.389	0.0121	0	4.9609	1.9395	0.5687	0.4474	2.3311
	ACAAAGACACGTCGTG_PP1_COUPOE	CoupOE	CRP	4.44251	-4.17265			ACAAAGACACGTCGTG_PP1_COUPOE	1.6663	0.376	0.6074	2.8307	0.0758	0.0685	1.4696	0	0.1418	0.1421	0.117
	ACAAAGAGTAAGATAC_PP1_COUPOE	CoupOE	HEC	-6.4413	3.94115			ACAAAGAGTAAGATAC_PP1_COUPOE	4.7735	0.2079	0.9145	3.0969	0.073	0	5.8272	1.1081	0.2713	1.0738	1.5502
	ACAAAGATCCGTGGCA_PP1_COUPOE	CoupOE	PCV	-2.19884	2.25608			ACAAAGATCCGTGGCA_PP1_COUPOE	3.3756	0.9483	1.6646	3.3267	0.1664	0.1947	0.0575	0	0.9813	1.4657	1.8846
	ACAAAGATCGGACGTC_PP1_COUPOE	CoupOE	PCV	-4.2062	3.19989			ACAAAGATCGGACGTC_PP1_COUPOE	4.1654	0.5765	1.3301	2.7256	0.0229	0.2721	3.2656	0.6488	0.4927	0.775	2.2737
	ACAACCAAGTCCGCGT_PP1_COUPOE	CoupOE	CapEC_PP	0.86052	-6.32752			ACAACCAAGTCCGCGT_PP1_COUPOE	2.8767	0.0593	2.6492	2.7562	0.1886	0	0.0994	0	0.5136	0.0077	0.045
	ACAACCACAGGAGACT_PP1_COUPOE	CoupOE	CapEC_PP	2.46788	-7.77591			ACAACCACAGGAGACT_PP1_COUPOE	2.9752	0.1886	1.6228	3.3546	0.0888	0.0256	0.0298	0	0.0181	0.1397	0.2088
	ACAACCAGTTTGATCG_PP1_COUPOE	CoupOE	CapEC_PP	-1.36369	-6.05086			ACAACCAGTTTGATCG_PP1_COUPOE	2.7982	0.2603	2.5106	3.7552	0.102	0	0	0	0.0067	0.0438	0.019
	ACAACCATCACCCTGT_PP1_COUPOE	CoupOE	CapEC_PP	-1.3943	-6.60658			ACAACCATCACCCTGT_PP1_COUPOE	2.7485	0.1441	2.0249	3.2684	0.4293	0.0414	0.0199	0	0.0361	0.0581	0.0774
	ACAAGCTAGCCTCGTG_PP1_COUPOE	CoupOE	PCV	-2.3301	3.7222			ACAAGCTAGCCTCGTG_PP1_COUPOE	3.2527	0.5261	2.4827	2.054	0.0007	0.0575	0.0674	0.0007	1.1174	1.1256	2.9416
	ACAAGCTGTCAGGTAG_PP1_COUPOE	CoupOE	CapEC_PP	-0.403421	-9.17167			ACAAGCTGTCAGGTAG_PP1_COUPOE	1.8859	0.2395	0.8648	3.1953	0.1418	0	0.0177	0	0.1052	0.1803	0.0157
	ACACAGTAGCGTCAAG_PP1_COUPOE	CoupOE	CapEC_PP	4.62391	-6.16489			ACACAGTAGCGTCAAG_PP1_COUPOE	3.5623	0.321	1.5197	2.5142	0.1067	0.7872	2.2655	0.729	0.2012	0.1074	0.7777
	ACACAGTAGGCAATGC_PP1_COUPOE	CoupOE	CapEC_PP	1.58022	-8.66367			ACACAGTAGGCAATGC_PP1_COUPOE	3.1809	0.542	2.044	3.2529	0.0783	0.0024	0.0073	0	0	0.0949	0.0958
	ACACAGTGTTCTCGTC_PP1_COUPOE	CoupOE	HEC	-5.85615	2.58055			ACACAGTGTTCTCGTC_PP1_COUPOE	4.4683	0.2862	0.9291	2.6289	0	0.4291	5.1379	1.6253	0.1394	0.1406	1.4208
	ACACAGTTCCTCCACA_PP1_COUPOE	CoupOE	PCV	-3.97755	4.45458			ACACAGTTCCTCCACA_PP1_COUPOE	3.5807	0.6789	1.4486	2.4993	0	0.2567	1.1912	0.2246	0.305	0.9798	2.4852
	ACACCAACATCAGCAT_PP1_COUPOE	CoupOE	CapEC_PP	1.20458	-9.61428			ACACCAACATCAGCAT_PP1_COUPOE	2.896	0.1225	1.6638	3.4412	0.0543	0	0.0512	0	0.021	0.201	0.2854
	ACACCAATCTTCTGGC_PP1_COUPOE	CoupOE	CapEC_PP	-7.64888	-6.44061			ACACCAATCTTCTGGC_PP1_COUPOE	0.9471	0.0449	1.5026	1.1794	0.446	0	0.0315	0	0.0163	0.0312	0
	ACACGCGAGGACTAAT_PP1_COUPOE	CoupOE	CapEC_PP	-6.59196	-5.35618			ACACGCGAGGACTAAT_PP1_COUPOE	1.4941	0.0031	1.1814	2.8319	0.3766	0.0263	0.0658	0	0.0529	0.1528	0.1632
	ACACGCGAGGGCTTCC_PP1_COUPOE	CoupOE	CapEC_PP	0.380866	-4.19582			ACACGCGAGGGCTTCC_PP1_COUPOE	0.1433	0.0235	1.4969	0.6881	1.4349	0	0.1284	0	1.0282	0.0232	0
	ACACGCGAGTGCCAGA_PP1_COUPOE	CoupOE	PCV	-2.37252	4.71493			ACACGCGAGTGCCAGA_PP1_COUPOE	2.9766	0.5112	1.76	2.7155	0.0359	0.0158	0.0479	0.0043	0.2962	1.1893	2.1257
	ACACGCGAGTTGGAGC_PP1_COUPOE	CoupOE	CapEC_PP	-4.57866	-6.73583			ACACGCGAGTTGGAGC_PP1_COUPOE	1.2651	0.0813	1.3776	2.8088	0.5907	0	0.0771	0	0	0	0.0104
	ACACGCGCACCTTCCA_PP1_COUPOE	CoupOE	CRP	3.93694	-4.72772			ACACGCGCACCTTCCA_PP1_COUPOE	2.8968	0.3939	1.5913	2.463	0.1812	0.0809	0.0684	0	0.0086	0.0876	0.0695
	ACACGCGCATGAGAAT_PP1_COUPOE	CoupOE	CapEC_PP	3.00322	-5.20975			ACACGCGCATGAGAAT_PP1_COUPOE	2.1777	0.2232	1.2091	2.6757	0.036	0.0098	0.0087	0	0.0274	0.0048	0.0318
	ACACGCGGTACCACGC_PP1_COUPOE	CoupOE	CRP	-0.329195	-11.9119			ACACGCGGTACCACGC_PP1_COUPOE	0.8211	0.3109	0.6064	2.3288	0.0523	0.0051	0.0199	0	0.0337	0.0742	0.0435
	ACACGCGGTAGGCTCC_PP1_COUPOE	CoupOE	CapEC_PP	3.18757	-6.60347			ACACGCGGTAGGCTCC_PP1_COUPOE	2.9543	0.3262	2.0216	2.6614	0.0998	0	0.0873	0.0075	0.0056	0.113	0.3565
	ACACGCGGTTGACGGA_PP1_COUPOE	CoupOE	CapEC_PP	0.593025	-5.03558			ACACGCGGTTGACGGA_PP1_COUPOE	2.6623	0.0513	1.8458	2.847	0.3063	0	0.0445	0	0.0319	0.0024	0.0467
	ACACGCGGTTGTCCCT_PP1_COUPOE	CoupOE	CapEC_PP	0.207084	-9.42107			ACACGCGGTTGTCCCT_PP1_COUPOE	2.3407	0.4633	1.0343	3.5094	0.101	0	0.0335	0	0	0.0678	0.0581
	ACACTGAAGCAAATGT_PP1_COUPOE	CoupOE	CapEC_PP	-0.417263	-8.83147			ACACTGAAGCAAATGT_PP1_COUPOE	1.6434	0.292	0.9375	2.7927	0.1752	0	0.0125	0	0.0234	0.0373	0.0251
	ACACTGAAGCATTGTC_PP1_COUPOE	CoupOE	PCV	-2.48338	1.34372			ACACTGAAGCATTGTC_PP1_COUPOE	3.8244	0.4474	1.5829	3.532	0	0.0402	0.5591	0.0754	0.2506	2.2497	2.3397
	ACACTGAAGTAGATCA_PP1_COUPOE	CoupOE	PCV	-2.64824	5.26759			ACACTGAAGTAGATCA_PP1_COUPOE	2.9455	0.7665	2.0279	2.8352	0.0208	0.0416	0.1464	0	0.772	1.3069	2.5467
	ACACTGACAACTGGTT_PP1_COUPOE	CoupOE	CapEC_PP	3.05651	-4.94087			ACACTGACAACTGGTT_PP1_COUPOE	2.6569	0.1381	1.0572	2.2016	0.0616	0.0501	0.6573	0.0598	0.0805	0.0404	0.186
	ACACTGACACGGTGCT_PP1_COUPOE	CoupOE	CapEC_PP	-3.64057	-6.2228			ACACTGACACGGTGCT_PP1_COUPOE	0.0345	0.4948	1.7275	0.5265	1.6493	0.0722	0.0689	0	0.0627	0	0.0325
	ACAGAAAGTCGAATGG_PP1_COUPOE	CoupOE	CapEC_PP	2.19907	-6.207			ACAGAAAGTCGAATGG_PP1_COUPOE	2.9923	0.572	2.1259	2.6266	0.1605	0.047	0.0125	0	0.0453	0.0143	0.0442
	ACAGAAATCACGGGCT_PP1_COUPOE	CoupOE	CapEC_PP	2.8156	-5.78283			ACAGAAATCACGGGCT_PP1_COUPOE	1.8556	0.1196	1.1953	2.6495	0.3241	0.0312	0.0759	0	0.0943	0.061	0.0858
	ACAGCCGAGACAGCTG_PP1_COUPOE	CoupOE	PCV	-2.16477	2.33221			ACAGCCGAGACAGCTG_PP1_COUPOE	3.3739	0.5464	1.6451	3.5536	0.0084	0.0428	0.0099	0.0027	0.6138	1.9143	2.2418
	ACAGCCGCAGAGTGAC_PP1_COUPOE	CoupOE	HEC	-6.03655	3.28363			ACAGCCGCAGAGTGAC_PP1_COUPOE	4.8476	0.2549	0.9771	2.7239	0.048	0.1665	5.6504	1.5096	0.3429	0.4586	1.9092
	ACAGCCGTCCGTGTCT_PP1_COUPOE	CoupOE	PCV	-3.88895	2.5783			ACAGCCGTCCGTGTCT_PP1_COUPOE	4.6145	0.141	0.825	3.2528	0.0037	0	5.7193	1.5203	0.2169	1.2258	2.1721
	ACAGGGAGTACTCAAC_PP1_COUPOE	CoupOE	PCV	-2.70013	5.91119			ACAGGGAGTACTCAAC_PP1_COUPOE	2.9861	1.1225	1.1156	2.6193	0	0	0.0319	0	0.0217	1.1468	1.4862
	ACAGGGAGTCCACTTC_PP1_COUPOE	CoupOE	PCV	-1.65496	4.25749			ACAGGGAGTCCACTTC_PP1_COUPOE	3.2869	0.8994	1.803	2.9292	0.0403	0	0.0499	0.0016	0.4726	1.8317	2.6515
	ACAGGGAGTGCCTTTC_PP1_COUPOE	CoupOE	CapEC_PP	2.27108	-7.98409			ACAGGGAGTGCCTTTC_PP1_COUPOE	3.4785	0.2	2.2311	2.8568	0.1065	0.0282	0.0471	0.0124	0.5315	0.0779	0.231
	ACAGGGATCCGGTAGC_PP1_COUPOE	CoupOE	PCV	-3.79824	4.68913			ACAGGGATCCGGTAGC_PP1_COUPOE	3.0229	0.3981	1.5421	2.1999	0	0.0904	0.119	0.0332	0.1363	1.0585	2.0687
	ACATCCCCAAGTCCCG_PP1_COUPOE	CoupOE	CapEC_PP	0.812649	-8.4455			ACATCCCCAAGTCCCG_PP1_COUPOE	3.0641	0.3324	2.0781	3.6747	0.2156	0.257	0.0191	0	0.0917	0.3447	0.1275
	ACATCCCCAATCTCGA_PP1_COUPOE	CoupOE	CapEC_PP	0.101987	-8.31397			ACATCCCCAATCTCGA_PP1_COUPOE	1.9461	0.1342	1.2073	2.8025	0.2708	0	0.011	0	0.1477	0.1052	0.0259
	ACATCCCGTCCGATCG_PP1_COUPOE	CoupOE	PCV	-1.62389	4.20123			ACATCCCGTCCGATCG_PP1_COUPOE	2.5956	0.3266	1.9352	2.7247	0.0336	0.1015	0.1534	0.0256	0.6794	1.1007	2.242
	ACATCCCTCGGAGCAA_PP1_COUPOE	CoupOE	CapEC_PP	1.11598	-8.42062			ACATCCCTCGGAGCAA_PP1_COUPOE	2.9476	0.0972	2.0115	3.4612	0.2783	0.0126	0.0219	0	0.0898	0.0688	0.127
	ACATCCCTCTGGCTGG_PP1_COUPOE	CoupOE	CapEC_LP	-1.29824	-11.3142			ACATCCCTCTGGCTGG_PP1_COUPOE	1.3973	0.2212	1.0585	2.9516	0.1599	0.0279	0.0702	0	0.1398	0.0526	0.0377
	ACATCGAAGTAACGAT_PP1_COUPOE	CoupOE	PCV	-1.83879	1.44798			ACATCGAAGTAACGAT_PP1_COUPOE	3.41	0.7196	1.1648	3.6755	0	0.0117	0.0709	0	0.3364	1.6587	1.6829
	ACATCGAGTAGGAGGG_PP1_COUPOE	CoupOE	CapEC_PP	0.981495	-5.63238			ACATCGAGTAGGAGGG_PP1_COUPOE	2.5593	0.0186	2.6296	2.5639	0.3683	0	0.0335	0	0.2924	0.0707	0.0476
	ACATCGAGTCCTACAA_PP1_COUPOE	CoupOE	CapEC_PP	2.56511	-7.44679			ACATCGAGTCCTACAA_PP1_COUPOE	3.1604	0.0604	2.082	2.848	0.0769	0.0087	0.1331	0	0	0.2556	0.2172
	ACATCGATCAAAGGAT_PP1_COUPOE	CoupOE	CapEC_PP	0.281151	-9.51999			ACATCGATCAAAGGAT_PP1_COUPOE	2.6513	0.3662	1.1155	3.4174	0.4091	0	0.0218	0	0.0066	0.4446	0.1727
	ACATCGATCGCTGACG_PP1_COUPOE	CoupOE	CapEC_PP	2.92255	-6.27068			ACATCGATCGCTGACG_PP1_COUPOE	3.0513	0.2455	1.5141	2.692	0.1335	0.2147	0.0185	0	0.0158	0.1051	0.153
	ACATGCACACTACACA_PP1_COUPOE	CoupOE	PCV	-1.3318	1.48173			ACATGCACACTACACA_PP1_COUPOE	3.1509	0.4246	1.5497	3.7338	0	0.0322	1.256	0.1166	0.5104	1.9229	2.2624
	ACATGCACATCGCTAA_PP1_COUPOE	CoupOE	CapEC_LP	-1.05878	-11.9955			ACATGCACATCGCTAA_PP1_COUPOE	0.6634	0.2324	0.4474	2.3287	0.0346	0	0.0202	0	0.01	0.1264	0.0072
	ACATGCAGTCTCTCTG_PP1_COUPOE	CoupOE	CapEC_PP	-7.84341	-5.91883			ACATGCAGTCTCTCTG_PP1_COUPOE	2.4976	0.7372	1.8619	2.2218	0.4941	0.0715	0.0233	0	0	0.0306	0.0271
	ACATGCAGTCTTACTT_PP1_COUPOE	CoupOE	CapEC_PP	3.88857	-6.60176			ACATGCAGTCTTACTT_PP1_COUPOE	3.1846	0.2023	1.6341	2.7083	0.1043	0.2464	0.184	0.0859	1.2641	0.1239	0.5808
	ACATGCAGTTCAGCTA_PP1_COUPOE	CoupOE	CapEC_LP	-1.28789	-10.8839			ACATGCAGTTCAGCTA_PP1_COUPOE	1.5808	0.7542	0.7241	3.0525	0.2037	0	0.0532	0	0.0505	0.4416	0.0265
	ACATTTCGTGGAACCA_PP1_COUPOE	CoupOE	HEC	4.61653	-6.30252			ACATTTCGTGGAACCA_PP1_COUPOE	4.3727	0.2736	1.2202	2.6263	0.0037	0.0156	4.6359	1.1354	0.0358	0.0634	1.6291
	ACATTTCGTGTCTTGA_PP1_COUPOE	CoupOE	CapEC_PP	0.871897	-4.51772			ACATTTCGTGTCTTGA_PP1_COUPOE	2.2096	0.0554	1.9923	2.457	0.0096	0	0.0071	0	0.3247	0.0055	0.1235
	ACATTTCTCCCGTTCA_PP1_COUPOE	CoupOE	HEC	-6.77441	3.34525			ACATTTCTCCCGTTCA_PP1_COUPOE	3.8804	0.1636	1.1152	3.0268	0.0185	0.0205	2.3897	0.324	0.2896	0.186	0.955
	ACCAAACCACGACCTG_PP1_COUPOE	CoupOE	CapEC_PP	1.47437	-9.02494			ACCAAACCACGACCTG_PP1_COUPOE	2.7482	0.3583	1.7693	3.5993	0.1954	0.0335	0.0262	0	0.0208	0.1217	0.1194
	ACCAAACCATTGACCA_PP1_COUPOE	CoupOE	PCV	-2.70636	4.58685			ACCAAACCATTGACCA_PP1_COUPOE	3.4773	0.6299	2.0574	3.245	0.0063	0.5791	0.2091	0	0.4808	1.0691	2.12
	ACCAAACTCGAAATCC_PP1_COUPOE	CoupOE	CapEC_PP	4.63255	-5.85688			ACCAAACTCGAAATCC_PP1_COUPOE	3.1891	0.0675	0.7224	2.0634	0.0741	0.0332	2.5564	0.3988	0.3346	0.0982	0.5596
	ACCAACAAGATAGCAT_PP1_COUPOE	CoupOE	HEC	-5.05215	3.10363			ACCAACAAGATAGCAT_PP1_COUPOE	4.1512	0.4388	0.9572	2.8586	0.0179	0.1832	2.4107	0.8945	0.1189	0.145	1.3867
	ACCAACACAATCTCTT_PP1_COUPOE	CoupOE	CRP	4.19592	-4.4984			ACCAACACAATCTCTT_PP1_COUPOE	1.8518	0.3685	1.0632	2.5352	0.1271	0.0233	0.0684	0	0.0152	0.0862	0.0576
	ACCAACACATAGCACT_PP1_COUPOE	CoupOE	CapEC_PP	-6.98584	-5.49782			ACCAACACATAGCACT_PP1_COUPOE	2.2249	0.5441	1.6611	2.3491	0.2652	0.0192	0.0676	0	0	0.047	0.02
	ACCAACAGTCAATCTG_PP1_COUPOE	CoupOE	PCV	-1.61349	1.91652			ACCAACAGTCAATCTG_PP1_COUPOE	3.3444	0.5889	1.6648	3.6217	0.0177	0.273	0.1565	0.0013	0.6383	2.3665	2.191
	ACCAACAGTTCAAACC_PP1_COUPOE	CoupOE	PCV	-1.27124	2.72805			ACCAACAGTTCAAACC_PP1_COUPOE	2.3994	0.6767	1.292	3.0606	0.0029	0.0447	0.1753	0.0235	0.6488	1.8324	2.0045
	ACCAACATCAGAGCGA_PP1_COUPOE	CoupOE	CRP	4.61902	-4.0099			ACCAACATCAGAGCGA_PP1_COUPOE	2.1328	0.2633	1.0301	1.9841	0.0171	0	0.215	0	0.0149	0	0.0191
	ACCACAACAGATTTCG_PP1_COUPOE	CoupOE	CRP	4.06818	-5.37837			ACCACAACAGATTTCG_PP1_COUPOE	3.0347	0.2161	0.512	1.814	0	0.0143	1.1561	0.2379	0.3616	0.0838	0.8704
	ACCACAAGTTATGTCG_PP1_COUPOE	CoupOE	CapEC_PP	2.85983	-6.52997			ACCACAAGTTATGTCG_PP1_COUPOE	2.9183	0.5877	1.9787	2.5582	0.2402	0	0.111	0	0.0114	0.0616	0.1158
	ACCACAATCCGTTGGG_PP1_COUPOE	CoupOE	PCV	-3.02166	4.94999			ACCACAATCCGTTGGG_PP1_COUPOE	3.8035	0.2947	1.869	1.9246	0.0144	0.1081	1.7936	0.0905	0.6186	0.7059	3.484
	ACCATTTAGAGTGAAG_PP1_COUPOE	CoupOE	CapEC_PP	2.96001	-5.87717			ACCATTTAGAGTGAAG_PP1_COUPOE	2.4353	0.028	1.217	2.7955	0.1175	0.2519	0.0585	0	0.0511	0.0105	0.0763
	ACCATTTAGCGGGTTA_PP1_COUPOE	CoupOE	CapEC_PP	2.76583	-4.6247			ACCATTTAGCGGGTTA_PP1_COUPOE	2.2559	0.547	1.0317	2.275	0.0698	0.134	0.0353	0	0	0.2545	0.0321
	ACCATTTGTAACATCC_PP1_COUPOE	CoupOE	CapEC_PP	-6.04387	-6.73914			ACCATTTGTAACATCC_PP1_COUPOE	2.6093	0.9093	1.6882	2.4655	0.3569	0	0.079	0	0	0.0918	0.13
	ACCATTTTCTCCGAAA_PP1_COUPOE	CoupOE	CapEC_PP	-6.9802	-5.80115			ACCATTTTCTCCGAAA_PP1_COUPOE	3.0644	0.2074	1.4555	2.6917	0.2129	0.1967	0.0457	0	0.1127	0.0892	0.1095
	ACCATTTTCTGTCGCT_PP1_COUPOE	CoupOE	HEC	-5.73417	4.55344			ACCATTTTCTGTCGCT_PP1_COUPOE	3.97	0.4343	1.1663	3.5946	0.0008	0	3.9609	0.5547	0.3299	1.3796	2.5928
	ACCCAAAAGACAACAT_PP1_COUPOE	CoupOE	CapEC_PP	2.81163	-6.53674			ACCCAAAAGACAACAT_PP1_COUPOE	3.1938	0.3387	1.9785	2.7437	0.1723	0.0331	0.0498	0	0.0197	0.1981	0.2577
	ACCCAAAAGTGCGCTC_PP1_COUPOE	CoupOE	CapEC_PP	0.996379	-5.42896			ACCCAAAAGTGCGCTC_PP1_COUPOE	2.5917	0.1009	2.3382	2.5468	0.5254	0	0.0415	0	0.2284	0.0549	0.024
	ACCCAAACACTCCGGA_PP1_COUPOE	CoupOE	CapEC_LP	-2.43338	-12.0027			ACCCAAACACTCCGGA_PP1_COUPOE	0.589	0.1312	0.5513	0.9211	0.7251	0.106	0.0512	0	0.0663	0.0088	0
	ACCCAAAGTTGGGACA_PP1_COUPOE	CoupOE	CapEC_PP	0.850689	-6.22327			ACCCAAAGTTGGGACA_PP1_COUPOE	3.1566	0.1114	2.5836	2.6904	0.2058	0	0.0747	0	0.2509	0.0226	0.0372
	ACCCAAATCACCATGA_PP1_COUPOE	CoupOE	HEC	-6.56724	3.69435			ACCCAAATCACCATGA_PP1_COUPOE	4.6577	0.0976	0.8088	3.0314	0.0083	0.0426	4.7701	1.1795	0.1308	0.5332	1.3638
	ACCCTCAGTCGGAACA_PP1_COUPOE	CoupOE	PCV	-2.73278	4.5688			ACCCTCAGTCGGAACA_PP1_COUPOE	2.3351	0.2983	1.1522	2.6859	0.0409	0.0252	0.072	0.01	0.3056	0.6803	1.0396
	ACCCTCATCATTATCC_PP1_COUPOE	CoupOE	PCV	-1.03235	2.47893			ACCCTCATCATTATCC_PP1_COUPOE	3.3886	0.8582	1.7218	3.362	0.0048	0.097	0.0277	0	0.5204	1.8078	2.5559
	ACCCTCATCGGCTCTT_PP1_COUPOE	CoupOE	PCV	-2.94747	5.41282			ACCCTCATCGGCTCTT_PP1_COUPOE	3.0132	0.6182	2.233	1.7945	0	0	0.1177	0	0.4245	0.8493	2.8618
	ACCCTTGAGCAATTAG_PP1_COUPOE	CoupOE	PCV	-2.1043	1.08413			ACCCTTGAGCAATTAG_PP1_COUPOE	3.7445	0.7851	1.1856	3.7865	0	0	0.0617	0	0.2294	2.7789	2.532
	ACCCTTGCAGAGAGGG_PP1_COUPOE	CoupOE	PCV	-2.81601	4.83935			ACCCTTGCAGAGAGGG_PP1_COUPOE	3.4408	0.207	1.8809	2.7749	0.006	0.5595	0.0586	0.0098	0.3333	1.0131	2.2087
	ACCCTTGGTTCCGCGA_PP1_COUPOE	CoupOE	HEC	-5.72053	2.54207			ACCCTTGGTTCCGCGA_PP1_COUPOE	4.1547	0.155	0.9567	2.8596	0.015	0.0916	3.2871	0.5485	0.0851	0.3778	1.2572
	ACCGTTCAGTAGTCAA_PP1_COUPOE	CoupOE	CapEC_PP	-1.11061	-8.93647			ACCGTTCAGTAGTCAA_PP1_COUPOE	2.4896	0.1103	1.5	3.6045	0.1418	0	0.0225	0	0.0146	0.0183	0.0185
	ACCGTTCGTGACGTCC_PP1_COUPOE	CoupOE	CapEC_PP	-6.04278	-6.76119			ACCGTTCGTGACGTCC_PP1_COUPOE	0.0033	0.0067	1.7482	0.7596	1.0856	0	0.0393	0	0	0	0
	ACCGTTCGTTGTCTAG_PP1_COUPOE	CoupOE	CapEC_PP	0.142461	-5.99644			ACCGTTCGTTGTCTAG_PP1_COUPOE	1.976	0.064	1.8783	2.6053	0.3101	0.0361	0	0	0.5716	0.0163	0.0518
	ACCGTTCTCAGTGGGA_PP1_COUPOE	CoupOE	CapEC_PP	-3.1154	-3.21643			ACCGTTCTCAGTGGGA_PP1_COUPOE	0.1441	0	1.0985	2.4377	0.105	0.2957	0	0	0.2763	0	0.0053
	ACCTACCAGCCGTTGC_PP1_COUPOE	CoupOE	PCV	-0.799681	1.92775			ACCTACCAGCCGTTGC_PP1_COUPOE	2.9827	0.4263	1.9163	3.0158	0.0162	0	0.0145	0.0053	0.3685	1.6787	2.4496
	ACCTACCCAAGATGGC_PP1_COUPOE	CoupOE	PCV	-2.35341	2.44963			ACCTACCCAAGATGGC_PP1_COUPOE	3.2041	0.8672	0.8682	3.0779	0.0176	0	0.0392	0.024	0.3523	3.0855	1.3341
	ACCTACCGTCACAATC_PP1_COUPOE	CoupOE	PCV	-1.77008	2.5271			ACCTACCGTCACAATC_PP1_COUPOE	3.2848	0.5812	1.8947	3.7301	0	0.0232	0.0128	0.0241	0.2189	1.7924	2.1603
	ACCTACCTCGCCTTTG_PP1_COUPOE	CoupOE	CapEC_PP	3.05027	-5.57884			ACCTACCTCGCCTTTG_PP1_COUPOE	3.0984	0.2278	0.8744	2.5923	0.0766	0.0467	0.7469	0.0423	0.1722	0.044	0.3298
	ACCTACCTCTAGGAAA_PP1_COUPOE	CoupOE	CapEC_PP	2.06668	-5.07048			ACCTACCTCTAGGAAA_PP1_COUPOE	2.6102	0.09	0.9266	2.3653	0.0884	0.2522	0.126	0.0875	0.6149	0.0235	0.1708
	ACCTGAAAGGGTACAC_PP1_COUPOE	CoupOE	CapEC_PP	0.581792	-8.61043			ACCTGAAAGGGTACAC_PP1_COUPOE	2.9971	0.343	1.707	3.5191	0.088	0	0.0463	0	0.0113	0.1114	0.2231
	ACCTGAACATTCATCT_PP1_COUPOE	CoupOE	CapEC_PP	2.41743	-6.63805			ACCTGAACATTCATCT_PP1_COUPOE	2.8349	0.0649	2.1003	2.6183	0.4205	0.0473	0.0756	0	0.2031	0.1271	0.075
	ACCTGTCAGGTACAGC_PP1_COUPOE	CoupOE	CapEC_PP	-5.57496	-7.19854			ACCTGTCAGGTACAGC_PP1_COUPOE	0.0244	0.0511	2.0579	0.7624	0.9923	0	0.0432	0	0.0106	0	0.006
	ACCTGTCAGTGATAGT_PP1_COUPOE	CoupOE	CapEC_PP	-0.0348004	-4.19385			ACCTGTCAGTGATAGT_PP1_COUPOE	0.2114	0.0501	2.1418	0.9529	2.0931	0	0.0573	0	0.2095	0	0
	ACCTGTCTCATAGGCT_PP1_COUPOE	CoupOE	CapEC_PP	1.83032	-9.57992			ACCTGTCTCATAGGCT_PP1_COUPOE	3.5955	0.3744	1.4423	3.9534	0.0906	0	0.0083	0	0.0049	0.472	0.8251
	ACCTGTCTCTGGCCAG_PP1_COUPOE	CoupOE	HEC	-5.24202	2.81867			ACCTGTCTCTGGCCAG_PP1_COUPOE	4.0381	0.2182	1.7302	2.8954	0.0067	0.515	2.9634	0.4066	0.5917	0.5726	2.5976
	ACGATCAAGTGATCGG_PP1_COUPOE	CoupOE	PCV	-3.05638	5.39698			ACGATCAAGTGATCGG_PP1_COUPOE	2.8849	0.4297	2.1274	2.1316	0	0.0614	0.0726	0	0.3694	0.856	2.4484
	ACGATCATCTTTCGAT_PP1_COUPOE	CoupOE	PCV	-3.12616	5.27953			ACGATCATCTTTCGAT_PP1_COUPOE	3.2791	0.5764	2.0791	2.3341	0	0.1427	0.1839	0.0113	0.41	0.8312	2.9434
	ACGATGTCATTCTCCG_PP1_COUPOE	CoupOE	PCV	-2.65649	1.76936			ACGATGTCATTCTCCG_PP1_COUPOE	3.7267	0.2732	1.7329	3.7181	0.0624	0.0476	0.0985	0.0055	0.4131	1.5432	1.6328
	ACGGAAGAGTGACCTT_PP1_COUPOE	CoupOE	HEC	-5.9906	4.13445			ACGGAAGAGTGACCTT_PP1_COUPOE	4.8262	0.0884	1.3016	3.1244	0	0.0266	6.3378	1.7524	0.2896	1.0333	2.3982
	ACGGAAGCACCGTGCA_PP1_COUPOE	CoupOE	CapEC_PP	0.298822	-3.94947			ACGGAAGCACCGTGCA_PP1_COUPOE	1.3908	0.1142	1.4382	2.7275	0.5021	0	0.0158	0	0.6323	0.0172	0.004
	ACGGAAGCACGGTCTG_PP1_COUPOE	CoupOE	CapEC_PP	0.630933	-8.09021			ACGGAAGCACGGTCTG_PP1_COUPOE	2.8099	0.9775	1.5388	2.9288	0.192	0.0209	0.0291	0.0164	0	0.1262	0.1633
	ACGGAAGCACTTGGCG_PP1_COUPOE	CoupOE	PCV	-1.64784	4.3044			ACGGAAGCACTTGGCG_PP1_COUPOE	3.0576	0.4704	2.1309	3.2404	0.1269	0.2607	0.0395	0	0.5754	1.5113	2.3104
	ACGGAAGGTCTGCCTT_PP1_COUPOE	CoupOE	CapEC_PP	3.08568	-7.34994			ACGGAAGGTCTGCCTT_PP1_COUPOE	2.5217	0.1089	1.3596	2.5021	0.0344	0.1703	0.1687	0.1808	0.4421	0.0975	0.5542
	ACGGAAGTCGGCTATA_PP1_COUPOE	CoupOE	CapEC_PP	0.127384	-6.9048			ACGGAAGTCGGCTATA_PP1_COUPOE	2.6412	0.2324	1.4141	3.3223	0.1637	0	0.113	0	0.246	0.0409	0.0093
	ACGGAAGTCGTTAGTG_PP1_COUPOE	CoupOE	CapEC_LP	-1.70534	-10.9909			ACGGAAGTCGTTAGTG_PP1_COUPOE	1.7517	0.2246	1.4581	2.4024	0.2376	0.079	0.0172	0	0.0296	0.0149	0.1254
	ACGGAAGTCTATACTC_PP1_COUPOE	CoupOE	HEC	-6.52383	2.93432			ACGGAAGTCTATACTC_PP1_COUPOE	4.8323	0.1845	0.8785	2.8355	0.0014	0.0109	5.9962	1.293	0.0581	0.1207	1.5466
	ACGGGTCAGTCTCTGA_PP1_COUPOE	CoupOE	Art	-0.510498	-2.37995			ACGGGTCAGTCTCTGA_PP1_COUPOE	1.1188	0.1198	2.1792	3.2222	0.8362	0.0142	0.0055	0	1.9397	0.0118	0.0065
	ACGGGTCCAAGTTCGT_PP1_COUPOE	CoupOE	CapEC_PP	4.64594	-5.80064			ACGGGTCCAAGTTCGT_PP1_COUPOE	2.1576	0.1169	0.7464	0.9977	0.1487	0.045	1.7227	0.3146	0.6282	0.1907	1.0864
	ACGGGTCCACCGTGGT_PP1_COUPOE	CoupOE	CapEC_PP	3.30064	-5.82213			ACGGGTCCACCGTGGT_PP1_COUPOE	3.0406	0.2225	1.2418	2.3961	0.0425	0.5756	0.7756	0.5806	0.4276	0.2118	0.6218
	ACGGGTCGTCGTACAT_PP1_COUPOE	CoupOE	CRP	-0.623144	-11.8204			ACGGGTCGTCGTACAT_PP1_COUPOE	1.5935	0.7152	0.6131	2.6764	0.3398	0.075	0.0376	0	0.1086	0.0416	0.097
	ACGGGTCGTGCTCTCT_PP1_COUPOE	CoupOE	HEC	-5.59015	3.21923			ACGGGTCGTGCTCTCT_PP1_COUPOE	4.7357	0.2904	1.2304	2.5307	0.0358	0.0865	4.3583	0.8644	0.4898	0.5708	3.1424
	ACGGGTCTCCCTCGAT_PP1_COUPOE	CoupOE	CapEC_PP	-1.71391	-6.53052			ACGGGTCTCCCTCGAT_PP1_COUPOE	0.0189	0	3.0445	1.4331	1.6954	0	0	0	0.0948	0	0
	ACGGTCGAGCGTTGTT_PP1_COUPOE	CoupOE	CapEC_PP	-2.26851	-2.7697			ACGGTCGAGCGTTGTT_PP1_COUPOE	0.0719	0	0.8655	2.0344	0.4121	0.02	0	0	0.3316	0	0
	ACGGTCGAGTTCGCAT_PP1_COUPOE	CoupOE	HEC	-7.13155	3.15601			ACGGTCGAGTTCGCAT_PP1_COUPOE	4.2617	0.1806	1.1898	1.392	0	0.0546	3.2956	1.9131	0.3503	0.3965	2.3191
	ACGGTCGAGTTGCGAG_PP1_COUPOE	CoupOE	CRP	4.45766	-4.29067			ACGGTCGAGTTGCGAG_PP1_COUPOE	2.3487	0.2808	0.7899	2.1846	0.0264	0	0.9718	0.0284	0.1446	0.014	0.0832
	ACGGTCGGTCACAGTT_PP1_COUPOE	CoupOE	HEC	-5.81934	2.41037			ACGGTCGGTCACAGTT_PP1_COUPOE	4.4294	0.9453	0.83	2.3957	0	0.3751	3.9916	1.3676	0.1564	0.7033	2.1695
	ACGGTCGTCTATACGG_PP1_COUPOE	CoupOE	CapEC_PP	3.10698	-4.46409			ACGGTCGTCTATACGG_PP1_COUPOE	3.0257	0.05	0.5796	2.1469	0.0928	0	0.7439	0	0.116	0.0373	0.0848
	ACGGTTAAGAGCCGTA_PP1_COUPOE	CoupOE	CapEC_PP	1.58773	-5.51254			ACGGTTAAGAGCCGTA_PP1_COUPOE	2.409	0.1034	1.8921	2.0325	0.1522	0	0.0172	0	0.0918	0.0063	0.0634
	ACGGTTAAGGAGGGTG_PP1_COUPOE	CoupOE	CapEC_PP	0.443896	-4.73863			ACGGTTAAGGAGGGTG_PP1_COUPOE	2.2062	0.024	2.2279	2.593	0.2707	0	0	0	0.1026	0.0055	0.0907
	ACGGTTAAGGGCCCTT_PP1_COUPOE	CoupOE	PCV	-2.21155	4.66607			ACGGTTAAGGGCCCTT_PP1_COUPOE	3.1684	0.4369	1.8401	2.8574	0.0299	0.0809	0.1825	0.0015	0.3687	0.9101	2.2748
	ACGGTTAGTAACACCT_PP1_COUPOE	CoupOE	PCV	-2.60638	4.33293			ACGGTTAGTAACACCT_PP1_COUPOE	2.8752	0.3063	1.986	3.0915	0.0436	0.1853	0.2675	0	0.3557	0.8975	1.3039
	ACGTAACAGCGCCATC_PP1_COUPOE	CoupOE	CapEC_PP	-4.5801	-6.81875			ACGTAACAGCGCCATC_PP1_COUPOE	0.0158	0	1.5745	1.0579	1.517	0	0.0456	0	0.0186	0	0
	ACGTAACCATGGAATA_PP1_COUPOE	CoupOE	CapEC_PP	1.29995	-9.08748			ACGTAACCATGGAATA_PP1_COUPOE	3.0604	0.3789	1.5151	3.7854	0.2821	0.0138	0.0541	0	0.0264	0.084	0.1248
	ACGTAACGTTGCATGT_PP1_COUPOE	CoupOE	PCV	-2.46256	2.1491			ACGTAACGTTGCATGT_PP1_COUPOE	3.7544	0.7835	1.8504	3.417	0	0.0254	0.3396	0.0069	0.3055	1.8137	2.0631
	ACGTAACTCCTATTTG_PP1_COUPOE	CoupOE	HEC	-6.46405	3.0713			ACGTAACTCCTATTTG_PP1_COUPOE	4.8144	0.3035	0.8687	2.5343	0.0357	0.0565	5.8387	1.7741	0.317	0.3048	1.7174
	ACGTAACTCTGCTTAT_PP1_COUPOE	CoupOE	CapEC_PP	-5.42301	-7.60936			ACGTAACTCTGCTTAT_PP1_COUPOE	0.8409	0.1763	1.9867	1.7261	0.4845	0	0.0136	0	0.0219	0	0
	ACGTACAAGACTTCCA_PP1_COUPOE	CoupOE	CapEC_PP	1.53184	-8.73611			ACGTACAAGACTTCCA_PP1_COUPOE	2.7942	0.1904	1.9025	3.0885	0.0282	0.0218	0.0594	0	0.0191	0.1213	0.1613
	ACGTACAAGGAAGTGA_PP1_COUPOE	CoupOE	PCV	-3.4609	3.01367			ACGTACAAGGAAGTGA_PP1_COUPOE	3.5846	0.4459	1.4399	3.2546	0.0631	0.0472	0.2239	0.0076	0.2249	1.8387	2.496
	ACGTACACAACCACAT_PP1_COUPOE	CoupOE	PCV	-1.87573	3.32535			ACGTACACAACCACAT_PP1_COUPOE	2.9581	0.5214	2.1589	3.2245	0.0676	0.0527	0.18	0.0889	0.2772	0.9329	0.9456
	ACGTACATCGAAACAA_PP1_COUPOE	CoupOE	CapEC_PP	-0.0748773	-3.97002			ACGTACATCGAAACAA_PP1_COUPOE	1.8432	0.1619	1.7122	2.5575	0.7609	0	0.0584	0	0.2384	0.0183	0.0123
	ACGTACATCTCGCGTT_PP1_COUPOE	CoupOE	CapEC_PP	4.06719	-6.46469			ACGTACATCTCGCGTT_PP1_COUPOE	3.6533	0.4781	1.1307	2.8599	0.011	0.3888	1.9365	0.6017	0.259	0.3794	1.3922
	ACGTAGTAGTTCATGC_PP1_COUPOE	CoupOE	CapEC_PP	4.59948	-5.86376			ACGTAGTAGTTCATGC_PP1_COUPOE	3.3961	0.181	1.1407	1.834	0.1926	0.3512	2.2452	0.39	0.2226	0.1321	0.8009
	ACGTAGTCAAATCCCA_PP1_COUPOE	CoupOE	CapEC_PP	2.62005	-4.49028			ACGTAGTCAAATCCCA_PP1_COUPOE	1.5042	0.0649	0.7049	1.9432	0.39	0.7165	0.2493	0	0.0147	0.0085	0.0226
	ACGTAGTCACGTAGAG_PP1_COUPOE	CoupOE	CapEC_PP	-0.65048	-8.75028			ACGTAGTCACGTAGAG_PP1_COUPOE	1.9494	0.0352	1.6086	3.502	0.1775	0	0.0224	0	0.0179	0	0.0211
	ACGTAGTCATGACCCG_PP1_COUPOE	CoupOE	PCV	-2.3424	1.27597			ACGTAGTCATGACCCG_PP1_COUPOE	3.5818	0.2739	1.463	3.904	0	0	0.0746	0	0.6327	2.4339	2.0978
	ACGTAGTGTCATCGCG_PP1_COUPOE	CoupOE	CapEC_PP	2.82776	-5.99264			ACGTAGTGTCATCGCG_PP1_COUPOE	2.4685	0.0599	1.0871	2.5784	0.1399	0.0664	0.005	0	0.0643	0.0489	0.1833
	ACGTAGTTCCGAAATC_PP1_COUPOE	CoupOE	CapEC_PP	-0.650591	-3.91607			ACGTAGTTCCGAAATC_PP1_COUPOE	0.0627	0.0306	2.352	1.0451	2.2238	0	0.0537	0	0.5228	0.0082	0.0008
	ACGTAGTTCGTTGTGA_PP1_COUPOE	CoupOE	HEC	-5.32206	2.82318			ACGTAGTTCGTTGTGA_PP1_COUPOE	4.2713	0.1437	1.3692	2.4835	0.0104	0.4587	3.4018	0.6362	0.175	0.6007	2.7994
	ACGTCCTCAACACTAC_PP1_COUPOE	CoupOE	HEC	-6.51216	3.04483			ACGTCCTCAACACTAC_PP1_COUPOE	4.5562	0.17	1.0584	1.4796	0.0069	0.0208	3.3312	1.8828	0.4916	0.4047	2.3913
	ACGTCCTCACACGGTC_PP1_COUPOE	CoupOE	CapEC_PP	-0.498659	-3.97891			ACGTCCTCACACGGTC_PP1_COUPOE	2.2544	0.1678	2.1156	2.4357	0.3842	0	0.0159	0	0.2607	0	0.0241
	ACGTCCTTCAGTCAGT_PP1_COUPOE	CoupOE	CapEC_PP	1.65917	-7.15974			ACGTCCTTCAGTCAGT_PP1_COUPOE	2.5149	0.1015	1.8714	2.8154	0.1805	0.1036	0.043	0	0.1688	0.0726	0.1537
	ACGTCCTTCGCAGATT_PP1_COUPOE	CoupOE	PCV	-1.98827	2.43973			ACGTCCTTCGCAGATT_PP1_COUPOE	3.1904	0.5387	2.0767	1.6192	0	0.0127	0.0296	0	1.2068	1.8322	2.7229
	ACGTTCCAGGCGTCCT_PP1_COUPOE	CoupOE	CapEC_PP	1.82582	-9.6956			ACGTTCCAGGCGTCCT_PP1_COUPOE	3.1934	0.323	1.0917	3.8154	0.5222	0.0281	0.0118	0	0	0.0489	0.2485
	ACGTTCCGTACCCACG_PP1_COUPOE	CoupOE	HEC	-6.04585	3.50677			ACGTTCCGTACCCACG_PP1_COUPOE	4.6986	0.2763	0.7597	2.7937	0.0763	0.4067	5.7268	1.1578	0.3802	1.0729	2.4845
	ACGTTCCGTGGTACAG_PP1_COUPOE	CoupOE	CRP	4.36699	-4.84081			ACGTTCCGTGGTACAG_PP1_COUPOE	1.6884	0.3079	1.4823	2.6879	0.0265	0	0.0518	0	0.0078	0	0.1696
	ACTACGAAGTAAACTG_PP1_COUPOE	CoupOE	CapEC_PP	-4.7254	-7.2931			ACTACGAAGTAAACTG_PP1_COUPOE	0.0286	0.0153	1.9454	1.2192	1.4586	0	0.0053	0	0	0	0.0079
	ACTACGAGTCTCCTGT_PP1_COUPOE	CoupOE	CapEC_PP	1.95715	-5.24723			ACTACGAGTCTCCTGT_PP1_COUPOE	3.0448	0.0863	1.5436	2.5133	0.1588	0.0053	0.1463	0.0231	0.0386	0.0508	0.0534
	ACTATCTAGCACGGAT_PP1_COUPOE	CoupOE	CapEC_PP	2.51457	-7.2484			ACTATCTAGCACGGAT_PP1_COUPOE	3.2112	0.2113	2.3818	2.7487	0.2402	0.0644	0.0257	0.0133	0.2141	0.0969	0.0923
	ACTATCTAGGACAGCT_PP1_COUPOE	CoupOE	CapEC_PP	2.52063	-7.09855			ACTATCTAGGACAGCT_PP1_COUPOE	3.1093	0.2117	2.2011	2.7014	0.2134	0.0833	0.1227	0.0039	0.1264	0.6049	0.6358
	ACTATCTCAACGACTT_PP1_COUPOE	CoupOE	CapEC_PP	2.10432	-8.33108			ACTATCTCAACGACTT_PP1_COUPOE	3.2234	0.221	1.6169	3.4942	0.0977	0.0684	0.1232	0.0023	0.0215	0.5338	0.4385
	ACTATCTCATTGTCGA_PP1_COUPOE	CoupOE	CapEC_PP	-7.20281	-5.38369			ACTATCTCATTGTCGA_PP1_COUPOE	2.395	0.0255	1.4203	1.7236	0.2309	0	0.0128	0	0.0192	0.0624	0.0569
	ACTATCTTCATCCTAT_PP1_COUPOE	CoupOE	CapEC_PP	0.259253	-9.5198			ACTATCTTCATCCTAT_PP1_COUPOE	3.0482	0.1874	1.7155	3.7963	0.1049	0	0.0418	0	0.0029	0.3024	0.2562
	ACTATGGCATCTCAAG_PP1_COUPOE	CoupOE	CapEC_PP	-0.587187	-6.51591			ACTATGGCATCTCAAG_PP1_COUPOE	2.0538	0.157	1.909	3.2702	0.0947	0	0.0255	0	0.2403	0.0167	0.0203
	ACTATGGGTGAGTTTC_PP1_COUPOE	CoupOE	CapEC_PP	3.31371	-6.40333			ACTATGGGTGAGTTTC_PP1_COUPOE	3.1858	0.0632	1.3678	2.5399	0.0754	0.4754	0.0094	0.0151	0.0646	0.1406	0.506
	ACTATGGTCCATCAGA_PP1_COUPOE	CoupOE	CapEC_PP	-6.21557	-7.84082			ACTATGGTCCATCAGA_PP1_COUPOE	0.3117	0.0804	1.6916	1.0643	0.8301	0.0664	0.0719	0	0	0	0.0118
	ACTATTCCACGTCATA_PP1_COUPOE	CoupOE	CapEC_PP	3.63613	-4.98733			ACTATTCCACGTCATA_PP1_COUPOE	2.0424	0.333	1.2179	2.9276	0.0672	0.0168	0.0206	0	0.0399	0.0239	0.0559
	ACTATTCCAGAAACCG_PP1_COUPOE	CoupOE	CapEC_PP	-0.916865	-4.6248			ACTATTCCAGAAACCG_PP1_COUPOE	0.0203	0.1339	1.6775	0.7013	2.1007	0	0.1953	0	0.1419	0	0.0346
	ACTATTCTCATGGAGG_PP1_COUPOE	CoupOE	PCV	-3.84209	4.57996			ACTATTCTCATGGAGG_PP1_COUPOE	3.6512	0.3275	1.4971	1.9096	0.0183	0.0266	0.1409	0.0255	0.108	0.4641	2.2151
	ACTATTCTCGAAGTGG_PP1_COUPOE	CoupOE	PCV	-2.28375	3.70733			ACTATTCTCGAAGTGG_PP1_COUPOE	3.2153	0.472	1.8848	3.0796	0.0725	0.0401	0.1096	0	0.4236	1.7034	2.5139
	ACTATTCTCGCGAAGA_PP1_COUPOE	CoupOE	CapEC_PP	0.427735	-4.31715			ACTATTCTCGCGAAGA_PP1_COUPOE	3.1068	0.5439	2.2398	2.9571	0.286	0	0.0108	0	0.1369	0.0097	0.0017
	ACTCCCAGTGCGAACA_PP1_COUPOE	CoupOE	CapEC_PP	-1.40835	-5.02625			ACTCCCAGTGCGAACA_PP1_COUPOE	0.0047	0	2.9047	0.8363	1.899	0	0.0038	0	0.0675	0	0
	ACTCTCGCAAGAGAGA_PP1_COUPOE	CoupOE	CapEC_PP	3.01705	-7.99345			ACTCTCGCAAGAGAGA_PP1_COUPOE	3.3994	0.2933	1.6084	3.3675	0.1451	0.0178	0.0528	0.0184	0.0741	0.4512	0.2776
	ACTCTCGGTAACGATA_PP1_COUPOE	CoupOE	PCV	-2.06421	2.49496			ACTCTCGGTAACGATA_PP1_COUPOE	2.8117	0.8753	0.9815	3.0536	0.0116	0.0161	0.0269	0.0145	0.5487	2.1389	1.5575
	ACTCTCGGTCACTTCC_PP1_COUPOE	CoupOE	PCV	-3.81173	4.56146			ACTCTCGGTCACTTCC_PP1_COUPOE	3.5624	0.5189	1.8567	2.4754	0	0.3534	0.5457	0.0213	0.1955	0.5753	2.0647
	ACTCTCGGTGGAACCA_PP1_COUPOE	CoupOE	CapEC_PP	0.0478314	-3.72263			ACTCTCGGTGGAACCA_PP1_COUPOE	1.0483	0.1151	1.6558	2.3933	0.3865	0	0.0098	0	0.82	0.0713	0.0169
	ACTCTCGGTGTTGATC_PP1_COUPOE	CoupOE	CapEC_PP	3.88799	-5.832			ACTCTCGGTGTTGATC_PP1_COUPOE	2.9157	0.1769	1.1275	2.42	0.0128	0.0877	0.392	0.2233	0.8723	0.1362	0.4904
	ACTCTCGTCGTAATGC_PP1_COUPOE	CoupOE	CapEC_LP	-2.162	-12.079			ACTCTCGTCGTAATGC_PP1_COUPOE	1.8221	0.1992	0.9473	2.7916	0.2336	0	0.072	0	0.0083	0.3589	0.0087
	ACTCTCGTCTAGCATG_PP1_COUPOE	CoupOE	PCV	-2.23399	3.54549			ACTCTCGTCTAGCATG_PP1_COUPOE	3.0854	0.6543	1.6988	3.2724	0.1918	0.0465	0.1051	0	0.2228	1.5838	1.9305
	ACTGATGAGCACGGAT_PP1_COUPOE	CoupOE	CapEC_PP	3.14265	-5.99034			ACTGATGAGCACGGAT_PP1_COUPOE	3.3174	0.1268	1.7919	2.77	0.1077	0.1747	0.0871	0.0282	0.2707	0.109	0.5428
	ACTGATGCAGAGTAAT_PP1_COUPOE	CoupOE	CapEC_PP	1.29958	-8.64773			ACTGATGCAGAGTAAT_PP1_COUPOE	2.8304	0.127	1.9428	3.6879	0.0651	0	0.0021	0	0.1028	0.1079	0.0385
	ACTGATGCAGCAGAAC_PP1_COUPOE	CoupOE	CapEC_PP	-0.7896	-4.91866			ACTGATGCAGCAGAAC_PP1_COUPOE	1.8011	0.0891	2.5718	2.8499	0.4674	0	0	0	0.2992	0.0157	0.0229
	ACTGATGCATAAGCGG_PP1_COUPOE	CoupOE	CapEC_PP	-0.134374	-9.30866			ACTGATGCATAAGCGG_PP1_COUPOE	2.4639	0.3236	1.6447	3.7626	0.0655	0	0.0558	0	0.0039	0.1646	0.0586
	ACTGATGGTAACATGA_PP1_COUPOE	CoupOE	CapEC_PP	1.61608	-9.042			ACTGATGGTAACATGA_PP1_COUPOE	3.2984	0.1476	1.772	3.6802	0.3988	0	0.0412	0	0.1152	0.1626	0.3551
	ACTGATGGTTGACGGA_PP1_COUPOE	CoupOE	CapEC_PP	2.7596	-6.14187			ACTGATGGTTGACGGA_PP1_COUPOE	2.3375	0.0698	1.8578	2.6614	0.1252	0.0705	0.0103	0	0.0072	0.0779	0.0704
	ACTGATGGTTGGGATG_PP1_COUPOE	CoupOE	CapEC_PP	-1.49963	-5.74251			ACTGATGGTTGGGATG_PP1_COUPOE	0.0241	0	1.679	0.9804	2.065	0	0.1108	0	0.1483	0	0
	ACTGCAAAGCAAATGT_PP1_COUPOE	CoupOE	PCV	-4.40888	2.85057			ACTGCAAAGCAAATGT_PP1_COUPOE	4.0655	0.5551	1.2956	2.8615	0.057	0.027	3.2764	0.6929	0.3291	0.8672	1.4919
	ACTGCAACATGCGTGC_PP1_COUPOE	CoupOE	CapEC_PP	3.27044	-7.7785			ACTGCAACATGCGTGC_PP1_COUPOE	3.2266	0.0423	1.4936	2.8906	0.058	0.1578	0.1313	0.1173	0.5391	0.1117	0.3078
	ACTGCAACATTCATCT_PP1_COUPOE	CoupOE	CapEC_PP	1.99664	-9.30285			ACTGCAACATTCATCT_PP1_COUPOE	3.0145	0.5639	2.1436	4.1529	0.0119	0	0.0795	0	0.1145	1.697	1.8461
	ACTGCAAGTTGTGTAC_PP1_COUPOE	CoupOE	CapEC_PP	2.50953	-5.70946			ACTGCAAGTTGTGTAC_PP1_COUPOE	2.0916	0.1304	1.8121	2.4406	0.3301	0.0301	0.0623	0	0.0119	0.0809	0.0084
	ACTGTCCAGCAAGTCG_PP1_COUPOE	CoupOE	CRP	-0.350243	-11.9213			ACTGTCCAGCAAGTCG_PP1_COUPOE	0.7454	0.4609	0.6964	2.2453	0.1501	0	0.1154	0	0.0101	0.0297	0.0036
	ACTGTCCAGGCCCGTT_PP1_COUPOE	CoupOE	CapEC_PP	2.96783	-5.61763			ACTGTCCAGGCCCGTT_PP1_COUPOE	1.9749	0.1257	1.2324	2.314	0.0995	0.0376	0.1328	0.0099	0.6485	0.2066	0.177
	ACTGTCCAGGGAGTTC_PP1_COUPOE	CoupOE	CapEC_PP	-8.05494	-6.34195			ACTGTCCAGGGAGTTC_PP1_COUPOE	0.0693	0.0355	2.3968	0.5389	1.0363	0	0.0237	0	0.0197	0	0
	ACTGTCCCAGGCCTGT_PP1_COUPOE	CoupOE	PCV	-0.544035	2.42994			ACTGTCCCAGGCCTGT_PP1_COUPOE	3.0081	1.0815	1.5722	3.853	0	0.0121	0.1688	0.0182	0.4414	1.6972	1.4861
	ACTGTCCCAGTCTTCC_PP1_COUPOE	CoupOE	CapEC_LP	-2.03248	-10.963			ACTGTCCCAGTCTTCC_PP1_COUPOE	0.0506	0.5196	0.6823	0.8425	1.2154	0.0618	0.0329	0	0.2163	0	0.0199
	ACTGTCCCATGACTAC_PP1_COUPOE	CoupOE	CapEC_PP	2.8102	-6.61297			ACTGTCCCATGACTAC_PP1_COUPOE	3.7745	0.1156	1.6536	2.9153	0.0196	0.0639	0.0827	0.0422	0.0382	0.1052	0.2192
	ACTGTCCGTACTAACC_PP1_COUPOE	CoupOE	CapEC_PP	1.9458	-9.26309			ACTGTCCGTACTAACC_PP1_COUPOE	3.0711	0.0909	1.4678	3.5994	0.0777	0.1225	0.1012	0	0.0377	0.3668	0.2171
	ACTGTCCGTGCCCGTA_PP1_COUPOE	CoupOE	CapEC_PP	1.10325	-8.72096			ACTGTCCGTGCCCGTA_PP1_COUPOE	2.6013	0.1668	1.907	2.5255	0.0861	0.9783	0.0083	0	0.0542	0.0659	0.0831
	ACTGTCCTCGATCCCT_PP1_COUPOE	CoupOE	CapEC_PP	2.58708	-4.76581			ACTGTCCTCGATCCCT_PP1_COUPOE	0.9118	0.336	0.7617	2.4529	0.1055	0.1365	0.0706	0	0.046	0.1471	0.0181
	ACTGTCCTCGTAGCTA_PP1_COUPOE	CoupOE	HEC	-6.22358	2.43102			ACTGTCCTCGTAGCTA_PP1_COUPOE	4.3179	0.415	1.1393	1.6136	0.0027	0.2736	3.4165	1.8983	0.2745	0.4174	2.2749
	ACTGTGAGTTGGACCC_PP1_COUPOE	CoupOE	CapEC_PP	-0.632091	-8.83496			ACTGTGAGTTGGACCC_PP1_COUPOE	2.1203	0.0835	1.6834	3.1281	0.0276	0	0.021	0	0.0939	0.0858	0
	ACTGTGAGTTGGGAAC_PP1_COUPOE	CoupOE	CapEC_PP	1.68383	-9.13094			ACTGTGAGTTGGGAAC_PP1_COUPOE	3.0699	0.3747	1.5471	3.6987	0.055	0	0.0052	0	0.0101	0.4672	0.2094
	ACTTAGGCAGAAGTTA_PP1_COUPOE	CoupOE	HEC	-8.88434	2.88862			ACTTAGGCAGAAGTTA_PP1_COUPOE	5.1349	0.2416	1.0698	1.5217	0.0169	0.0171	5.2312	2.0725	0.8114	0.6204	2.7233
	ACTTAGGGTACAAGTA_PP1_COUPOE	CoupOE	CapEC_PP	-5.39857	-8.19218			ACTTAGGGTACAAGTA_PP1_COUPOE	0.0157	0.0238	2.0327	1.3032	0.6532	0	0.1383	0	0.0097	0	0
	ACTTAGGGTCGGAACA_PP1_COUPOE	CoupOE	CapEC_PP	-4.07436	-6.59527			ACTTAGGGTCGGAACA_PP1_COUPOE	0.1038	0.1445	1.687	0.8272	1.525	0	0.0684	0	0.0224	0	0.0108
	ACTTAGGGTGACAACG_PP1_COUPOE	CoupOE	CapEC_PP	0.252812	-4.10365			ACTTAGGGTGACAACG_PP1_COUPOE	1.3917	0.0242	1.5919	2.7403	0.6538	0	0.0144	0	0.241	0.0075	0.0018
	ACTTATCAGAAGCCAC_PP1_COUPOE	CoupOE	CapEC_PP	1.31875	-8.70037			ACTTATCAGAAGCCAC_PP1_COUPOE	3.0575	0.1653	1.6358	3.1581	0.1741	0	0	0	0.0485	0.4878	0.4448
	ACTTATCAGCGTTCAT_PP1_COUPOE	CoupOE	PCV	-2.87103	5.5839			ACTTATCAGCGTTCAT_PP1_COUPOE	3.0871	0.3391	1.9036	2.0301	0	0	0.0768	0	0.1741	0.8405	2.5577
	ACTTATCAGCTGACCC_PP1_COUPOE	CoupOE	CapEC_PP	4.67002	-5.87813			ACTTATCAGCTGACCC_PP1_COUPOE	3.4172	0.0842	0.749	2.4329	0.0117	0.0414	2.4776	0.2385	0.4474	0.0938	0.4641
	ACTTATCTCGAGATGG_PP1_COUPOE	CoupOE	PCV	-0.543537	2.18957			ACTTATCTCGAGATGG_PP1_COUPOE	3.0687	1.0189	1.346	3.6242	0.0267	0.0093	0.0801	0	0.3022	2.4839	2.2825
	ACTTATCTCGTGTCAA_PP1_COUPOE	CoupOE	CapEC_PP	-0.827649	-6.61418			ACTTATCTCGTGTCAA_PP1_COUPOE	2.1609	0.1182	2.5485	3.2194	0.4379	0	0	0	0.4197	0.0027	0.0084
	ACTTATCTCTCGGGAC_PP1_COUPOE	CoupOE	CRP	4.80193	-4.70469			ACTTATCTCTCGGGAC_PP1_COUPOE	2.7432	0.1738	1.1949	2.2444	0.0543	0	1.3407	0.2659	0.417	0.062	0.4211
	ACTTCCGGTAGCGCTC_PP1_COUPOE	CoupOE	CapEC_PP	-1.79731	-5.28222			ACTTCCGGTAGCGCTC_PP1_COUPOE	1.4352	0.0657	2.0287	2.8205	0.1556	0.0422	0.0138	0	0.6599	0.0091	0.0644
	ACTTCCGTCCTTCGAC_PP1_COUPOE	CoupOE	CapEC_PP	1.69775	-7.85842			ACTTCCGTCCTTCGAC_PP1_COUPOE	3.1596	0.0806	1.7916	3.2587	0.1164	0.4643	0.0462	0	0.1808	0.0836	0.1227
	ACTTCGCAGAACTCCT_PP1_COUPOE	CoupOE	HEC	-5.88702	3.22329			ACTTCGCAGAACTCCT_PP1_COUPOE	4.4937	0.1731	1.2683	2.8208	0.0075	0.0509	3.6687	0.9565	0.1897	0.1926	1.6498
	ACTTCGCAGACTTCGT_PP1_COUPOE	CoupOE	CapEC_PP	-0.338383	-9.07821			ACTTCGCAGACTTCGT_PP1_COUPOE	1.9539	0.2961	1.3642	3.2742	0.1994	0	0.039	0	0.0059	0.0441	0.009
	ACTTCGCAGGTTACCT_PP1_COUPOE	CoupOE	PCV	-0.920084	2.33652			ACTTCGCAGGTTACCT_PP1_COUPOE	3.1351	0.463	2.4172	2.791	0	0.0235	0.0373	0	0.5858	2.0223	2.3743
	ACTTCGCGTGTGGTCC_PP1_COUPOE	CoupOE	PCV	-1.97273	3.84			ACTTCGCGTGTGGTCC_PP1_COUPOE	3.0047	0.6013	1.8147	2.9031	0.0511	0.0246	0.0696	0.0033	0.2704	1.6896	2.5386
	ACTTCGCTCCACGTCT_PP1_COUPOE	CoupOE	CapEC_PP	-0.727306	-5.841			ACTTCGCTCCACGTCT_PP1_COUPOE	2.722	0.386	2.5966	3.2433	0.195	0	0.0127	0	0.7333	0.0061	0.017
	ACTTCGCTCGTGTGGC_PP1_COUPOE	CoupOE	CapEC_PP	1.49575	-5.32179			ACTTCGCTCGTGTGGC_PP1_COUPOE	3.1742	0.1031	2.3312	2.2807	0.2326	0.0434	0.056	0	0.7756	0.0304	0.167
	ACTTTCAAGATAGCAT_PP1_COUPOE	CoupOE	CapEC_PP	-1.027	-5.50832			ACTTTCAAGATAGCAT_PP1_COUPOE	0.0044	0	2.7593	1.2152	2.0578	0	0.0017	0	0.511	0	0
	ACTTTCAAGATAGTGT_PP1_COUPOE	CoupOE	CapEC_PP	-1.93473	-5.49237			ACTTTCAAGATAGTGT_PP1_COUPOE	2.7037	0.2215	2.5258	3.4105	0.1771	0.0872	0.012	0	0.088	0.0446	0.0333
	ACTTTCAAGTTGCGCC_PP1_COUPOE	CoupOE	HEC	-8.39494	3.66363			ACTTTCAAGTTGCGCC_PP1_COUPOE	4.9541	0.406	1.0933	1.2667	0.0472	0	5.6495	1.5705	0.3076	0.5165	2.3809
	ACTTTCAAGTTTGCTG_PP1_COUPOE	CoupOE	CapEC_PP	3.47306	-4.64326			ACTTTCAAGTTTGCTG_PP1_COUPOE	2.881	0.3734	1.252	2.5662	0.298	0.3935	1.0133	0.0342	0.0266	0.0702	0.1799
	ACTTTCAGTGCCCACA_PP1_COUPOE	CoupOE	CapEC_PP	2.05742	-5.26291			ACTTTCAGTGCCCACA_PP1_COUPOE	2.8017	0.0532	1.1872	2.5056	0.061	0.1124	0.1006	0.083	1.0684	0.0705	0.2091
	ACTTTCAGTGTTAAAG_PP1_COUPOE	CoupOE	CapEC_PP	4.57033	-6.00779			ACTTTCAGTGTTAAAG_PP1_COUPOE	3.8174	0.0589	0.9664	2.2481	0.006	0	2.1419	0.4534	0.3303	0.0803	0.6856
	ACTTTCAGTTCAGGTT_PP1_COUPOE	CoupOE	CapEC_PP	2.56128	-6.51364			ACTTTCAGTTCAGGTT_PP1_COUPOE	2.9278	0.1267	1.8014	2.674	0.1034	0	0	0	0	0.013	0.1041
	ACTTTGTCAAGATTGA_PP1_COUPOE	CoupOE	CRP	-0.811582	-11.9108			ACTTTGTCAAGATTGA_PP1_COUPOE	0.9614	0.3179	0.9325	2.542	0.1881	0	0.0353	0	0.0142	0.0852	0.0212
	ACTTTGTCACTGCACG_PP1_COUPOE	CoupOE	PCV	-1.62484	4.29726			ACTTTGTCACTGCACG_PP1_COUPOE	3.2407	0.4946	2.1699	2.5654	0.0105	0.1244	0.0406	0	0.4258	0.8847	2.2993
	ACTTTGTCAGAAGCGT_PP1_COUPOE	CoupOE	HEC	-6.27843	2.91394			ACTTTGTCAGAAGCGT_PP1_COUPOE	4.7953	0.1038	1.1368	2.7213	0.0165	0.0631	5.773	1.0848	0.1597	0.2787	1.8629
	ACTTTGTGTCTACGAT_PP1_COUPOE	CoupOE	HEC	-6.16814	3.40521			ACTTTGTGTCTACGAT_PP1_COUPOE	4.8486	0.0562	0.9141	2.7341	0.0117	0.0367	4.7187	1.809	0.6019	0.3845	1.3708
	ACTTTGTGTGACCGTC_PP1_COUPOE	CoupOE	PCV	-1.65245	1.71447			ACTTTGTGTGACCGTC_PP1_COUPOE	3.4348	0.8806	1.7868	3.5141	0.0065	0.0241	0.0527	0	0.4292	1.8367	1.88
	AGAAATGAGAAACTAC_PP1_COUPOE	CoupOE	HEC	-6.72281	3.09167			AGAAATGAGAAACTAC_PP1_COUPOE	4.7676	0.1649	1.0289	2.6289	0.0091	0.1843	4.9302	1.3649	0.2693	0.2093	1.1982
	AGAAATGCACTTACAG_PP1_COUPOE	CoupOE	CapEC_PP	-2.60896	-4.67312			AGAAATGCACTTACAG_PP1_COUPOE	1.3403	0.0765	2.0079	3.4484	0.548	0	0	0	0.1394	0.0083	0.0208
	AGAAATGTCAGGAAAT_PP1_COUPOE	CoupOE	CapEC_PP	-2.29368	-7.58931			AGAAATGTCAGGAAAT_PP1_COUPOE	0.2057	0	1.8295	1.7606	0.4768	0	0.0137	0	0.1215	0.0118	0
	AGAAATGTCCCTGGTT_PP1_COUPOE	CoupOE	CapEC_PP	0.109507	-9.4451			AGAAATGTCCCTGGTT_PP1_COUPOE	2.3913	0.263	1.1387	3.7148	0.1462	0	0.0145	0	0.0164	0.3879	0.0692
	AGAAATGTCCTCCACA_PP1_COUPOE	CoupOE	CapEC_PP	0.274681	-4.03124			AGAAATGTCCTCCACA_PP1_COUPOE	1.5106	0.0374	1.5808	2.4578	0.6422	0	0.0506	0	1.1604	0.0774	0.0911
	AGAAATGTCCTGGGTG_PP1_COUPOE	CoupOE	CapEC_PP	2.34802	-8.21211			AGAAATGTCCTGGGTG_PP1_COUPOE	3.5024	0.2269	1.9259	3.1411	0.0854	0.0411	0.0241	0.0109	0.1215	0.5121	0.4155
	AGAACAAAGAGCAAGA_PP1_COUPOE	CoupOE	HEC	-7.5969	3.1242			AGAACAAAGAGCAAGA_PP1_COUPOE	4.7299	0.3188	1.2133	1.4908	0	0.0875	3.3522	2.4306	0.4754	0.4869	2.912
	AGAACAAGTGCCCAGT_PP1_COUPOE	CoupOE	PCV	-3.4061	3.052			AGAACAAGTGCCCAGT_PP1_COUPOE	3.5035	0.2101	1.5613	2.9553	0.026	0.0381	0.5589	0.0839	1.0381	0.6694	1.0921
	AGAACCTAGCTCCACG_PP1_COUPOE	CoupOE	PCV	-2.73132	5.45023			AGAACCTAGCTCCACG_PP1_COUPOE	2.9978	0.5105	1.9747	2.1985	0	0.0946	0.0469	0	0.3575	0.6731	2.6178
	AGAACCTCAAGGGTCA_PP1_COUPOE	CoupOE	PCV	-1.09477	1.53782			AGAACCTCAAGGGTCA_PP1_COUPOE	3.7735	0.4726	1.763	3.6779	0	0.0385	0.021	0	0.4279	2.4285	3.2071
	AGAACCTCACCGGTCA_PP1_COUPOE	CoupOE	HEC	-5.08584	3.04711			AGAACCTCACCGGTCA_PP1_COUPOE	4.1954	0.2705	1.6434	2.0285	0.0179	0.1205	3.6493	0.4761	0.2793	0.4913	3.4201
	AGAACCTGTTGTGTAC_PP1_COUPOE	CoupOE	CRP	-0.603745	-11.8477			AGAACCTGTTGTGTAC_PP1_COUPOE	1.3052	0.1932	0.3956	2.2597	0.2028	0.1657	0.0987	0	0.0087	0.0396	0.053
	AGAACCTTCACACCGG_PP1_COUPOE	CoupOE	PCV	-3.10304	5.39131			AGAACCTTCACACCGG_PP1_COUPOE	2.963	0.5678	1.7425	2.3631	0	0.0913	0.073	0	0.232	0.8078	1.9568
	AGAACCTTCCCTCGAT_PP1_COUPOE	CoupOE	PCV	-1.55388	4.06839			AGAACCTTCCCTCGAT_PP1_COUPOE	2.6004	0.5739	2.1848	1.5733	0.0071	0.0707	0.0769	0.001	1.0548	1.9444	3.2413
	AGAACCTTCTAACGCA_PP1_COUPOE	CoupOE	CapEC_PP	-2.32146	-2.78459			AGAACCTTCTAACGCA_PP1_COUPOE	0.0558	0	0.9868	2.4238	0.3445	0.0884	0	0	0.1314	0	0
	AGAACCTTCTATCACT_PP1_COUPOE	CoupOE	CapEC_PP	0.895301	-8.28749			AGAACCTTCTATCACT_PP1_COUPOE	2.9725	0.2128	1.6688	3.8639	0.217	0	0.0198	0	0.005	0.2058	0.3437
	AGAAGCGAGGGAGTTC_PP1_COUPOE	CoupOE	CapEC_PP	-0.251494	-9.1378			AGAAGCGAGGGAGTTC_PP1_COUPOE	2.7765	0.3116	1.6572	3.5399	0.1057	0.0363	0.0523	0	0	0.0925	0.1731
	AGAAGCGCAAGCACAG_PP1_COUPOE	CoupOE	PCV	-2.0674	2.3917			AGAAGCGCAAGCACAG_PP1_COUPOE	3.3466	0.3058	1.3569	2.255	0.0349	0.0154	0.0103	0	0.2322	0.7726	1.0036
	AGAAGCGGTAACGGTG_PP1_COUPOE	CoupOE	CapEC_PP	-1.52794	-8.926			AGAAGCGGTAACGGTG_PP1_COUPOE	2.1388	0.2454	1.7431	2.6289	0.0381	0.0482	0.0436	0	0.0184	0.0212	0.1973
	AGAAGCGTCACGGAGA_PP1_COUPOE	CoupOE	CapEC_PP	-1.49088	-8.5754			AGAAGCGTCACGGAGA_PP1_COUPOE	2.3879	0.1202	1.6946	3.9062	0.0888	0	0.0161	0	0	0.2066	0.0979
	AGAAGTACACCTCAGG_PP1_COUPOE	CoupOE	PCV	-2.93446	5.0575			AGAAGTACACCTCAGG_PP1_COUPOE	3.3427	1.0762	2.1432	1.8371	0	0.0867	0.0813	0	0.5348	1.043	3.0879
	AGAAGTACATCGGAAG_PP1_COUPOE	CoupOE	HEC	-4.86132	3.19041			AGAAGTACATCGGAAG_PP1_COUPOE	3.9324	0.2527	1.7403	2.556	0.0137	0.3586	2.5825	0.1321	0.381	0.6489	2.7014
	AGAAGTAGTACAAGTA_PP1_COUPOE	CoupOE	CRP	4.84117	-3.97833			AGAAGTAGTACAAGTA_PP1_COUPOE	1.7405	0.1599	0.5072	1.7721	0.0638	0	0.3251	0	0.0127	0.0045	0.0265
	AGAAGTATCCAATGCA_PP1_COUPOE	CoupOE	CapEC_PP	0.649786	-5.73456			AGAAGTATCCAATGCA_PP1_COUPOE	2.8919	0.0486	1.5675	2.639	0.1079	0.0077	0.0052	0	0.5786	0.0239	0.0374
	AGACAAAAGTAACAGT_PP1_COUPOE	CoupOE	CapEC_PP	0.970511	-5.62218			AGACAAAAGTAACAGT_PP1_COUPOE	2.6789	0.0709	2.6643	2.5687	0.3028	0.0135	0.0095	0	0.1605	0.0365	0.1584
	AGACAAAAGTGGAATT_PP1_COUPOE	CoupOE	CapEC_PP	2.05679	-6.15392			AGACAAAAGTGGAATT_PP1_COUPOE	2.9567	0.2538	2.2247	2.4886	0.0662	0	0.0252	0	0.0094	0.0492	0.0672
	AGACAAACACCTGTCT_PP1_COUPOE	CoupOE	CapEC_PP	-3.49518	-3.18883			AGACAAACACCTGTCT_PP1_COUPOE	0.0562	0	0.7256	1.2416	0.3939	0	0	0	0.0743	0	0
	AGACAAATCGTGCGAC_PP1_COUPOE	CoupOE	PCV	-1.6067	1.63952			AGACAAATCGTGCGAC_PP1_COUPOE	3.3893	0.9531	2.0487	3.4521	0	0.0062	0.0236	0	0.6318	2.2319	2.9046
	AGACAAATCTGCGGGT_PP1_COUPOE	CoupOE	PCV	-0.982328	3.57481			AGACAAATCTGCGGGT_PP1_COUPOE	2.9227	0.7214	1.9313	3.2372	0.0156	0	0.0754	0	0.6323	1.5594	2.6201
	AGACAAATCTTCACGC_PP1_COUPOE	CoupOE	PCV	-3.79266	2.96768			AGACAAATCTTCACGC_PP1_COUPOE	3.6803	0.5755	1.5777	3.0005	0.0155	0.1802	2.3596	0.4808	0.2978	1.4503	2.507
	AGACACTAGTGAGGTC_PP1_COUPOE	CoupOE	PCV	-1.67543	3.14109			AGACACTAGTGAGGTC_PP1_COUPOE	3.2553	0.4964	1.8984	2.1685	0.0273	0.0315	0.0667	0.0181	0.8197	1.5908	2.9529
	AGACACTCAGACACAG_PP1_COUPOE	CoupOE	CRP	-0.510464	-11.8678			AGACACTCAGACACAG_PP1_COUPOE	1.0533	0.4967	0.5474	2.5308	0.1542	0.0024	0.35	0	0.0338	0.0242	0.014
	AGACACTGTAGATTAG_PP1_COUPOE	CoupOE	CapEC_PP	-7.63554	-6.17443			AGACACTGTAGATTAG_PP1_COUPOE	2.578	0.082	1.3791	2.409	0.3487	0.0337	0.0073	0	0	0.1313	0.0153
	AGACACTGTATCACCA_PP1_COUPOE	CoupOE	CapEC_PP	-2.70937	-6.80622			AGACACTGTATCACCA_PP1_COUPOE	0.1034	0	2.5026	1.3083	1.1108	0.0326	0.0139	0	0.1367	0.0042	0
	AGACACTTCGAGAGAC_PP1_COUPOE	CoupOE	CapEC_PP	0.790805	-8.23452			AGACACTTCGAGAGAC_PP1_COUPOE	2.5603	0.7185	1.3711	3.8041	0.421	0	0.0441	0	0	0.0418	0.1327
	AGACACTTCGTGTCAA_PP1_COUPOE	CoupOE	CapEC_PP	3.28904	-6.52448			AGACACTTCGTGTCAA_PP1_COUPOE	3.2085	0.0477	2.1306	2.4279	0.0608	0	0.0758	0	0.0732	0.022	0.0698
	AGACAGGAGGTACAAT_PP1_COUPOE	CoupOE	PCV	-2.79479	4.19666			AGACAGGAGGTACAAT_PP1_COUPOE	3.5451	0.3612	2.0973	2.4607	0	0.1433	0.1186	0	0.8757	1.1945	2.9055
	AGACAGGGTATTCCTT_PP1_COUPOE	CoupOE	PCV	-3.09039	5.41201			AGACAGGGTATTCCTT_PP1_COUPOE	3.0604	0.5337	1.4357	2.436	0.0027	0.0639	0.137	0	0.0562	1.0091	1.652
	AGACAGGGTGACACGA_PP1_COUPOE	CoupOE	CRP	5.04433	-4.51313			AGACAGGGTGACACGA_PP1_COUPOE	1.9291	0.2068	0.7307	1.7185	0.0143	0	0.2356	0	0.0083	0.005	0.0279
	AGACAGGGTGGCTACC_PP1_COUPOE	CoupOE	CapEC_PP	3.03419	-6.24074			AGACAGGGTGGCTACC_PP1_COUPOE	3.0454	0.5096	1.7799	2.5695	0.21	0.1206	0.1719	0.0159	0.0412	0.0713	0.2194
	AGACCATAGTTGGAGC_PP1_COUPOE	CoupOE	CapEC_PP	1.61238	-8.99641			AGACCATAGTTGGAGC_PP1_COUPOE	3.1457	0.4969	1.1455	3.546	0.2746	0.1953	0.0797	0	0.0323	0.1493	0.077
	AGACCATCAGTATACC_PP1_COUPOE	CoupOE	CapEC_PP	0.588324	-8.7365			AGACCATCAGTATACC_PP1_COUPOE	2.947	0.1513	1.962	3.5797	0.1859	0	0.0112	0	0.0085	0.0532	0.0658
	AGACCATGTCATCAGT_PP1_COUPOE	CoupOE	CapEC_PP	1.46552	-5.25748			AGACCATGTCATCAGT_PP1_COUPOE	3.0152	0.1723	2.2053	2.641	0.2256	0	0	0	0.0554	0	0.0045
	AGACCATTCCGTGTAA_PP1_COUPOE	CoupOE	HEC	-8.87478	3.92462			AGACCATTCCGTGTAA_PP1_COUPOE	5.4871	0.1849	0.7323	1.4944	0.1094	0	5.9645	1.7167	0.0545	0.3607	2.8627
	AGACCCGTCATCGCAA_PP1_COUPOE	CoupOE	PCV	-2.25255	2.34452			AGACCCGTCATCGCAA_PP1_COUPOE	3.3617	0.4595	1.6206	3.3172	0.0466	0.0925	0.2178	0	0.4631	1.6955	2.1955
	AGACCCGTCTTGTGCC_PP1_COUPOE	CoupOE	HEC	-5.18842	3.01952			AGACCCGTCTTGTGCC_PP1_COUPOE	4.2037	0.1384	1.4842	1.5986	0.0007	0.4295	3.039	0.3488	0.7154	0.6389	3.6065
	AGACTCAAGCAGGTCA_PP1_COUPOE	CoupOE	CapEC_PP	3.42734	-6.26066			AGACTCAAGCAGGTCA_PP1_COUPOE	2.9499	0.5709	1.5937	2.5935	0.1693	0.0962	0.146	0.0058	0.0082	0.1681	0.1324
	AGACTCACATATGCGT_PP1_COUPOE	CoupOE	HEC	-6.46621	2.74755			AGACTCACATATGCGT_PP1_COUPOE	4.9173	0.0819	1.0356	2.7993	0.0236	0.2308	6.0662	1.1437	0.1497	0.2096	2.151
	AGACTCAGTAGCTTGT_PP1_COUPOE	CoupOE	CapEC_PP	2.31409	-5.51851			AGACTCAGTAGCTTGT_PP1_COUPOE	3.1309	0.3317	1.5187	2.4578	0.1105	0.0328	0.113	0.0533	0.0673	0.0297	0.2893
	AGACTCATCGGCATAT_PP1_COUPOE	CoupOE	PCV	-0.62785	2.52916			AGACTCATCGGCATAT_PP1_COUPOE	3.2139	0.3878	2.1614	3.9132	0.0093	0	0.0795	0	0.4324	1.8034	2.0298
	AGAGAATAGAGGTGCT_PP1_COUPOE	CoupOE	HEC	-5.89529	2.83929			AGAGAATAGAGGTGCT_PP1_COUPOE	4.9687	0.166	1.2265	1.4925	0.0105	0.1622	4.5602	1.6402	0.3084	0.4843	3.3151
	AGAGAATCAACGTAAA_PP1_COUPOE	CoupOE	PCV	-3.27583	2.12253			AGAGAATCAACGTAAA_PP1_COUPOE	3.9406	0.549	1.4083	3.328	0.0117	0.023	2.2964	0.2015	0.3005	1.697	2.1479
	AGAGAATCAGAGGCAT_PP1_COUPOE	CoupOE	CapEC_PP	2.17721	-5.45946			AGAGAATCAGAGGCAT_PP1_COUPOE	2.2499	1.1524	2.3487	2.4455	1.024	0.0235	0.0223	0	0.0023	0.0126	0.0048
	AGAGAGCGTGCGAACA_PP1_COUPOE	CoupOE	CapEC_PP	-1.62228	-8.87573			AGAGAGCGTGCGAACA_PP1_COUPOE	2.1442	0.3033	1.6002	2.8602	0.0681	0	0.082	0	0.0139	0.026	0.0907
	AGAGAGCGTGGTAACG_PP1_COUPOE	CoupOE	CapEC_PP	-2.10748	-3.60155			AGAGAGCGTGGTAACG_PP1_COUPOE	1.0061	0	0.8029	2.3767	0.521	0.047	0.1603	0	0.126	0	0.0496
	AGAGAGCTCAGAGTGG_PP1_COUPOE	CoupOE	CapEC_PP	2.1476	-8.06219			AGAGAGCTCAGAGTGG_PP1_COUPOE	2.9091	0.1304	1.4448	3.0179	0.0441	0.0626	0.0109	0.0043	0.006	0.1442	0.2082
	AGAGAGCTCATTGTTC_PP1_COUPOE	CoupOE	HEC	-6.80968	2.73232			AGAGAGCTCATTGTTC_PP1_COUPOE	5.1857	0.1206	1.0801	2.5962	0.017	0.016	5.6271	1.3998	0.1568	0.1288	2.3512
	AGAGCAGAGCGAACTG_PP1_COUPOE	CoupOE	CapEC_PP	-0.4717	-3.36518			AGAGCAGAGCGAACTG_PP1_COUPOE	0.3068	0	0.8586	2.2909	0.3407	0	0	0	1.9862	0.0956	0
	AGAGCAGGTATGATCC_PP1_COUPOE	CoupOE	CapEC_PP	-0.747061	-7.31012			AGAGCAGGTATGATCC_PP1_COUPOE	2.7267	0.1502	1.9428	3.9148	0.6893	0.0128	0.0159	0	0.0298	0.006	0.0642
	AGAGCAGGTTCCACGG_PP1_COUPOE	CoupOE	CapEC_PP	2.62938	-7.52008			AGAGCAGGTTCCACGG_PP1_COUPOE	3.1012	0.2216	1.5614	2.7435	0.0768	0.1595	0.3571	0.0944	0.6065	0.1707	0.6628
	AGAGCCCTCCCTCTCC_PP1_COUPOE	CoupOE	CapEC_PP	2.48299	-7.16673			AGAGCCCTCCCTCTCC_PP1_COUPOE	3.3057	0.1062	2.1221	2.7983	0.082	0	0.0306	0.0096	0.2299	0.1349	0.1522
	AGAGCCCTCCTACACC_PP1_COUPOE	CoupOE	CapEC_PP	-5.11736	-6.96781			AGAGCCCTCCTACACC_PP1_COUPOE	0.0224	0.037	1.6199	0.8187	1.1488	0	0.2221	0	0	0	0.0666
	AGATAGAAGAGTGACC_PP1_COUPOE	CoupOE	PCV	-1.85741	2.96687			AGATAGAAGAGTGACC_PP1_COUPOE	3.194	0.4565	2.4501	1.7615	0.0004	0.0048	0.0687	0.0003	1.3677	1.6696	3.0415
	AGATAGAAGTTACGTC_PP1_COUPOE	CoupOE	CapEC_PP	1.56792	-7.89815			AGATAGAAGTTACGTC_PP1_COUPOE	2.9137	0.0929	2.0446	3.0178	0.3301	0.1813	0.01	0	0.1168	0.1027	0.1689
	AGATCCAAGGTAAGGA_PP1_COUPOE	CoupOE	CRP	-0.718613	-11.8384			AGATCCAAGGTAAGGA_PP1_COUPOE	0.8836	0.3215	0.8206	2.2207	0.2472	0	0.1485	0	0.0113	0.072	0
	AGATCCACACTGCTTC_PP1_COUPOE	CoupOE	PCV	-1.90938	2.05251			AGATCCACACTGCTTC_PP1_COUPOE	3.5166	0.5632	1.6556	3.4944	0.0166	0.5713	0.0727	0	0.6307	1.7841	2.5592
	AGATCCAGTTGACTGT_PP1_COUPOE	CoupOE	CapEC_PP	4.06244	-6.4811			AGATCCAGTTGACTGT_PP1_COUPOE	3.5053	0.3422	1.1749	2.6744	0.0248	0.3428	0.9267	0.5802	0.2742	0.1122	0.8353
	AGATCCATCAAGTCGT_PP1_COUPOE	CoupOE	HEC	-8.42051	3.71012			AGATCCATCAAGTCGT_PP1_COUPOE	5.189	0.5149	1.3156	1.3232	0.0237	0	5.2756	1.5547	0.3035	0.4981	2.5448
	AGATCCATCTGAGAAA_PP1_COUPOE	CoupOE	PCV	-1.02429	2.93899			AGATCCATCTGAGAAA_PP1_COUPOE	2.7701	0.5291	1.1803	2.9435	0	0.0078	0.0911	0.0015	0.8103	1.4775	1.8995
	AGATCGTAGGATTCAA_PP1_COUPOE	CoupOE	CapEC_PP	1.01219	-8.76912			AGATCGTAGGATTCAA_PP1_COUPOE	3.3847	0.1208	1.6184	3.5686	0.4112	0.031	0.0729	0	0	0.1841	0.2401
	AGATCGTCAACTGTGT_PP1_COUPOE	CoupOE	CapEC_PP	-7.33921	-6.97255			AGATCGTCAACTGTGT_PP1_COUPOE	0.1185	0.1342	1.7189	0.4642	1.6383	0	0.0061	0	0.0093	0	0
	AGATGAAGTACCGTCG_PP1_COUPOE	CoupOE	HEC	-6.87735	2.69136			AGATGAAGTACCGTCG_PP1_COUPOE	4.877	0.0665	0.8174	2.4366	0	0	5.6832	2.1146	0.0151	0.1011	1.3269
	AGATGAATCTGTGTGA_PP1_COUPOE	CoupOE	PCV	-2.52897	1.49015			AGATGAATCTGTGTGA_PP1_COUPOE	3.699	0.8787	1.6468	3.7844	0	0	0.3839	0.0062	0.353	2.5155	2.1691
	AGATGCTCAACAAGAT_PP1_COUPOE	CoupOE	HEC	-5.95235	4.16241			AGATGCTCAACAAGAT_PP1_COUPOE	4.9813	0.0472	0.8009	3.2797	0.0209	0.0169	6.6292	1.7275	0.3985	0.8154	2.9161
	AGATGCTCAAGGTCAG_PP1_COUPOE	CoupOE	PCV	-2.39269	1.46757			AGATGCTCAAGGTCAG_PP1_COUPOE	3.6625	0.5144	1.3119	3.6735	0	0.0316	0.128	0	0.3192	1.167	1.8891
	AGATGCTCACGCTTAA_PP1_COUPOE	CoupOE	CapEC_PP	3.31891	-7.57955			AGATGCTCACGCTTAA_PP1_COUPOE	3.2028	0.353	1.5203	3.0864	0.0784	0.063	0.0501	0	0.0067	0.3456	1.0308
	AGATGCTGTCACCACG_PP1_COUPOE	CoupOE	CapEC_PP	-0.0353276	-4.01985			AGATGCTGTCACCACG_PP1_COUPOE	1.4704	0.0454	1.9849	2.6884	0.4102	0	0.0153	0	0.2094	0.004	0
	AGCATCAAGAATCGTA_PP1_COUPOE	CoupOE	HEC	-6.75443	3.37301			AGCATCAAGAATCGTA_PP1_COUPOE	5.0123	0.3499	1.0117	2.7602	0.0041	0.3142	6.3214	1.7316	0.131	0.2201	1.8169
	AGCATCACATTAAAGG_PP1_COUPOE	CoupOE	PCV	-1.81625	3.08097			AGCATCACATTAAAGG_PP1_COUPOE	3.0124	0.9909	1.3582	3.0193	0.0381	0.0273	0.0396	0	0.3576	1.5815	1.9543
	AGCATCAGTGACACGA_PP1_COUPOE	CoupOE	HEC	-6.26316	2.32384			AGCATCAGTGACACGA_PP1_COUPOE	4.4474	0.1045	1.0192	2.5901	0	0	3.7591	1.5189	0.0183	0.0247	1.0285
	AGCATCATCCTAGCTC_PP1_COUPOE	CoupOE	CapEC_PP	-2.80419	-8.67683			AGCATCATCCTAGCTC_PP1_COUPOE	0.0856	0.0449	2.5218	1.1962	1.4906	0	0.0611	0	0.1658	0	0
	AGCCAATCAAGACGAC_PP1_COUPOE	CoupOE	CapEC_PP	3.18346	-4.83535			AGCCAATCAAGACGAC_PP1_COUPOE	2.9022	0.1693	1.0526	2.6518	0.0977	0.011	0.0855	0.0258	0.0195	0.0124	0.0535
	AGCCAATGTGTTAACC_PP1_COUPOE	CoupOE	CapEC_PP	0.353559	-4.32619			AGCCAATGTGTTAACC_PP1_COUPOE	2.4544	0.2555	2.2513	2.3733	0.4183	0	0.0827	0	0.211	0.0301	0.0251
	AGCCAATTCCCAGTGG_PP1_COUPOE	CoupOE	CapEC_PP	4.23859	-6.44224			AGCCAATTCCCAGTGG_PP1_COUPOE	3.8618	0.4154	0.9829	2.9752	0.0067	0.0633	2.445	0.5335	0.1019	0.3663	1.2863
	AGCCACGAGGGCTAAC_PP1_COUPOE	CoupOE	CapEC_PP	-0.114942	-3.34769			AGCCACGAGGGCTAAC_PP1_COUPOE	0.0619	0	1.7408	1.3988	1.8609	0	0.024	0	1.4846	0.0559	0
	AGCCACGCATAATGCC_PP1_COUPOE	CoupOE	PCV	-2.7685	5.59555			AGCCACGCATAATGCC_PP1_COUPOE	2.7855	0.2553	1.5933	2.3737	0.0224	0.117	0.0984	0	0.1701	0.9116	2.099
	AGCCACGCATGACTCA_PP1_COUPOE	CoupOE	PCV	-1.11782	2.4417			AGCCACGCATGACTCA_PP1_COUPOE	3.4605	0.5373	1.8939	3.4002	0	0.0581	0.0649	0	0.8788	2.409	3.1162
	AGCCACGGTGCAACAG_PP1_COUPOE	CoupOE	HEC	-6.45336	3.31745			AGCCACGGTGCAACAG_PP1_COUPOE	4.8383	0.3029	0.9167	2.6803	0.0017	0.0446	5.8052	1.5567	0.1692	0.1958	1.2159
	AGCCAGCCAGAGTGAC_PP1_COUPOE	CoupOE	CapEC_PP	2.11377	-9.30096			AGCCAGCCAGAGTGAC_PP1_COUPOE	3.573	1.1631	1.3487	3.661	0.0349	0.0106	0.3689	0.0281	0.1278	0.8916	1.172
	AGCCAGCTCTACGCGG_PP1_COUPOE	CoupOE	CapEC_PP	-5.80283	-7.14587			AGCCAGCTCTACGCGG_PP1_COUPOE	1.9354	0.1357	1.3439	2.856	0.3439	0	0.1102	0	0.1851	0.1281	0.0383
	AGCGATTCAAATCGTC_PP1_COUPOE	CoupOE	PCV	-2.43783	2.34602			AGCGATTCAAATCGTC_PP1_COUPOE	3.6135	0.6304	1.4332	3.3339	0.006	0.2606	0.0102	0	0.2873	1.4527	2.5878
	AGCGATTCAGCCTTCT_PP1_COUPOE	CoupOE	CapEC_PP	-0.40047	-3.32371			AGCGATTCAGCCTTCT_PP1_COUPOE	1.3362	0.0999	1.7055	2.4292	0.9496	0	0.0205	0	0.2731	0.0136	0
	AGCGATTGTATTGAGA_PP1_COUPOE	CoupOE	CapEC_PP	2.60114	-7.48897			AGCGATTGTATTGAGA_PP1_COUPOE	3.1958	0.0686	2.1738	2.819	0.0309	0	0.0411	0	0	0.0704	0.1917
	AGCGATTGTTTCGTGA_PP1_COUPOE	CoupOE	CRP	4.37254	-4.88683			AGCGATTGTTTCGTGA_PP1_COUPOE	2.0245	0.138	0.9803	2.5903	0.0516	0.0123	0.0893	0.019	0.1523	0.1166	0.2192
	AGCGATTTCTGCATAG_PP1_COUPOE	CoupOE	PCV	-1.10644	2.87277			AGCGATTTCTGCATAG_PP1_COUPOE	3.1189	0.5852	2.2894	3.6208	0.0104	0.0385	0.094	0.0094	0.7306	1.8798	1.7953
	AGCGCCAGTGTTGAGG_PP1_COUPOE	CoupOE	CapEC_PP	1.79515	-8.39786			AGCGCCAGTGTTGAGG_PP1_COUPOE	2.8994	0.4047	1.749	3.4759	0.2731	0.0975	0.0544	0	0.02	0.2677	0.1377
	AGCGCTGAGCACACCC_PP1_COUPOE	CoupOE	PCV	-2.6599	4.2088			AGCGCTGAGCACACCC_PP1_COUPOE	3.0607	0.8306	2.2778	1.793	0	0.0569	0.086	0	0.8763	1.2435	2.1157
	AGCGCTGCACTGCGTG_PP1_COUPOE	CoupOE	CapEC_PP	1.21589	-9.69985			AGCGCTGCACTGCGTG_PP1_COUPOE	3.1041	0.6289	1.1612	3.7986	0.231	0.0461	0.0705	0	0.0015	0.1799	0.3058
	AGCGCTGCACTGTGAT_PP1_COUPOE	CoupOE	PCV	-3.05975	5.46591			AGCGCTGCACTGTGAT_PP1_COUPOE	2.8511	0.6008	2.2805	1.8479	0	0	0.1582	0	0.463	0.8948	2.616
	AGCGCTGTCTTCCCAG_PP1_COUPOE	CoupOE	CapEC_PP	3.37551	-6.3438			AGCGCTGTCTTCCCAG_PP1_COUPOE	3.3214	0.1068	2.3703	2.3442	0.0812	0.0206	0.0127	0	0.6989	0.0177	0.272
	AGCGTATAGCCGGATA_PP1_COUPOE	CoupOE	CapEC_PP	0.0846184	-3.94073			AGCGTATAGCCGGATA_PP1_COUPOE	2.3472	0.0589	2.4185	2.6763	0.4566	0	0.0019	0	0.1431	0.018	0.0824
	AGCGTATCAACGAGGT_PP1_COUPOE	CoupOE	CapEC_PP	3.37874	-4.9762			AGCGTATCAACGAGGT_PP1_COUPOE	3.1143	0.2287	1.393	3.0244	0.1749	0.0938	0.0266	0	0.0225	0.1016	0.133
	AGCGTATCAATGGGTG_PP1_COUPOE	CoupOE	CapEC_PP	2.24858	-4.71364			AGCGTATCAATGGGTG_PP1_COUPOE	2.3355	0.137	1.3414	2.7999	0.5762	0.115	0.2516	0	0.0305	0.1674	0.2189
	AGCGTATGTTAGTTCG_PP1_COUPOE	CoupOE	PCV	-3.18151	4.28909			AGCGTATGTTAGTTCG_PP1_COUPOE	3.1826	0.9857	1.7643	3.1265	0.0017	0.2971	0.0949	0	0.7594	0.8564	1.4688
	AGCGTATTCAGTCCGG_PP1_COUPOE	CoupOE	CapEC_PP	-7.19481	-5.34911			AGCGTATTCAGTCCGG_PP1_COUPOE	2.9408	0.0999	1.4417	2.1131	0.1423	0.0237	0.0519	0.0272	0.0703	0.256	0.2338
	AGCTACACACATATCG_PP1_COUPOE	CoupOE	HEC	-9.03508	3.90501			AGCTACACACATATCG_PP1_COUPOE	5.2327	0.7267	1.0428	1.2366	0.1031	0	6.3192	1.3296	0.1334	0.4621	2.7985
	AGCTACACAGAATGTA_PP1_COUPOE	CoupOE	HEC	-7.74943	3.30829			AGCTACACAGAATGTA_PP1_COUPOE	4.0756	0.2068	1.1761	1.7111	0.2305	0	5.5877	1.9448	1.0571	0.4626	2.1236
	AGCTCAAAGGGCTGAT_PP1_COUPOE	CoupOE	CapEC_PP	1.11785	-5.308			AGCTCAAAGGGCTGAT_PP1_COUPOE	2.3566	0.1227	2.0321	2.4287	0.2627	0.0216	0.0104	0	0.3452	0.0203	0.1068
	AGCTCAACAAAGGGTC_PP1_COUPOE	CoupOE	CapEC_PP	2.92118	-7.44654			AGCTCAACAAAGGGTC_PP1_COUPOE	3.5077	0.3297	1.517	2.9067	0.1112	0.0297	0.0078	0	0.0142	0.4711	0.5253
	AGCTCAAGTATCCTTT_PP1_COUPOE	CoupOE	PCV	-2.76537	5.8098			AGCTCAAGTATCCTTT_PP1_COUPOE	2.5746	0.3847	1.7506	2.4429	0	0.0376	0.0347	0	0.463	0.7782	2.8029
	AGCTCAATCCAGGACC_PP1_COUPOE	CoupOE	CapEC_PP	-7.06486	-7.14121			AGCTCAATCCAGGACC_PP1_COUPOE	0.0093	0.0593	2.0256	0.4011	1.0057	0	0.0119	0	0.0071	0	0
	AGCTCAATCCCGTTGT_PP1_COUPOE	CoupOE	CapEC_PP	-2.06797	-7.8359			AGCTCAATCCCGTTGT_PP1_COUPOE	0.3846	0.0396	2.656	1.4923	1.4684	0	0.0713	0	0.0565	0.0206	0.0075
	AGCTTCCTCATGGTAC_PP1_COUPOE	CoupOE	CapEC_PP	3.18409	-6.45139			AGCTTCCTCATGGTAC_PP1_COUPOE	3.2114	0.0274	1.4238	2.7296	0.0697	0.0874	0	0	0.273	0.1811	0.4368
	AGCTTCCTCGCCAGTG_PP1_COUPOE	CoupOE	CapEC_PP	-7.22856	-6.61529			AGCTTCCTCGCCAGTG_PP1_COUPOE	2.9879	0.6163	1.6077	2.5137	0.1545	0.0259	0.06	0	0	0.041	0.0301
	AGCTTCCTCTCTGCCA_PP1_COUPOE	CoupOE	CapEC_PP	3.96047	-6.59761			AGCTTCCTCTCTGCCA_PP1_COUPOE	3.4504	0.1824	1.4845	2.7716	0.0652	0.0261	0.2293	0.2785	0.2507	0.4355	0.9327
	AGGAAATAGAGCATCG_PP1_COUPOE	CoupOE	CapEC_PP	0.526456	-7.55077			AGGAAATAGAGCATCG_PP1_COUPOE	2.8129	0.1688	2.374	3.239	0.2292	0.0502	0.0105	0	0.1529	0.0337	0.0932
	AGGAAATAGCTGGCTC_PP1_COUPOE	CoupOE	PCV	-1.61596	4.184			AGGAAATAGCTGGCTC_PP1_COUPOE	2.7394	0.3959	1.7978	2.9088	0.0198	0.3275	0.0722	0.0046	0.3823	0.8923	2.1158
	AGGAAATCACGACGCT_PP1_COUPOE	CoupOE	PCV	-2.61842	2.30643			AGGAAATCACGACGCT_PP1_COUPOE	3.5349	0.4229	1.6296	3.3518	0.0583	0.0502	0.8681	0.0467	0.2535	1.8372	2.2748
	AGGAAATCATGTCAGT_PP1_COUPOE	CoupOE	CapEC_PP	-6.98103	-5.77777			AGGAAATCATGTCAGT_PP1_COUPOE	2.6726	0.4815	1.7791	2.3103	0.3556	0.0334	0.0784	0	0.014	0.0706	0.0425
	AGGAATACAAACAGGC_PP1_COUPOE	CoupOE	CapEC_PP	2.89848	-6.51743			AGGAATACAAACAGGC_PP1_COUPOE	2.9116	0.1059	1.3668	2.8001	0.2128	0.1166	0.0296	0	0.0667	0.0493	0.0871
	AGGAATAGTAGGCTGA_PP1_COUPOE	CoupOE	CapEC_PP	2.86011	-6.20324			AGGAATAGTAGGCTGA_PP1_COUPOE	2.7792	0.1939	1.3307	2.8353	0.0735	0.0678	0.0125	0.0019	0.0134	0.0583	0.236
	AGGAATAGTCTTCCGT_PP1_COUPOE	CoupOE	CapEC_PP	0.0259721	-3.9773			AGGAATAGTCTTCCGT_PP1_COUPOE	2.0481	0.1135	2.5	2.3524	0.2877	0	0.0092	0	0.1182	0.0273	0.0084
	AGGAATAGTGACAGGT_PP1_COUPOE	CoupOE	CapEC_PP	-1.95294	-5.39456			AGGAATAGTGACAGGT_PP1_COUPOE	1.5355	0.029	2.0714	3.0158	0.1017	0.0339	0.0039	0	0.2221	0.0046	0.0197
	AGGAATAGTTGTTTGG_PP1_COUPOE	CoupOE	PCV	-2.32441	2.02329			AGGAATAGTTGTTTGG_PP1_COUPOE	3.3663	0.1974	1.5661	3.3434	0	0.0095	0.1206	0	0.2954	1.5443	2.0932
	AGGAATATCCGAGCTG_PP1_COUPOE	CoupOE	CapEC_PP	4.60062	-6.08315			AGGAATATCCGAGCTG_PP1_COUPOE	4.2906	0.0951	1.1015	2.1081	0.0073	0.0324	2.6409	0.9812	0.2118	0.0605	1.2073
	AGGAATATCTCGGGAC_PP1_COUPOE	CoupOE	HEC	-6.57545	2.94941			AGGAATATCTCGGGAC_PP1_COUPOE	4.9584	0.7117	0.9236	2.7164	0.0059	0	6.3427	1.8962	0.0273	0.0638	1.4541
	AGGACGAAGAGCCGTA_PP1_COUPOE	CoupOE	CapEC_PP	1.64326	-5.67112			AGGACGAAGAGCCGTA_PP1_COUPOE	2.2684	0.4316	0.4856	2.1103	0.0568	0	0.0107	0.0217	0.1327	0.1029	0.4858
	AGGACGAAGCCGTAAG_PP1_COUPOE	CoupOE	CRP	4.71327	-3.94855			AGGACGAAGCCGTAAG_PP1_COUPOE	1.6025	0.1232	0.2116	2.4206	0.178	0	0.0746	0	0.0355	0.0028	0.0122
	AGGACGACATCATCTT_PP1_COUPOE	CoupOE	CRP	4.91448	-4.59668			AGGACGACATCATCTT_PP1_COUPOE	1.7856	0.2016	1.2796	2.3375	0.015	0	0.1189	0	0.0579	0	0.0222
	AGGACGATCTCCCTAG_PP1_COUPOE	CoupOE	CapEC_PP	0.0302567	-6.7758			AGGACGATCTCCCTAG_PP1_COUPOE	2.7848	0.5315	2.335	3.2819	0.2608	0.2939	0.0388	0	0.2446	0.0306	0.0341
	AGGACTTAGGGTGGGA_PP1_COUPOE	CoupOE	CapEC_LP	-0.572652	-11.0966			AGGACTTAGGGTGGGA_PP1_COUPOE	2.3855	0.2416	1.2659	2.5065	0.1464	0.086	0.1348	0	0.0111	0.1295	0.1634
	AGGACTTCAGCGTACC_PP1_COUPOE	CoupOE	HEC	-5.71009	2.47283			AGGACTTCAGCGTACC_PP1_COUPOE	4.661	0.4522	0.7816	2.8194	0.0116	0.2183	6.2346	1.2334	0.2647	0.2911	3.2229
	AGGACTTGTTGAAGTA_PP1_COUPOE	CoupOE	PCV	-3.19033	5.10068			AGGACTTGTTGAAGTA_PP1_COUPOE	3.6049	0.2967	1.7341	2.21	0	0.4483	0.0299	0	0.3343	0.6221	2.7327
	AGGAGGTAGCAAACAT_PP1_COUPOE	CoupOE	CapEC_PP	-1.55696	-8.95958			AGGAGGTAGCAAACAT_PP1_COUPOE	2.2901	0.2242	1.6275	3.2971	0.158	0	0.0702	0.0019	0.0264	0.0475	0.0376
	AGGATAACACAGAGCA_PP1_COUPOE	CoupOE	CapEC_PP	-0.84994	-4.63126			AGGATAACACAGAGCA_PP1_COUPOE	0.0647	0.0193	1.5639	1.002	1.6124	0	0.1362	0	0.0939	0	0
	AGGATAACATCATCTT_PP1_COUPOE	CoupOE	CapEC_PP	2.82099	-4.98044			AGGATAACATCATCTT_PP1_COUPOE	2.3747	0.2728	1.476	2.0555	0.3837	0.0643	0.0422	0	0	0.1061	0.0165
	AGGATCTAGGTGCTGA_PP1_COUPOE	CoupOE	CapEC_PP	1.84718	-5.79832			AGGATCTAGGTGCTGA_PP1_COUPOE	3.0557	0.0547	2.0598	2.0476	0.0462	0	0	0	0.2087	0.0066	0.1575
	AGGATCTCACGTACAT_PP1_COUPOE	CoupOE	PCV	-4.47909	2.85987			AGGATCTCACGTACAT_PP1_COUPOE	4.025	0.1961	1.0848	2.9332	0.0201	0	1.2089	1.005	0.3825	0.3211	0.9796
	AGGATCTCACTCAAGT_PP1_COUPOE	CoupOE	HEC	-6.37383	2.45603			AGGATCTCACTCAAGT_PP1_COUPOE	4.5924	0.5114	0.9461	2.5754	0.0065	0.1289	5.4618	1.2765	0.0961	0.1003	1.451
	AGGCATTAGGGCTGAT_PP1_COUPOE	CoupOE	CRP	-0.548067	-11.8496			AGGCATTAGGGCTGAT_PP1_COUPOE	1.0846	0.4119	0.4442	2.9697	0.1545	0.0133	0.3961	0	0.0588	0.2533	0.0189
	AGGCATTTCAAGAATG_PP1_COUPOE	CoupOE	CapEC_PP	1.30797	-5.90533			AGGCATTTCAAGAATG_PP1_COUPOE	2.6375	0.1478	2.5996	2.5165	0.1172	0.0047	0.0156	0	0.2522	0.0045	0.1434
	AGGCATTTCAATCCAG_PP1_COUPOE	CoupOE	CapEC_PP	-0.32722	-8.98174			AGGCATTTCAATCCAG_PP1_COUPOE	0.3831	0.108	1.1804	1.3896	0.5983	0.0419	0	0	0.1314	0.0257	0.019
	AGGCCACGTGGCTACC_PP1_COUPOE	CoupOE	HEC	-5.89064	2.41799			AGGCCACGTGGCTACC_PP1_COUPOE	4.3871	0.0494	1.2681	2.6899	0.0028	0.1207	4.7029	1.1096	0.1061	0.3022	1.7605
	AGGCCACGTGTCCGTG_PP1_COUPOE	CoupOE	HEC	-6.35952	3.43639			AGGCCACGTGTCCGTG_PP1_COUPOE	5.225	0.0681	0.7508	2.5923	0.0658	0.0814	5.7856	1.9395	0.3152	0.3181	2.6033
	AGGCCACGTGTCTTAG_PP1_COUPOE	CoupOE	CRP	4.34157	-4.83079			AGGCCACGTGTCTTAG_PP1_COUPOE	1.7655	1.1156	1.7114	2.7265	0.0215	0	0.4037	0	0.1355	0	0.0212
	AGGCCACTCTCTCCGA_PP1_COUPOE	CoupOE	CapEC_PP	0.319221	-6.15081			AGGCCACTCTCTCCGA_PP1_COUPOE	2.578	0.1048	1.9235	2.7474	0.2309	0	0.0343	0	0.6801	0.007	0.0406
	AGGCTGCAGCATACTC_PP1_COUPOE	CoupOE	CapEC_PP	-7.11195	-6.22353			AGGCTGCAGCATACTC_PP1_COUPOE	2.5105	0.2555	1.3124	2.3914	0.3445	0.0573	0.1056	0.0312	0.0159	0.0353	0.0058
	AGGCTGCCAAGTACCT_PP1_COUPOE	CoupOE	PCV	-2.23571	1.87381			AGGCTGCCAAGTACCT_PP1_COUPOE	3.5458	1.5068	1.313	3.9029	0.0245	0.0923	0.1628	0.0444	0.4012	1.9555	1.4143
	AGGCTGCTCATGGTAC_PP1_COUPOE	CoupOE	CapEC_PP	1.55517	-8.176			AGGCTGCTCATGGTAC_PP1_COUPOE	3.1232	0.2444	1.87	3.1308	0.1231	0.0678	0.0104	0	0.0177	0.0924	0.1127
	AGGCTGCTCCTGTACC_PP1_COUPOE	CoupOE	CapEC_PP	1.31507	-5.30577			AGGCTGCTCCTGTACC_PP1_COUPOE	2.6317	0.1914	2.0516	2.4802	0.1787	0.0122	0.0055	0	0.2003	0.0192	0.0957
	AGGGAGTAGCATCCTA_PP1_COUPOE	CoupOE	HEC	-6.60394	2.92114			AGGGAGTAGCATCCTA_PP1_COUPOE	4.0961	0.3844	0.7957	2.377	0.008	0.016	4.8368	1.3416	0.3629	0.097	1.7856
	AGGGAGTCAAGCTGTT_PP1_COUPOE	CoupOE	HEC	-6.18827	4.33243			AGGGAGTCAAGCTGTT_PP1_COUPOE	4.9348	0.0924	0.8226	3.1735	0.0423	0.017	5.8899	1.8808	0.3864	1.0793	2.7151
	AGGGAGTCATCTATCT_PP1_COUPOE	CoupOE	CRP	3.53941	-4.47379			AGGGAGTCATCTATCT_PP1_COUPOE	1.5608	0.4052	0.8809	2.278	0.1461	0.0074	0.1261	0	0.0155	0.1272	0.1133
	AGGGAGTCATGAGGGT_PP1_COUPOE	CoupOE	CapEC_PP	2.88886	-5.19381			AGGGAGTCATGAGGGT_PP1_COUPOE	2.6438	0.037	1.2392	2.2246	0.3287	0.1185	0.0408	0.0189	0	0.0053	0.0044
	AGGGCCTGTGGTGATG_PP1_COUPOE	CoupOE	CapEC_PP	4.50853	-6.02181			AGGGCCTGTGGTGATG_PP1_COUPOE	3.4009	0.4975	1.3602	2.3889	0.1694	0.3031	0.7593	0.1134	0.0217	0.1995	0.4358
	AGGGCCTTCTATTCGT_PP1_COUPOE	CoupOE	PCV	-1.80987	2.22257			AGGGCCTTCTATTCGT_PP1_COUPOE	2.9994	0.6187	1.771	4.0352	0	0.0395	0.1098	0	0.3937	1.4928	1.3594
	AGGGCTCCAGAACTAA_PP1_COUPOE	CoupOE	CapEC_PP	-0.719278	-4.24703			AGGGCTCCAGAACTAA_PP1_COUPOE	0.0124	0	2.3676	0.9497	1.484	0	0.0292	0	0.0813	0	0
	AGGGCTCGTGGCTCTG_PP1_COUPOE	CoupOE	PCV	-1.37314	2.00875			AGGGCTCGTGGCTCTG_PP1_COUPOE	3.4004	0.5114	1.6055	3.4711	0	0.0026	0.0477	0.0088	0.5912	2.7265	2.133
	AGGGCTCTCTTCGACC_PP1_COUPOE	CoupOE	CapEC_PP	-0.70692	-4.17474			AGGGCTCTCTTCGACC_PP1_COUPOE	0.0506	0.02	1.9211	0.8067	2.2891	0.0406	0.0879	0	0.4223	0.0061	0.002
	AGGGTGAAGAGAACCC_PP1_COUPOE	CoupOE	CapEC_PP	1.45492	-9.98108			AGGGTGAAGAGAACCC_PP1_COUPOE	3.3973	0.4541	1.2301	3.5811	0.1571	0	0.0427	0	0.0159	0.2925	0.083
	AGGGTGACAACGCCCA_PP1_COUPOE	CoupOE	PCV	-2.15387	2.12327			AGGGTGACAACGCCCA_PP1_COUPOE	3.4906	0.3758	1.6222	3.5891	0	0.1339	0.0196	0	0.3794	1.8961	1.7215
	AGGGTGAGTAAGTTAG_PP1_COUPOE	CoupOE	CapEC_PP	-5.60288	-7.04615			AGGGTGAGTAAGTTAG_PP1_COUPOE	0.0586	0.0478	1.6322	0.7448	0.4501	0	0.1179	0	0	0	0
	AGGGTGAGTCATTGCA_PP1_COUPOE	CoupOE	CapEC_PP	3.68149	-6.77434			AGGGTGAGTCATTGCA_PP1_COUPOE	3.7317	0.318	1.5673	2.613	0.0733	0.1119	0.537	0.0432	0.1052	0.3279	0.6416
	AGGGTTTAGTCTTGGT_PP1_COUPOE	CoupOE	CapEC_PP	-0.705922	-8.69162			AGGGTTTAGTCTTGGT_PP1_COUPOE	2.3134	0.2856	1.6151	3.3827	0.0806	0	0.0746	0.0035	0.0042	0.149	0.0564
	AGGGTTTAGTGATAGT_PP1_COUPOE	CoupOE	CapEC_PP	1.75182	-8.06915			AGGGTTTAGTGATAGT_PP1_COUPOE	3.0298	0.1494	1.8385	3.4603	0.2555	0.019	0.1135	0	0.1063	0.0741	0.152
	AGGTAGGCATAGGCGA_PP1_COUPOE	CoupOE	CapEC_PP	-2.67844	-8.57094			AGGTAGGCATAGGCGA_PP1_COUPOE	2.3762	0.3559	1.9497	3.7589	0.0603	0	0.0205	0	0.0124	0.0686	0.0275
	AGGTCATAGAGAGCAA_PP1_COUPOE	CoupOE	PCV	-1.59888	2.75835			AGGTCATAGAGAGCAA_PP1_COUPOE	3.1205	0.5443	1.9855	3.7598	0.0636	0.0536	0.0862	0.0064	0.5504	2.1004	2.2832
	AGGTCATCACTTTAGG_PP1_COUPOE	CoupOE	CapEC_PP	2.7748	-8.01284			AGGTCATCACTTTAGG_PP1_COUPOE	3.4126	0.202	1.6075	3.4409	0.0932	0.0657	0.1138	0.0413	0.0443	0.2619	0.5924
	AGGTCTAGTGTGGACA_PP1_COUPOE	CoupOE	CapEC_PP	-0.360586	-3.22867			AGGTCTAGTGTGGACA_PP1_COUPOE	0.118	0	1.1575	1.2764	1.3037	0	0.0184	0	1.7123	0.0329	0
	AGGTCTATCATCTGTT_PP1_COUPOE	CoupOE	PCV	-1.32527	1.3794			AGGTCTATCATCTGTT_PP1_COUPOE	3.6305	0.5787	1.4866	3.8371	0	0	0.4709	0.027	0.5682	2.1118	2.8754
	AGGTGTTAGCCACCGT_PP1_COUPOE	CoupOE	CapEC_PP	1.15116	-5.23049			AGGTGTTAGCCACCGT_PP1_COUPOE	2.5306	0.1611	2.0512	2.329	0.2833	0.0337	0.0102	0	0.0639	0.0156	0.0281
	AGGTGTTAGTTAGTGA_PP1_COUPOE	CoupOE	CapEC_PP	2.49113	-7.41067			AGGTGTTAGTTAGTGA_PP1_COUPOE	3.0789	0.3482	2.4314	2.7265	0.0955	0.074	0.0137	0.0098	0.0988	0.0356	0.2254
	AGGTGTTTCCACGTGG_PP1_COUPOE	CoupOE	CapEC_PP	1.80854	-7.83348			AGGTGTTTCCACGTGG_PP1_COUPOE	2.9216	0.2606	1.6573	3.1155	0.04	0.083	0.0326	0.0304	0.0047	0.0405	0.0435
	AGGTGTTTCTTGATTC_PP1_COUPOE	CoupOE	CapEC_PP	-0.234146	-3.61178			AGGTGTTTCTTGATTC_PP1_COUPOE	0.2067	0	1.6715	1.1201	1.6192	0	0.0152	0	1.2808	0.0215	0
	AGGTTACAGGGATGTC_PP1_COUPOE	CoupOE	CapEC_PP	4.00345	-6.6283			AGGTTACAGGGATGTC_PP1_COUPOE	3.2146	0.1987	1.3239	2.6346	0.0336	0.2617	0.5987	0.4909	0.369	0.1602	0.7022
	AGGTTACCAGGAGGTT_PP1_COUPOE	CoupOE	HEC	-5.79163	3.23451			AGGTTACCAGGAGGTT_PP1_COUPOE	4.8088	0.1055	1.1185	2.6494	0.0293	0.0386	4.4149	1.1234	0.5194	0.4794	1.877
	AGGTTACGTCCAACGC_PP1_COUPOE	CoupOE	HEC	-7.14029	3.0991			AGGTTACGTCCAACGC_PP1_COUPOE	4.0924	0.1494	0.7615	1.6195	0.0103	0	4.2487	1.9138	0.3163	0.108	1.3849
	AGGTTACGTTTGGCTA_PP1_COUPOE	CoupOE	CRP	-0.786345	-11.8156			AGGTTACGTTTGGCTA_PP1_COUPOE	1.5761	0.3346	0.9854	2.238	0.202	0.0021	0.2572	0	0.0547	0.1192	0.0378
	AGGTTGTAGCGCCCAT_PP1_COUPOE	CoupOE	HEC	-5.77135	2.54071			AGGTTGTAGCGCCCAT_PP1_COUPOE	4.512	0.1225	0.9214	2.296	0.0061	0.0502	5.9007	1.9374	0.2714	0.215	2.4089
	AGGTTGTGTCGCGTTG_PP1_COUPOE	CoupOE	CapEC_PP	2.1427	-9.12866			AGGTTGTGTCGCGTTG_PP1_COUPOE	3.3125	0.3832	2.2909	3.3665	0.0655	0	0.0086	0	0.022	0.2147	0.1362
	AGGTTGTTCGATACGT_PP1_COUPOE	CoupOE	CapEC_PP	1.37157	-5.60748			AGGTTGTTCGATACGT_PP1_COUPOE	2.8043	0.1175	2.7423	2.426	0.0767	0.015	0	0	0.1848	0.0108	0.1182
	AGTAACCGTGCACGCT_PP1_COUPOE	CoupOE	CapEC_PP	0.316053	-6.7141			AGTAACCGTGCACGCT_PP1_COUPOE	2.7424	0.2189	2.3768	2.986	0.2441	0	0.0095	0	0.2309	0.0262	0.0469
	AGTACCAAGAGCAGCT_PP1_COUPOE	CoupOE	HEC	-6.15905	3.33697			AGTACCAAGAGCAGCT_PP1_COUPOE	4.6001	0.2142	1.4103	3.251	0	0.1938	4.0284	1.9107	0.2194	0.4541	1.2803
	AGTACCATCAAGGCTT_PP1_COUPOE	CoupOE	CapEC_PP	2.74589	-5.55948			AGTACCATCAAGGCTT_PP1_COUPOE	3.2887	0.3626	1.4455	2.9601	0.3996	0.0615	0.005	0	0.0878	0.0283	0.0775
	AGTACCATCACTTGGA_PP1_COUPOE	CoupOE	CapEC_PP	0.381016	-5.83179			AGTACCATCACTTGGA_PP1_COUPOE	3.2656	0.0784	2.2716	3.3396	0.1775	0.3021	0.0411	0	0.1181	0.0376	0.1326
	AGTACCATCTTACTGT_PP1_COUPOE	CoupOE	PCV	-3.05609	5.17217			AGTACCATCTTACTGT_PP1_COUPOE	3.113	0.3513	1.8083	2.1595	0	0.3976	0.2528	0	0.6728	1.0495	2.6546
	AGTACTGAGTGATTCC_PP1_COUPOE	CoupOE	PCV	-3.53195	3.77516			AGTACTGAGTGATTCC_PP1_COUPOE	3.6779	0.2827	1.8872	2.8024	0.0193	0.229	1.0784	0.1259	0.3794	0.7417	2.3922
	AGTACTGGTTTAAGGA_PP1_COUPOE	CoupOE	CapEC_PP	-0.955433	-8.94706			AGTACTGGTTTAAGGA_PP1_COUPOE	2.0608	0.2546	1.3065	3.0399	0.1057	0	0.057	0	0.0395	0.1385	0.0629
	AGTAGCTGTCGGTAAG_PP1_COUPOE	CoupOE	CapEC_PP	1.6128	-8.46633			AGTAGCTGTCGGTAAG_PP1_COUPOE	3.1344	0.2178	1.5056	3.0716	0.0594	0.0448	0.0188	0	0	0.044	0.1125
	AGTAGCTTCGAGTCCG_PP1_COUPOE	CoupOE	Art	-0.0605199	-2.05516			AGTAGCTTCGAGTCCG_PP1_COUPOE	0.2353	0.14	1.3894	2.9098	0.9382	0.0766	0	0	2.334	0.0041	0
	AGTAGTCAGACTTCGT_PP1_COUPOE	CoupOE	CapEC_PP	-3.81144	-6.50124			AGTAGTCAGACTTCGT_PP1_COUPOE	0.0794	0.0396	1.7654	0.8173	0.8894	0	0.0411	0	0.2415	0	0.0048
	AGTAGTCAGCAATAGT_PP1_COUPOE	CoupOE	CRP	4.8383	-3.9954			AGTAGTCAGCAATAGT_PP1_COUPOE	1.8346	0.2272	0.5513	2.0114	0.1042	0	0.3124	0.0033	0.0402	0.0071	0.028
	AGTAGTCAGGATGCGT_PP1_COUPOE	CoupOE	PCV	-3.74634	4.72133			AGTAGTCAGGATGCGT_PP1_COUPOE	3.7632	0.6511	1.8367	2.0519	0	0	0.5883	0.0264	0.1908	1.0251	2.8842
	AGTAGTCCAGGAGGTT_PP1_COUPOE	CoupOE	CapEC_PP	2.45995	-6.23266			AGTAGTCCAGGAGGTT_PP1_COUPOE	3.3397	0.2655	2.1573	2.5212	0.1033	0	0.0145	0	0.036	0.0193	0.159
	AGTAGTCCAGGCTCTG_PP1_COUPOE	CoupOE	CapEC_PP	0.307047	-4.15668			AGTAGTCCAGGCTCTG_PP1_COUPOE	2.1346	0.2635	2.2119	2.3794	0.3834	0	0.0185	0	0.2283	0.0082	0.0297
	AGTAGTCGTATTCTCT_PP1_COUPOE	CoupOE	HEC	-5.78978	3.24355			AGTAGTCGTATTCTCT_PP1_COUPOE	5.1256	0.3311	1.2929	1.437	0.0245	0	4.6245	1.439	0.3524	0.572	2.4082
	AGTAGTCGTTTAGACC_PP1_COUPOE	CoupOE	HEC	-7.62233	3.10897			AGTAGTCGTTTAGACC_PP1_COUPOE	5.0553	0.3266	1.0276	1.3838	0.0046	0.1916	5.0799	1.5855	0.1976	0.4515	3.4921
	AGTAGTCTCATGCGGC_PP1_COUPOE	CoupOE	CapEC_PP	0.424223	-6.64138			AGTAGTCTCATGCGGC_PP1_COUPOE	3.1436	0.077	2.3405	2.9217	0.1726	0.0383	0.0308	0	0.0715	0.0188	0.088
	AGTAGTCTCCTTGAAG_PP1_COUPOE	CoupOE	HEC	-8.94832	3.98095			AGTAGTCTCCTTGAAG_PP1_COUPOE	5.3699	0.3168	0.5809	2.1664	0.0111	0	5.4856	1.2437	0.0634	0.2767	2.8125
	AGTAGTCTCGGAGCAA_PP1_COUPOE	CoupOE	PCV	-0.881758	2.22403			AGTAGTCTCGGAGCAA_PP1_COUPOE	3.1576	0.5169	2.1373	3.1594	0	0	0.0305	0	0.8781	1.4368	2.5276
	AGTCAACGTACTTCCC_PP1_COUPOE	CoupOE	Art	-0.348779	-2.44228			AGTCAACGTACTTCCC_PP1_COUPOE	0.2254	0.114	2.1744	2.5138	1.4626	0.0766	0	0	1.3713	0.0071	0.0115
	AGTCAACTCGTGTTCC_PP1_COUPOE	CoupOE	CapEC_PP	1.65322	-7.62258			AGTCAACTCGTGTTCC_PP1_COUPOE	2.6863	0.0872	2.0816	2.433	0.0529	0.4539	0.0036	0	0.019	0.1127	0.1465
	AGTCACAAGCTCCCTT_PP1_COUPOE	CoupOE	CapEC_LP	-0.620662	-11.1879			AGTCACAAGCTCCCTT_PP1_COUPOE	2.3111	0.1394	1.2662	2.7348	0.1272	0.0554	0.026	0	0	0.1572	0.1652
	AGTCACAAGTAATTGG_PP1_COUPOE	CoupOE	PCV	-3.61549	4.92486			AGTCACAAGTAATTGG_PP1_COUPOE	3.2368	0.7425	2.1286	1.8298	0.0506	0	0.0525	0.0199	0.2654	0.7161	1.9805
	AGTCACACAAGTGGCA_PP1_COUPOE	CoupOE	CapEC_PP	-1.57498	-2.86691			AGTCACACAAGTGGCA_PP1_COUPOE	0.5539	0	1.3668	2.0668	0.1067	0	0.0128	0	0.2764	0.0117	0
	AGTCACACACTTCCTG_PP1_COUPOE	CoupOE	CapEC_PP	4.37388	-6.31195			AGTCACACACTTCCTG_PP1_COUPOE	3.8132	0.4007	1.2643	2.5459	0.0041	0.0121	1.8747	0.7909	0.3089	0.1262	1.1917
	AGTCACACAGACTGCC_PP1_COUPOE	CoupOE	HEC	-6.2537	2.37395			AGTCACACAGACTGCC_PP1_COUPOE	4.4661	0.0462	0.7803	2.5596	0.0041	0	3.9126	1.6339	0.0433	0.0295	0.8625
	AGTCACAGTAGGTACG_PP1_COUPOE	CoupOE	CapEC_PP	-0.390703	-6.09934			AGTCACAGTAGGTACG_PP1_COUPOE	2.6739	0.3836	2.3836	3.1832	0.2441	0	0.0112	0	0.505	0.012	0.0093
	AGTCATGCAGTACTAC_PP1_COUPOE	CoupOE	CapEC_PP	2.64172	-4.24701			AGTCATGCAGTACTAC_PP1_COUPOE	1.9221	0.1643	1.1476	2.4238	0.3417	0.0688	0.0329	0.0039	0	0.0167	0.0009
	AGTCATGCATGCCATA_PP1_COUPOE	CoupOE	PCV	-2.9204	5.58437			AGTCATGCATGCCATA_PP1_COUPOE	2.8073	0.3532	1.8889	2.4168	0	0.1791	0.0894	0	0.5722	0.8422	2.6813
	AGTCATGGTCAAGGCA_PP1_COUPOE	CoupOE	CapEC_PP	2.1025	-7.88517			AGTCATGGTCAAGGCA_PP1_COUPOE	2.4832	0.1979	1.301	2.7405	0.1172	0.0094	0.0262	0	0	0.0424	0.1628
	AGTCTCCAGATCGGTG_PP1_COUPOE	CoupOE	PCV	-2.63661	1.68392			AGTCTCCAGATCGGTG_PP1_COUPOE	3.6847	0.5853	1.5885	3.3633	0.0111	0.0303	0.2224	0.0083	0.1278	1.3881	1.639
	AGTCTCCTCAGCCTCT_PP1_COUPOE	CoupOE	HEC	-6.43602	2.79778			AGTCTCCTCAGCCTCT_PP1_COUPOE	4.4182	0.0808	0.7683	2.4833	0	0	4.6576	1.6306	0.0458	0.1369	1.3389
	AGTCTCCTCCTAGCTC_PP1_COUPOE	CoupOE	PCV	-1.74489	4.15345			AGTCTCCTCCTAGCTC_PP1_COUPOE	3.4219	1.0295	1.5691	2.9418	0	0.0552	0.0524	0	0.5099	1.5409	2.1688
	AGTCTCCTCGCCAGTG_PP1_COUPOE	CoupOE	PCV	-2.36694	4.47696			AGTCTCCTCGCCAGTG_PP1_COUPOE	3.2301	0.6151	1.7862	2.8997	0.0753	0.0643	0.1589	0.0079	0.5864	1.0446	2.3294
	AGTGACTCAGAGCCCT_PP1_COUPOE	CoupOE	CapEC_PP	1.98031	-8.21151			AGTGACTCAGAGCCCT_PP1_COUPOE	3.4319	0.0307	2.6178	3.2731	0.0437	0	0.0633	0	0.1542	0.0484	0.2086
	AGTGACTCAGCGTGAA_PP1_COUPOE	CoupOE	CapEC_PP	-1.00765	-5.49709			AGTGACTCAGCGTGAA_PP1_COUPOE	0.5415	0.0454	1.8768	2.8366	1.2225	0.0388	0.0088	0	2.6294	0.0122	0
	AGTGACTGTGTAGCAG_PP1_COUPOE	CoupOE	PCV	-1.08806	3.85544			AGTGACTGTGTAGCAG_PP1_COUPOE	2.9405	0.2526	1.647	3.2268	0.0201	0.0976	0.0288	0.0046	0.4561	1.0979	2.3698
	AGTGATCAGCCAACCC_PP1_COUPOE	CoupOE	CapEC_PP	-3.17416	-3.63705			AGTGATCAGCCAACCC_PP1_COUPOE	0.0477	0	0.6882	1.6408	0.6197	0	0	0	0	0	0
	AGTGATCAGCCTCAAT_PP1_COUPOE	CoupOE	CapEC_PP	1.75004	-9.76091			AGTGATCAGCCTCAAT_PP1_COUPOE	3.2385	0.3241	0.9972	3.7833	0.2264	0.0903	0.03	0	0.0226	0.2094	0.4417
	AGTGATCAGCCTCTTC_PP1_COUPOE	CoupOE	CapEC_PP	-5.46661	-7.48371			AGTGATCAGCCTCTTC_PP1_COUPOE	2.4778	0.5004	1.5614	2.7586	0.3406	0.0365	0.0503	0	0.0169	0.0694	0.0217
	AGTGATCCAATTCTCT_PP1_COUPOE	CoupOE	Art	0.00326625	-1.86166			AGTGATCCAATTCTCT_PP1_COUPOE	0.2914	0.1483	1.4956	3.042	1.0889	0	0	0	3.409	0.0055	0
	AGTGATCCATTCCTAT_PP1_COUPOE	CoupOE	PCV	-4.08465	3.1093			AGTGATCCATTCCTAT_PP1_COUPOE	3.6835	0.3543	1.3826	2.8365	0.1435	0.0725	2.6896	0.5596	0.4757	0.451	1.5415
	AGTGATCGTTCCTACC_PP1_COUPOE	CoupOE	CapEC_PP	0.286777	-6.56984			AGTGATCGTTCCTACC_PP1_COUPOE	2.8494	0.0582	2.5484	2.9358	0.1479	0	0.0118	0	0.2108	0.0017	0.0237
	AGTGCCGAGCGCTTCG_PP1_COUPOE	CoupOE	PCV	-1.60818	2.72211			AGTGCCGAGCGCTTCG_PP1_COUPOE	2.8866	0.2001	1.6221	2.0344	0.002	0.0676	0.0066	0.0019	0.8916	1.4391	2.6615
	AGTGCCGAGGTTGTTC_PP1_COUPOE	CoupOE	CapEC_PP	2.4957	-5.18604			AGTGCCGAGGTTGTTC_PP1_COUPOE	1.1863	0.1249	1.0383	2.6768	0.242	0	0.0454	0	0	0.1608	0.0033
	AGTGCCGAGTTGTAGA_PP1_COUPOE	CoupOE	CapEC_PP	-1.12713	-8.8391			AGTGCCGAGTTGTAGA_PP1_COUPOE	2.4887	0.2005	1.8626	3.2728	0.26	0.0252	0.0575	0	0.0064	0.0511	0.0227
	AGTGCCGCAGCCCACA_PP1_COUPOE	CoupOE	HEC	-5.96254	2.91935			AGTGCCGCAGCCCACA_PP1_COUPOE	4.6671	0.2521	1.153	1.6833	0.0206	0.1767	3.9131	1.5216	0.4607	0.5481	2.769
	AGTGCCGCAGTCTCTC_PP1_COUPOE	CoupOE	PCV	-2.51217	4.4374			AGTGCCGCAGTCTCTC_PP1_COUPOE	3.3251	0.1833	2.0422	2.9258	0.013	1.2928	0.0361	0	0.4203	1.2717	2.3979
	AGTGCCGGTAATTAGG_PP1_COUPOE	CoupOE	CapEC_PP	-4.23904	-7.75931			AGTGCCGGTAATTAGG_PP1_COUPOE	0.0938	0	1.9439	0.9979	0.8789	0	0.0225	0	0.0629	0	0
	AGTGCCGGTGGTAATA_PP1_COUPOE	CoupOE	CapEC_PP	0.562286	-9.42011			AGTGCCGGTGGTAATA_PP1_COUPOE	3.0781	0.1497	1.1954	3.4462	0.4536	0	0.1069	0	0	0.3246	0.0977
	AGTGCCGTCGGAACTT_PP1_COUPOE	CoupOE	CapEC_PP	0.772614	-6.4924			AGTGCCGTCGGAACTT_PP1_COUPOE	3.0626	0	2.6591	3.0866	0.1311	0.024	0.1127	0	0.8082	0	0.1502
	AGTGTTGAGCACCCAC_PP1_COUPOE	CoupOE	CapEC_PP	-1.52295	-5.07695			AGTGTTGAGCACCCAC_PP1_COUPOE	1.4914	0.022	1.4919	2.9222	0.2074	0	0.0125	0	0.1266	0.0149	0.0197
	AGTGTTGAGTCCCGAC_PP1_COUPOE	CoupOE	PCV	-1.92916	3.38639			AGTGTTGAGTCCCGAC_PP1_COUPOE	3.2597	0.6013	1.5772	3.1797	0.0079	0.1133	0.0713	0	0.5283	0.8814	2.4042
	AGTGTTGCAGCTGTGC_PP1_COUPOE	CoupOE	CapEC_PP	2.64993	-8.00933			AGTGTTGCAGCTGTGC_PP1_COUPOE	3.5498	0.2271	1.4724	3.1316	0.0354	0.0078	0.2443	0.0164	0.2299	1.1783	1.2793
	AGTGTTGGTTATGGTC_PP1_COUPOE	CoupOE	CapEC_PP	1.7397	-5.85518			AGTGTTGGTTATGGTC_PP1_COUPOE	2.4712	0.0834	1.5823	2.1079	0.112	0.0814	0.004	0	0.0382	0.0269	0.0769
	AGTGTTGTCGAATGCT_PP1_COUPOE	CoupOE	CapEC_PP	0.66502	-5.37029			AGTGTTGTCGAATGCT_PP1_COUPOE	2.721	0.1676	1.3639	2.7673	0.1265	0.0143	0.0588	0.0017	0.0286	0.0186	0.1694
	AGTGTTGTCTTCCCAG_PP1_COUPOE	CoupOE	CapEC_PP	0.662684	-8.83372			AGTGTTGTCTTCCCAG_PP1_COUPOE	2.5026	0.2296	1.5066	3.4037	0.0384	0.0398	0.0533	0	0.1709	0.3292	0.4142
	AGTTAGCAGGACAGCT_PP1_COUPOE	CoupOE	CapEC_PP	1.90304	-7.38071			AGTTAGCAGGACAGCT_PP1_COUPOE	2.3666	0.1172	1.7397	2.777	0.646	0.0048	0.0101	0	0.0118	0.0814	0.062
	AGTTAGCCACATATGC_PP1_COUPOE	CoupOE	CapEC_PP	-1.36955	-5.92175			AGTTAGCCACATATGC_PP1_COUPOE	0.0177	0	3.1581	0.6756	1.7303	0	0.0103	0	0.1369	0	0
	AGTTAGCCACGAGGTA_PP1_COUPOE	CoupOE	CapEC_PP	-4.33984	-8.17669			AGTTAGCCACGAGGTA_PP1_COUPOE	0.1977	0.0283	1.674	1.0688	0.7933	0	0.0183	0	0.0424	0	0.004
	AGTTAGCCATGGAGAC_PP1_COUPOE	CoupOE	CapEC_PP	-1.29906	-8.4877			AGTTAGCCATGGAGAC_PP1_COUPOE	1.795	0.3097	1.6534	3.6268	0.0577	0	0.1046	0	0	0.0509	0.0303
	AGTTAGCGTTCGGGTC_PP1_COUPOE	CoupOE	CapEC_PP	1.74743	-10.2369			AGTTAGCGTTCGGGTC_PP1_COUPOE	4.1519	0.154	0.7773	3.3127	0.0149	0	1.7142	0.4296	0.0486	0.7803	0.7982
	AGTTAGCTCGGAATGG_PP1_COUPOE	CoupOE	CapEC_PP	-4.69571	-8.66983			AGTTAGCTCGGAATGG_PP1_COUPOE	0.1878	0.0629	2.0458	1.0381	0.8975	0	0.0305	0	0.0839	0	0
	AGTTCCCAGACCAGCA_PP1_COUPOE	CoupOE	CapEC_PP	-1.26524	-5.91324			AGTTCCCAGACCAGCA_PP1_COUPOE	2.7371	0.095	2.4156	3.8218	0.1235	0.0121	0.0046	0	0.0943	0.0441	0.0356
	AGTTCCCAGGAGATAG_PP1_COUPOE	CoupOE	PCV	-1.14251	3.21113			AGTTCCCAGGAGATAG_PP1_COUPOE	3.0209	0.3886	2.0561	3.4152	0.1842	0.208	0.0354	0.0108	0.7019	1.6985	2.1766
	AGTTCCCCAGCTAACT_PP1_COUPOE	CoupOE	CapEC_PP	3.44209	-6.70246			AGTTCCCCAGCTAACT_PP1_COUPOE	3.4443	0.0778	1.538	2.5665	0.1541	0.3494	0.0417	0.0398	0.0126	0.0722	0.2069
	AGTTCCCTCCACGGAC_PP1_COUPOE	CoupOE	HEC	-7.05913	2.78555			AGTTCCCTCCACGGAC_PP1_COUPOE	5.1237	0.2116	0.6517	2.2929	0.0075	0	6.1286	2.1502	0.084	0.0793	1.7954
	AGTTCCCTCTTGTGCC_PP1_COUPOE	CoupOE	PCV	-0.870186	2.28119			AGTTCCCTCTTGTGCC_PP1_COUPOE	3.1368	0.8918	1.8456	3.4966	0.0628	0	0.1337	0.0728	0.5531	2.4402	2.2868
	AGTTCGAAGACTCTAC_PP1_COUPOE	CoupOE	CRP	-0.529169	-11.7199			AGTTCGAAGACTCTAC_PP1_COUPOE	2.3459	0.0748	0.6326	2.0623	0.1546	0	0.0484	0	0	0.0349	0.0296
	AGTTCGAAGATCCAAA_PP1_COUPOE	CoupOE	CapEC_PP	2.97626	-5.66436			AGTTCGAAGATCCAAA_PP1_COUPOE	2.992	0.0529	1.3463	2.8738	0.0463	0.0721	0.0143	0	0	0.0321	0.0507
	AGTTCGAAGTGCAACG_PP1_COUPOE	CoupOE	CapEC_PP	1.42268	-5.30698			AGTTCGAAGTGCAACG_PP1_COUPOE	3.1938	0.2137	2.0077	2.2952	0.1007	0.0337	0.0111	0	0.2399	0.0129	0.0826
	AGTTCGACATGTACGT_PP1_COUPOE	CoupOE	CapEC_PP	-2.7469	-8.67915			AGTTCGACATGTACGT_PP1_COUPOE	2.4704	0.1275	1.7745	3.3584	0.1908	0	0.011	0	0	0	0.0146
	AGTTCGAGTACTGAGG_PP1_COUPOE	CoupOE	CapEC_LP	-2.08355	-11.0378			AGTTCGAGTACTGAGG_PP1_COUPOE	2.175	0.2528	1.685	3.336	0.0255	0	0.0332	0	0.0194	0.0301	0
	AGTTCGATCATCGCTC_PP1_COUPOE	CoupOE	PCV	-1.83631	4.43328			AGTTCGATCATCGCTC_PP1_COUPOE	3.3585	0.508	1.9853	3.2992	0.0295	0.4817	0.2279	0.0321	0.6627	0.9762	2.2115
	AGTTCGATCTAGATCG_PP1_COUPOE	CoupOE	PCV	-2.0689	1.36403			AGTTCGATCTAGATCG_PP1_COUPOE	3.1829	1.1474	1.3341	3.3193	0	0.0107	0.2008	0.0892	0.4029	2.6864	1.7569
	ATACCGACACCTCGTT_PP1_COUPOE	CoupOE	PCV	-1.39772	3.62324			ATACCGACACCTCGTT_PP1_COUPOE	2.6568	0.4388	1.8177	3.123	0	0.5258	0.4399	0	1.0369	1.1328	2.5298
	ATACCGATCCATTTAC_PP1_COUPOE	CoupOE	PCV	-1.08755	2.28368			ATACCGATCCATTTAC_PP1_COUPOE	3.1878	0.545	2.2922	1.9588	0	0.0047	0.0571	0	1.0396	1.6274	3.0702
	ATACCGATCCCAGTGG_PP1_COUPOE	CoupOE	CapEC_PP	-6.53293	-7.59717			ATACCGATCCCAGTGG_PP1_COUPOE	0.0978	0.1017	1.4682	0.6052	0.8115	0.0782	0.0591	0	0.0099	0.0072	0
	ATACCGATCCGATAGT_PP1_COUPOE	CoupOE	PCV	-2.44346	1.70892			ATACCGATCCGATAGT_PP1_COUPOE	3.7171	0.7371	2.0585	1.9852	0	0.872	0.0397	0	0.3798	1.7982	2.7933
	ATACCGATCGAGCCAC_PP1_COUPOE	CoupOE	PCV	-1.49456	1.82068			ATACCGATCGAGCCAC_PP1_COUPOE	3.3152	0.9185	1.8202	3.3186	0	0.052	0.0379	0	0.6021	2.3572	2.5467
	ATACCGATCTCTGACC_PP1_COUPOE	CoupOE	CapEC_PP	0.92257	-8.50692			ATACCGATCTCTGACC_PP1_COUPOE	2.5098	0.1826	2.1056	3.4035	0.1899	0.0506	0.0051	0	0.3006	0.0412	0.0339
	ATACCTTCACCAGCGT_PP1_COUPOE	CoupOE	CapEC_PP	-0.0152545	-6.42665			ATACCTTCACCAGCGT_PP1_COUPOE	2.6965	0.0511	2.2777	3.0256	0.5755	0.0154	0.0081	0	0.4098	0.0287	0.0413
	ATACCTTCAGCCCAGT_PP1_COUPOE	CoupOE	CapEC_PP	1.851	-9.48758			ATACCTTCAGCCCAGT_PP1_COUPOE	3.2149	0.6656	1.61	3.653	0.1593	0	0.0264	0	0.0334	0.1984	0.3273
	ATACCTTCATCCAACA_PP1_COUPOE	CoupOE	CRP	4.50692	-4.17436			ATACCTTCATCCAACA_PP1_COUPOE	1.7895	0.3158	0.4202	2.7494	0.0118	0.0093	0.9724	0	0.0151	0.0356	0.1563
	ATACCTTGTATCACCA_PP1_COUPOE	CoupOE	CapEC_PP	0.508497	-9.68926			ATACCTTGTATCACCA_PP1_COUPOE	2.9161	0.3885	1.4178	3.8	0.2201	0	0.0423	0	0	0.2134	0.0838
	ATACCTTGTCCGACGT_PP1_COUPOE	CoupOE	CapEC_PP	-2.43057	-7.00654			ATACCTTGTCCGACGT_PP1_COUPOE	0.0964	0	2.3534	0.8857	1.3907	0	0.0201	0	0.0435	0	0
	ATACCTTTCCGCCTAT_PP1_COUPOE	CoupOE	CapEC_PP	0.584964	-7.96456			ATACCTTTCCGCCTAT_PP1_COUPOE	3.0204	0.1568	2.0376	3.8276	0.203	0.0061	0.0193	0	0.0877	0.3224	0.1547
	ATACCTTTCTAACGCA_PP1_COUPOE	CoupOE	CapEC_PP	0.78457	-6.45044			ATACCTTTCTAACGCA_PP1_COUPOE	2.6231	0.0411	1.85	3.1088	0.1993	0	0.0379	0	0.258	0.0179	0.0264
	ATACTTCAGGGCCTCT_PP1_COUPOE	CoupOE	CapEC_PP	0.68934	-8.68625			ATACTTCAGGGCCTCT_PP1_COUPOE	2.4893	0.1694	1.7689	3.2747	0.1296	0.0046	0.0626	0	0.0605	0.0291	0.0591
	ATACTTCCAAACCGGA_PP1_COUPOE	CoupOE	CapEC_PP	-0.397147	-9.52705			ATACTTCCAAACCGGA_PP1_COUPOE	1.389	0.7064	0.9045	3.1848	0.0934	0	0.0911	0	0.0552	0.2044	0.0276
	ATACTTCTCACTCTTA_PP1_COUPOE	CoupOE	CapEC_PP	1.75553	-7.85694			ATACTTCTCACTCTTA_PP1_COUPOE	3.0868	0.6952	1.2824	3.2107	0.0903	0	0.0303	0	0.2482	0.2868	0.2643
	ATACTTCTCCATGATG_PP1_COUPOE	CoupOE	CapEC_PP	1.31405	-7.96776			ATACTTCTCCATGATG_PP1_COUPOE	2.9397	0.1795	1.9039	3.0961	0.0668	0.3334	0.0338	0	0.0699	0.053	0.0853
	ATAGACCAGCAGCAGT_PP1_COUPOE	CoupOE	CapEC_PP	-4.96185	-7.2913			ATAGACCAGCAGCAGT_PP1_COUPOE	0.0673	0.0457	1.3778	1.1625	0.3101	0	0.1083	0	0.0179	0	0
	ATAGACCAGGGAGAAT_PP1_COUPOE	CoupOE	CapEC_PP	1.03673	-9.05007			ATAGACCAGGGAGAAT_PP1_COUPOE	2.9271	0.2083	1.7968	3.277	0.109	0.0081	0.073	0	0.0882	0.1856	0.2455
	ATAGAGACACTCAAGT_PP1_COUPOE	CoupOE	HEC	-6.11854	3.21448			ATAGAGACACTCAAGT_PP1_COUPOE	4.8009	0.1659	1.0415	2.8291	0.0169	0.2533	5.4991	1.8108	0.1815	0.4046	3.314
	ATAGAGATCTCATTGT_PP1_COUPOE	CoupOE	CapEC_PP	0.0935085	-4.09879			ATAGAGATCTCATTGT_PP1_COUPOE	1.7322	0.0775	2.0324	1.8598	0.8573	0	0.0297	0	1.2641	0.1984	0.0267
	ATAGGCTAGGGCCTCT_PP1_COUPOE	CoupOE	CapEC_PP	-0.301331	-3.59441			ATAGGCTAGGGCCTCT_PP1_COUPOE	0.0861	0	1.7415	0.9902	1.5452	0	0.0217	0	0.8185	0.0084	0
	ATAGGCTAGGTAAACT_PP1_COUPOE	CoupOE	CapEC_PP	0.835316	-6.15934			ATAGGCTAGGTAAACT_PP1_COUPOE	3.3276	0.0657	2.4653	3.0192	0.0729	0	0.0601	0	0.0374	0.0113	0.046
	ATAGGCTTCGACGCTG_PP1_COUPOE	CoupOE	HEC	-5.96956	3.90799			ATAGGCTTCGACGCTG_PP1_COUPOE	4.8589	0.0635	0.8307	2.99	0.0343	0.0613	5.5748	1.482	0.2962	0.6538	2.8184
	ATATCCTCACACGTGC_PP1_COUPOE	CoupOE	CapEC_PP	1.22689	-7.8968			ATATCCTCACACGTGC_PP1_COUPOE	3.3513	0.1167	1.4524	3.2314	0.0354	0.0432	0.2589	0.0161	0.0477	0.4296	0.4924
	ATATCCTTCAACTGAC_PP1_COUPOE	CoupOE	CRP	-0.365443	-11.9218			ATATCCTTCAACTGAC_PP1_COUPOE	1.1731	0.2522	0.702	2.4573	0.1726	0	0.0397	0	0.0154	0.0841	0.0296
	ATATCCTTCCCGGTAG_PP1_COUPOE	CoupOE	PCV	-2.09705	1.15279			ATATCCTTCCCGGTAG_PP1_COUPOE	3.5041	0.5527	1.9194	3.756	0.0499	0	0.0393	0	0.3619	2.0155	1.4823
	ATATCCTTCGGTCTGG_PP1_COUPOE	CoupOE	CapEC_PP	4.29342	-6.41563			ATATCCTTCGGTCTGG_PP1_COUPOE	3.8386	0.128	1.2916	2.4301	0.0167	0.0321	1.8727	0.4685	0.1086	0.0553	0.6971
	ATCACAGAGGCCTAGA_PP1_COUPOE	CoupOE	CapEC_PP	3.94292	-6.75007			ATCACAGAGGCCTAGA_PP1_COUPOE	3.5776	0.156	1.1449	2.8212	0.0187	0.0344	1.0245	0.3583	0.1707	0.3396	0.6817
	ATCACAGAGGCTGGAT_PP1_COUPOE	CoupOE	CapEC_PP	1.63362	-9.85582			ATCACAGAGGCTGGAT_PP1_COUPOE	3.5269	0.195	1.569	3.5621	0.1064	0	0.4085	0.0239	0.0528	0.5736	0.6783
	ATCACAGCACGACAAG_PP1_COUPOE	CoupOE	CapEC_PP	2.74561	-4.56599			ATCACAGCACGACAAG_PP1_COUPOE	2.149	0.6073	1.2282	2.3054	0.2859	0.0468	0.0368	0	0.0124	0.0505	0.0341
	ATCACAGGTTAGGCTT_PP1_COUPOE	CoupOE	CRP	3.45176	-4.6437			ATCACAGGTTAGGCTT_PP1_COUPOE	1.948	0.542	1.0761	1.9542	0.0896	0.5249	0.0674	0	0.0211	0.098	0.0521
	ATCACAGTCTACCCAC_PP1_COUPOE	CoupOE	CapEC_PP	-0.911592	-4.92765			ATCACAGTCTACCCAC_PP1_COUPOE	0.0274	0.0049	3.0036	1.0551	2.7704	0	0.016	0	0.1616	0	0
	ATCACAGTCTGCATAG_PP1_COUPOE	CoupOE	CapEC_PP	3.39383	-6.58387			ATCACAGTCTGCATAG_PP1_COUPOE	3.1264	0.0442	1.3769	2.9009	0.1097	0.0529	0.0437	0	0.006	0.0884	0.1011
	ATCACGAGTGTTTGCA_PP1_COUPOE	CoupOE	CapEC_PP	0.634557	-5.7045			ATCACGAGTGTTTGCA_PP1_COUPOE	1.8474	0.0232	2.2841	2.8119	0.2058	0	0.0043	0	0.1224	0.0248	0.039
	ATCACGATCTTCACGC_PP1_COUPOE	CoupOE	HEC	-8.90387	3.90737			ATCACGATCTTCACGC_PP1_COUPOE	5.1869	0.3933	0.8839	1.2765	0.0217	0	5.9632	1.4279	0.2201	0.4956	2.5807
	ATCACTTAGCCTCACG_PP1_COUPOE	CoupOE	HEC	-6.25663	3.36157			ATCACTTAGCCTCACG_PP1_COUPOE	4.7578	0.2525	1.0368	2.8155	0.0747	0.0783	5.7749	1.7459	0.1955	0.3781	1.8555
	ATCACTTAGTCTGCGC_PP1_COUPOE	CoupOE	CapEC_PP	2.99845	-6.51179			ATCACTTAGTCTGCGC_PP1_COUPOE	2.815	0.6454	1.8232	2.6964	0.0637	0.1044	0.0547	0	0.0723	0.4224	0.6379
	ATCACTTCACTTCAAG_PP1_COUPOE	CoupOE	CapEC_PP	1.84768	-8.6769			ATCACTTCACTTCAAG_PP1_COUPOE	3.4472	0.4772	1.9159	3.3744	0.0647	0.0076	0.0041	0	0	0.4755	0.1746
	ATCAGGTCAGTACTAC_PP1_COUPOE	CoupOE	CapEC_PP	1.59824	-6.80031			ATCAGGTCAGTACTAC_PP1_COUPOE	3.3829	0.2034	1.8955	2.8838	0.2789	0	0.016	0.0117	0.4124	0.0325	0.265
	ATCAGGTGTAGCGCCT_PP1_COUPOE	CoupOE	CapEC_LP	-1.57488	-11.344			ATCAGGTGTAGCGCCT_PP1_COUPOE	1.3019	0.4904	0.7188	2.9566	0.4154	0	0.0888	0	0.1133	0.3036	0.027
	ATCAGGTGTTATCTGG_PP1_COUPOE	CoupOE	PCV	-1.88518	1.26194			ATCAGGTGTTATCTGG_PP1_COUPOE	3.2334	0.6125	1.9561	3.5045	0	0	0.0023	0	0.249	1.8683	1.9801
	ATCAGGTTCTTTGCTA_PP1_COUPOE	CoupOE	PCV	-2.97158	3.40077			ATCAGGTTCTTTGCTA_PP1_COUPOE	3.5466	1.0911	1.5549	3.0766	0.0117	0.0442	0.0569	0.0027	0.3882	1.7492	2.3362
	ATCATTCAGCCGATAG_PP1_COUPOE	CoupOE	CapEC_PP	-3.46356	-4.18936			ATCATTCAGCCGATAG_PP1_COUPOE	0.2055	0	0.7442	2.6779	0.3353	0.067	0	0	0.2067	0	0.0028
	ATCATTCAGGAGAGTA_PP1_COUPOE	CoupOE	PCV	-2.39545	4.40644			ATCATTCAGGAGAGTA_PP1_COUPOE	3.1002	0.48	2.1303	3.0446	0.0469	0.1238	0.0342	0.0015	0.228	0.9723	2.1803
	ATCATTCCAACTACGT_PP1_COUPOE	CoupOE	PCV	-3.04088	5.47179			ATCATTCCAACTACGT_PP1_COUPOE	2.817	0.4165	2.0856	2.3821	0	0.1939	0.0372	0	0.2532	0.7483	2.6059
	ATCATTCGTCAGCTTA_PP1_COUPOE	CoupOE	CapEC_PP	4.11604	-6.53476			ATCATTCGTCAGCTTA_PP1_COUPOE	3.4925	0.3093	1.3223	2.6137	0.0455	0.1589	1.4303	0.4844	0.4035	0.1959	1.0257
	ATCATTCGTGTCTTGA_PP1_COUPOE	CoupOE	PCV	-3.6299	4.79901			ATCATTCGTGTCTTGA_PP1_COUPOE	3.1356	0.5368	2.2827	2.3492	0	0.4763	0.0585	0	0.3637	0.8985	2.7806
	ATCATTCTCTAGTTCT_PP1_COUPOE	CoupOE	PCV	-2.77887	4.91192			ATCATTCTCTAGTTCT_PP1_COUPOE	2.8704	0.3067	1.8096	2.175	0	0.1159	0.0871	0	0.2534	0.8274	2.5592
	ATCCACCAGCGGATCA_PP1_COUPOE	CoupOE	CapEC_PP	-3.77941	-3.25345			ATCCACCAGCGGATCA_PP1_COUPOE	0.1801	0	0.7445	2.5569	0.0453	0.0091	0	0	0.0486	0	0
	ATCCATTTCCTAGCGG_PP1_COUPOE	CoupOE	CapEC_PP	1.26126	-7.51378			ATCCATTTCCTAGCGG_PP1_COUPOE	2.7152	0.998	1.8544	3.2409	0.0147	0.1099	0.1204	0.1712	0.3651	2.2729	1.9703
	ATCCATTTCGATACTG_PP1_COUPOE	CoupOE	PCV	-1.75848	2.12859			ATCCATTTCGATACTG_PP1_COUPOE	3.2794	0.438	1.653	3.5985	0.0065	0.0089	0.0021	0.0035	0.4839	1.8728	2.225
	ATCCCTGAGTGGTTCT_PP1_COUPOE	CoupOE	CapEC_PP	3.03428	-5.59773			ATCCCTGAGTGGTTCT_PP1_COUPOE	2.6149	0.2244	1.1984	2.6426	0.1742	0.0574	0.3613	0.0267	0.0447	0.0448	0.287
	ATCCCTGTCCAAGAGG_PP1_COUPOE	CoupOE	CapEC_PP	2.29018	-7.63011			ATCCCTGTCCAAGAGG_PP1_COUPOE	2.2424	0.1908	0.9536	2.3668	0.1653	0.0223	0.1805	0.083	0.3158	0.1906	0.7433
	ATCCGTCAGACTTCCA_PP1_COUPOE	CoupOE	CapEC_PP	1.08703	-8.5368			ATCCGTCAGACTTCCA_PP1_COUPOE	2.9487	0.1515	2.11	2.967	0.0685	0.1087	0.038	0	0.1515	0.0371	0.414
	ATCCGTCAGATGCAGC_PP1_COUPOE	CoupOE	PCV	-2.07973	1.78199			ATCCGTCAGATGCAGC_PP1_COUPOE	3.1927	1.013	1.7838	3.0804	0.0192	0.0351	0.0278	0	0.4843	1.5611	1.6315
	ATCCGTCAGCGAGTAC_PP1_COUPOE	CoupOE	PCV	-0.62444	2.21176			ATCCGTCAGCGAGTAC_PP1_COUPOE	3.2162	0.7172	1.9317	3.8027	0.0259	0.0201	0.0641	0.1423	0.2432	1.8872	1.9427
	ATCCGTCAGGAACGCT_PP1_COUPOE	CoupOE	CapEC_PP	1.82393	-7.74096			ATCCGTCAGGAACGCT_PP1_COUPOE	3.3119	0.3486	1.4139	3.28	0.084	0.1545	0.026	0.0132	0.0323	0.0799	0.2705
	ATCCGTCCAACCAACT_PP1_COUPOE	CoupOE	CapEC_PP	1.53328	-5.32651			ATCCGTCCAACCAACT_PP1_COUPOE	2.8344	0.7778	2.2108	2.5764	0.3612	0	0.0182	0	0.3779	0.0533	0.0372
	ATCCGTCCAATTCGTG_PP1_COUPOE	CoupOE	CapEC_PP	1.32098	-9.00632			ATCCGTCCAATTCGTG_PP1_COUPOE	2.6466	0.0759	2.0493	2.6328	0.0444	0	0.0843	0	0.0285	0.2484	0.0999
	ATCCGTCTCTCAACGA_PP1_COUPOE	CoupOE	CapEC_PP	2.44591	-5.62642			ATCCGTCTCTCAACGA_PP1_COUPOE	2.4106	0.0582	1.1209	2.2748	0.4117	0	0.0971	0.1766	0.0201	0.1142	0.0727
	ATCCTATCAGGATCTT_PP1_COUPOE	CoupOE	CapEC_PP	-4.40682	-6.96459			ATCCTATCAGGATCTT_PP1_COUPOE	0.0231	0.0316	1.6388	0.6906	1.0117	0	0.1031	0	0.0097	0	0.0347
	ATCCTATTCGACGCGT_PP1_COUPOE	CoupOE	PCV	-1.2836	3.37747			ATCCTATTCGACGCGT_PP1_COUPOE	3.0555	0.2603	2.1047	3.4178	0.323	0.1175	0.0175	0.0031	0.479	1.5184	1.9673
	ATCGATGAGCCAACCC_PP1_COUPOE	CoupOE	CapEC_PP	-1.08854	-3.54183			ATCGATGAGCCAACCC_PP1_COUPOE	0.0927	0	0.8588	2.5761	0.5526	0	0.0504	0	2.5197	0.0376	0
	ATCGATGAGGGAGGGT_PP1_COUPOE	CoupOE	CapEC_PP	0.445729	-7.06771			ATCGATGAGGGAGGGT_PP1_COUPOE	2.5657	0.1189	2.1017	3.0656	0.1837	0	0.0045	0	0.3129	0.0289	0.0308
	ATCGATGCAGGGAGAG_PP1_COUPOE	CoupOE	CapEC_PP	4.34912	-6.19552			ATCGATGCAGGGAGAG_PP1_COUPOE	3.1826	0.36	1.0701	2.2177	0.0218	0.2238	0.8955	0.2938	0.4224	0.1762	0.7625
	ATCGATGCATCCGAAT_PP1_COUPOE	CoupOE	CapEC_PP	2.07035	-7.06656			ATCGATGCATCCGAAT_PP1_COUPOE	2.5179	0.0261	2.0993	2.6086	0.1926	0.0384	0.0348	0	0.1459	0.0337	0.1012
	ATCGATGGTAATCAAG_PP1_COUPOE	CoupOE	PCV	-2.84449	5.26422			ATCGATGGTAATCAAG_PP1_COUPOE	3.2534	0.4739	1.9729	1.7402	0	0.073	0.1458	0	0.2568	0.7727	2.5271
	ATCGATGGTCGTGGAA_PP1_COUPOE	CoupOE	CapEC_PP	-6.46371	-7.01504			ATCGATGGTCGTGGAA_PP1_COUPOE	0.1629	0.0047	1.8411	0.8245	1.1414	0	0.023	0	0.0048	0.0107	0.01
	ATCGATGGTGAAAGTT_PP1_COUPOE	CoupOE	CapEC_PP	-2.88527	-4.6294			ATCGATGGTGAAAGTT_PP1_COUPOE	0.0876	0	1.6067	1.7254	1.3581	0	0	0	0.0633	0	0
	ATCGATGGTTGAGTCT_PP1_COUPOE	CoupOE	PCV	-1.84416	3.38447			ATCGATGGTTGAGTCT_PP1_COUPOE	2.9444	0.474	1.9414	1.9676	0.0086	0	0.0478	0.008	0.8521	1.4016	2.8829
	ATCGCCTCAAGACTGG_PP1_COUPOE	CoupOE	CapEC_PP	4.23306	-6.36493			ATCGCCTCAAGACTGG_PP1_COUPOE	3.887	0.3835	0.7793	2.9329	0.0237	0.144	2.4654	0.4248	0.0406	0.1583	1.1075
	ATCGCCTGTCCGAAGA_PP1_COUPOE	CoupOE	HEC	-6.17617	3.20171			ATCGCCTGTCCGAAGA_PP1_COUPOE	4.9737	0.0927	1.0243	2.1352	0.0062	0.033	4.784	2.1401	0.6591	0.1959	2.2817
	ATCGGATAGGAACGAA_PP1_COUPOE	CoupOE	CapEC_PP	-1.11486	-3.98649			ATCGGATAGGAACGAA_PP1_COUPOE	2.2086	0.0473	1.4677	2.5375	0.1668	0	0.0094	0.0205	0.0053	0.0249	0.0161
	ATCGGATCACCTGCGA_PP1_COUPOE	CoupOE	CapEC_PP	2.38323	-5.74865			ATCGGATCACCTGCGA_PP1_COUPOE	2.6837	0.0867	1.2388	2.6958	0.0302	0.0301	0.0186	0.0068	0	0	0.2093
	ATCGGATCACGCTGAC_PP1_COUPOE	CoupOE	PCV	-2.61686	4.85677			ATCGGATCACGCTGAC_PP1_COUPOE	3.3579	0.6034	1.9192	2.4494	0.061	0.145	0.059	0.0166	0.3093	1.0925	2.4712
	ATCGGATCATTACTCT_PP1_COUPOE	CoupOE	CapEC_PP	1.39451	-7.41888			ATCGGATCATTACTCT_PP1_COUPOE	3.2358	0.0035	2.8637	2.9797	0.1181	0	0.2126	0	0.465	0.0011	0.0871
	ATCGGATTCAGTGTTG_PP1_COUPOE	CoupOE	PCV	-2.13178	2.29228			ATCGGATTCAGTGTTG_PP1_COUPOE	2.4617	0.6885	1.3038	2.522	0	0	0.0305	0.0064	1.2721	2.044	1.9117
	ATCGGCGGTGCATTTG_PP1_COUPOE	CoupOE	CapEC_PP	1.21216	-5.3592			ATCGGCGGTGCATTTG_PP1_COUPOE	3.2953	0.1215	2.3793	2.6603	0.3005	0	0.0185	0	0.182	0.0059	0.0422
	ATCGGCGTCTGTCCCA_PP1_COUPOE	CoupOE	CapEC_PP	1.66785	-5.32772			ATCGGCGTCTGTCCCA_PP1_COUPOE	1.9826	0.1365	1.7687	2.3953	0.7024	0	0.0079	0	0.0616	0	0.0406
	ATCGTAGAGTCTTCGA_PP1_COUPOE	CoupOE	CapEC_PP	1.84477	-5.97235			ATCGTAGAGTCTTCGA_PP1_COUPOE	3.3502	0.2469	2.4981	2.7016	0.14	0	0.0444	0	0.1285	0.0043	0.1082
	ATCGTAGAGTGCTCAT_PP1_COUPOE	CoupOE	CapEC_PP	2.75185	-6.13659			ATCGTAGAGTGCTCAT_PP1_COUPOE	2.8548	0.1376	1.9124	2.862	0.1425	0.0177	0.0152	0	0.0096	0.0266	0.1042
	ATCGTAGCAGAGGGTT_PP1_COUPOE	CoupOE	CapEC_PP	0.415793	-4.78817			ATCGTAGCAGAGGGTT_PP1_COUPOE	1.3001	0.0169	1.6429	2.4788	0.1284	0	0.004	0	0.234	0	0.0445
	ATCGTCCCAAGAGGCT_PP1_COUPOE	CoupOE	CapEC_PP	4.65646	-5.83921			ATCGTCCCAAGAGGCT_PP1_COUPOE	2.1204	0.0785	0.7425	0.9308	0.1343	0	1.4845	0.3092	0.7786	0.1697	1.2457
	ATCGTCCCACGGATCC_PP1_COUPOE	CoupOE	PCV	-0.875798	2.97388			ATCGTCCCACGGATCC_PP1_COUPOE	3.3657	0.8635	2.2329	2.7104	0.1376	0.0172	0.2411	0.0127	1.1157	2.3412	3.272
	ATCGTCCGTCCACACG_PP1_COUPOE	CoupOE	HEC	-6.11954	3.47714			ATCGTCCGTCCACACG_PP1_COUPOE	4.9108	0.1818	0.9265	2.6962	0.0741	0.1886	5.9794	1.5795	0.2303	0.5808	2.5381
	ATCGTGAAGCCGTTGC_PP1_COUPOE	CoupOE	CapEC_PP	3.746	-7.05863			ATCGTGAAGCCGTTGC_PP1_COUPOE	3.7031	0.1736	0.8885	2.5623	0.0286	0.0441	2.2172	0.3828	0.2464	0.1826	0.4638
	ATCGTGAAGTACCATC_PP1_COUPOE	CoupOE	CapEC_PP	1.79192	-5.46154			ATCGTGAAGTACCATC_PP1_COUPOE	3.2765	0.4306	2.5978	2.4358	0.4319	0	0.0285	0	0.2498	0.0125	0.0057
	ATCGTGACAGCCGGTT_PP1_COUPOE	CoupOE	CapEC_PP	0.623029	-4.52014			ATCGTGACAGCCGGTT_PP1_COUPOE	2.7648	0.1568	2.0995	2.4287	0.3065	0	0.065	0	0.1293	0.0026	0.0169
	ATCGTGAGTCTACAGT_PP1_COUPOE	CoupOE	CapEC_PP	0.991328	-7.85356			ATCGTGAGTCTACAGT_PP1_COUPOE	2.8143	0.1319	2.0414	3.3038	0.0659	0.006	0.0187	0	0.051	0.1115	0.1146
	ATCTTCAAGGCCCAAA_PP1_COUPOE	CoupOE	CapEC_PP	3.91954	-6.85454			ATCTTCAAGGCCCAAA_PP1_COUPOE	3.7195	0.2358	0.9733	2.8605	0.0241	0.0974	0.6822	0.1728	0.1445	0.3086	0.4969
	ATCTTCAGTGAGTAAT_PP1_COUPOE	CoupOE	CRP	4.68264	-3.97041			ATCTTCAGTGAGTAAT_PP1_COUPOE	2.01	0.2678	0.7875	1.8977	0.0417	0.0017	0.1113	0	0.0186	0.0317	0.0341
	ATCTTCATCTCACGAA_PP1_COUPOE	CoupOE	CapEC_PP	1.81527	-7.37156			ATCTTCATCTCACGAA_PP1_COUPOE	3.048	0.5897	1.2457	3.3259	0.041	0	0.0463	0.016	0.0494	0.065	0.0345
	ATCTTCATCTTGCAAG_PP1_COUPOE	CoupOE	CapEC_PP	2.41134	-6.24435			ATCTTCATCTTGCAAG_PP1_COUPOE	2.1614	0.1572	1.0922	2.5283	0.0848	0.076	0.3443	0.0481	0.4083	0.201	0.3264
	ATGAAAGGTCAGACGA_PP1_COUPOE	CoupOE	HEC	-6.15767	3.40406			ATGAAAGGTCAGACGA_PP1_COUPOE	4.5073	0.2655	0.8218	2.6691	0.0953	0.3047	5.2938	1.1709	0.4283	0.796	2.0241
	ATGAAAGGTGCGACAA_PP1_COUPOE	CoupOE	CapEC_PP	-4.01107	-7.33093			ATGAAAGGTGCGACAA_PP1_COUPOE	0.0092	0.0371	2.0537	1.423	0.8295	0	0.1607	0	0.0046	0	0
	ATGAAAGGTTTCTATC_PP1_COUPOE	CoupOE	PCV	-2.32112	3.85394			ATGAAAGGTTTCTATC_PP1_COUPOE	3.1655	0.5195	1.754	2.9985	0.1598	0	0.0974	0	0.283	1.7077	2.0819
	ATGACCATCTGCAGCG_PP1_COUPOE	CoupOE	CapEC_PP	4.68633	-6.23737			ATGACCATCTGCAGCG_PP1_COUPOE	4.3054	0.1513	0.9621	2.6386	0	0.0439	4.2924	0.9946	0.1219	0.0689	1.1028
	ATGACCATCTGGACTA_PP1_COUPOE	CoupOE	CapEC_PP	-0.17745	-9.35752			ATGACCATCTGGACTA_PP1_COUPOE	3.0341	0.5068	1.7412	3.6685	0.239	0	0.0384	0	0	0.0608	0.0439
	ATGAGGGGTTTAAGGA_PP1_COUPOE	CoupOE	PCV	-1.63238	2.08			ATGAGGGGTTTAAGGA_PP1_COUPOE	3.3617	0.4577	1.738	3.4725	0	0.0054	0.0083	0.0158	0.3961	2.1924	2.2852
	ATGAGGGTCATGGTAC_PP1_COUPOE	CoupOE	CapEC_PP	3.34551	-5.03143			ATGAGGGTCATGGTAC_PP1_COUPOE	2.9566	0.217	1.1814	2.3838	0.265	0.3989	0.0938	0.0026	0.0138	0.0841	0.1562
	ATGAGGGTCTGATGGT_PP1_COUPOE	CoupOE	CapEC_PP	0.717913	-7.14094			ATGAGGGTCTGATGGT_PP1_COUPOE	2.9607	0.1694	2.2305	3.0691	0.3524	0.0162	0.0161	0	0.1371	0.1013	0.0474
	ATGAGTCGTCATCACA_PP1_COUPOE	CoupOE	HEC	-5.96253	2.45976			ATGAGTCGTCATCACA_PP1_COUPOE	4.5962	0.1522	1.0247	2.1479	0.0241	0.3438	6.0858	1.4676	0.2052	0.3058	2.3567
	ATGAGTCTCCAACTAG_PP1_COUPOE	CoupOE	PCV	-3.49968	5.03737			ATGAGTCTCCAACTAG_PP1_COUPOE	3.4014	1.2348	2.0819	1.9948	0	0	0.0995	0	0.3049	0.7343	3.1789
	ATGATCGGTACCCACG_PP1_COUPOE	CoupOE	CRP	4.93326	-4.55048			ATGATCGGTACCCACG_PP1_COUPOE	2.327	0.2125	1.0433	2.1301	0.03	0	0.022	0	0	0.0461	0.0145
	ATGATCGTCGGTAAGG_PP1_COUPOE	CoupOE	CapEC_PP	4.37361	-6.07914			ATGATCGTCGGTAAGG_PP1_COUPOE	3.4297	0.1142	1.1545	2.5436	0.0583	0.2032	2.0814	0.2999	0.3324	0.1025	0.5221
	ATGCATGAGAGGATGA_PP1_COUPOE	CoupOE	HEC	-4.97925	3.06213			ATGCATGAGAGGATGA_PP1_COUPOE	4.219	0.1015	1.0613	3.1986	0.0019	0.0314	2.6528	0.5888	0.148	0.5233	1.4117
	ATGCATGAGATTGACA_PP1_COUPOE	CoupOE	HEC	-6.66852	2.97041			ATGCATGAGATTGACA_PP1_COUPOE	4.4771	0.0532	0.6973	2.4955	0	0	4.571	1.5486	0.0177	0.075	1.0865
	ATGCCTCAGAACCCGA_PP1_COUPOE	CoupOE	CapEC_PP	0.372351	-9.43968			ATGCCTCAGAACCCGA_PP1_COUPOE	2.7737	0.2793	1.5443	3.2973	0.2266	0	0.0095	0	0.019	0.2181	0.111
	ATGCCTCAGATCGGTG_PP1_COUPOE	CoupOE	PCV	-1.81469	1.9538			ATGCCTCAGATCGGTG_PP1_COUPOE	3.2628	0.2174	1.1839	3.771	0	0	0.0482	0	0.0582	1.2067	2.1211
	ATGCCTCGTCATATGC_PP1_COUPOE	CoupOE	HEC	-7.15332	2.75262			ATGCCTCGTCATATGC_PP1_COUPOE	4.8601	0.2454	1.056	1.413	0.0414	0.0363	4.9283	1.6103	0.2124	0.3191	2.4247
	ATGCCTCTCGAACACT_PP1_COUPOE	CoupOE	CapEC_PP	0.690888	-8.01689			ATGCCTCTCGAACACT_PP1_COUPOE	2.5905	0.072	1.6273	3.0502	0.1616	0.0367	0.0376	0	0.1496	0.1281	0.1309
	ATGCCTCTCGCCAACG_PP1_COUPOE	CoupOE	HEC	-6.45964	2.47387			ATGCCTCTCGCCAACG_PP1_COUPOE	5.1047	0.2792	0.7524	1.9728	0.0177	0.0087	5.5523	1.1475	0.0505	0.4287	2.7726
	ATGCGATAGGTTTACC_PP1_COUPOE	CoupOE	PCV	-1.3631	2.88734			ATGCGATAGGTTTACC_PP1_COUPOE	3.1862	0.2835	2.1247	2.8402	0	0.0063	0.0575	0	0.5957	1.3719	2.6697
	ATGCGATCACAGTCCG_PP1_COUPOE	CoupOE	CapEC_PP	3.16532	-7.83531			ATGCGATCACAGTCCG_PP1_COUPOE	3.2494	0.3493	1.5002	3.4381	0.3794	0.0189	0.0255	0	0.0067	0.5131	0.0695
	ATGCGATGTAAGGCTG_PP1_COUPOE	CoupOE	CapEC_PP	1.69836	-7.82585			ATGCGATGTAAGGCTG_PP1_COUPOE	3.1493	0.1755	2.1124	3.0184	0.0462	0.0491	0.0099	0	0	0.0154	0.1317
	ATGCGATGTCGAGTGA_PP1_COUPOE	CoupOE	HEC	-6.06393	3.56077			ATGCGATGTCGAGTGA_PP1_COUPOE	4.4874	0.1007	1.1737	3.1921	0.003	0.3109	5.2582	1.6324	0.407	0.1657	1.7166
	ATGCGATTCTACGGTA_PP1_COUPOE	CoupOE	CapEC_PP	-6.15035	-6.06038			ATGCGATTCTACGGTA_PP1_COUPOE	2.4287	0.0753	1.3538	2.366	0.1846	0	0.0093	0.0352	0	0.0548	0.0536
	ATGGAGGAGGCGTTGA_PP1_COUPOE	CoupOE	CapEC_PP	1.47294	-5.37002			ATGGAGGAGGCGTTGA_PP1_COUPOE	2.9968	0.1287	2.5645	2.259	0.1993	0.0459	0.0179	0	0.1638	0.0263	0.0717
	ATGGAGGAGGTAATCA_PP1_COUPOE	CoupOE	CapEC_PP	3.07373	-4.56898			ATGGAGGAGGTAATCA_PP1_COUPOE	2.072	0.4459	1.2131	2.6805	0.1018	0	0.5171	0	0.6121	0.1465	0.0483
	ATGGAGGGTGGGATTG_PP1_COUPOE	CoupOE	CapEC_PP	-6.45973	-6.41304			ATGGAGGGTGGGATTG_PP1_COUPOE	2.5479	0.1144	1.2995	2.6357	0.6146	0	0.0622	0.146	0	0.0408	0.0748
	ATGGAGGTCTGCATAG_PP1_COUPOE	CoupOE	CRP	3.4332	-4.66909			ATGGAGGTCTGCATAG_PP1_COUPOE	2.4352	0.4079	1.4617	2.1745	0.0511	0.06	0.0788	0	0.0331	0.0676	0.0118
	ATGGATCTCCTCAGGG_PP1_COUPOE	CoupOE	HEC	-5.79942	2.44013			ATGGATCTCCTCAGGG_PP1_COUPOE	4.4611	0.158	1.0918	2.8867	0	0.2504	5.5637	1.4721	0.2294	0.3535	2.3292
	ATGGGAGAGGCTCTAT_PP1_COUPOE	CoupOE	CapEC_PP	4.62053	-6.05178			ATGGGAGAGGCTCTAT_PP1_COUPOE	3.1869	0.0286	0.8305	1.1512	0.0171	0	1.7666	0.7919	0.2073	0.2306	1.1463
	ATGGGAGTCACTGTCC_PP1_COUPOE	CoupOE	PCV	-3.23795	5.00293			ATGGGAGTCACTGTCC_PP1_COUPOE	3.211	0.5429	1.5604	2.5062	0	0.1016	0.1128	0	0.1099	0.6794	2.0925
	ATGGGTTAGGCATTTC_PP1_COUPOE	CoupOE	CapEC_PP	-1.0823	-5.84889			ATGGGTTAGGCATTTC_PP1_COUPOE	2.0029	0.0611	2.343	2.4604	0.7013	0.0502	0.0541	0	0.0922	0.0853	0.0514
	ATGGGTTCATCTCATT_PP1_COUPOE	CoupOE	PCV	-2.90459	5.50999			ATGGGTTCATCTCATT_PP1_COUPOE	2.9863	0.4185	2.0072	2.1825	0.0025	0.065	0.1025	0	0.344	0.7589	2.5667
	ATGGGTTGTTATGTGC_PP1_COUPOE	CoupOE	CapEC_PP	3.64692	-6.94147			ATGGGTTGTTATGTGC_PP1_COUPOE	3.6142	0.6196	0.8679	3.0417	0.0631	0.0639	0.5478	0.0593	0.0615	0.354	0.5505
	ATGGGTTTCCGTGGCA_PP1_COUPOE	CoupOE	CapEC_LP	-1.27516	-12.0759			ATGGGTTTCCGTGGCA_PP1_COUPOE	0.9526	0.3599	0.6963	2.4442	0.1655	0	0.0651	0	0.0158	0.0964	0.0006
	ATGGTTGAGCCTCTCT_PP1_COUPOE	CoupOE	CapEC_PP	2.01669	-4.86569			ATGGTTGAGCCTCTCT_PP1_COUPOE	2.4721	0.1304	1.854	2.3202	0.0994	0	0.0222	0	0	0	0.0438
	ATGGTTGAGGTACTGG_PP1_COUPOE	CoupOE	HEC	-6.47662	3.05578			ATGGTTGAGGTACTGG_PP1_COUPOE	2.4103	0.0448	0.8894	3.4482	0.0601	0	0.5949	0	0.1106	0.4631	0.4906
	ATGGTTGGTGGGTTGA_PP1_COUPOE	CoupOE	CapEC_PP	4.15048	-6.58017			ATGGTTGGTGGGTTGA_PP1_COUPOE	3.462	0.2112	1.2804	2.1389	0.0325	0.0304	1.4954	0.3288	0.5041	0.3165	1.4669
	ATGGTTGTCTACGCGG_PP1_COUPOE	CoupOE	CapEC_PP	1.94284	-6.49696			ATGGTTGTCTACGCGG_PP1_COUPOE	2.4166	0.1156	2.1091	2.7413	0.0989	0	0.0617	0	0.2346	0.0063	0.0447
	ATGTCCCCACTACAGT_PP1_COUPOE	CoupOE	CapEC_PP	1.95546	-7.97505			ATGTCCCCACTACAGT_PP1_COUPOE	3.0927	0.1557	1.7113	3.3767	0.2106	0.0512	0.0164	0	0.0247	0.3015	0.3474
	ATGTCCCCACTACGGC_PP1_COUPOE	CoupOE	CapEC_PP	1.93727	-7.64018			ATGTCCCCACTACGGC_PP1_COUPOE	3.2945	0.2421	1.241	3.4092	0.063	0.0519	0.0407	0.0197	0.0304	0.0946	0.2966
	ATGTCCCGTACCTGTA_PP1_COUPOE	CoupOE	CapEC_PP	-0.00329395	-4.54412			ATGTCCCGTACCTGTA_PP1_COUPOE	2.0524	0.1048	1.7651	2.4557	0.1987	0	0.0279	0	0.0372	0.0039	0.0156
	ATGTCCCGTGGTCCCA_PP1_COUPOE	CoupOE	PCV	-1.62669	4.28198			ATGTCCCGTGGTCCCA_PP1_COUPOE	3.2547	0.2899	2.1403	2.0753	0	0	0.0657	0	1.4293	1.2389	3.3295
	ATGTCCCTCACCTGTC_PP1_COUPOE	CoupOE	CapEC_LP	-1.57845	-11.0483			ATGTCCCTCACCTGTC_PP1_COUPOE	1.8616	0.1514	1.0987	3.1814	0.0556	0	0.0884	0	0.0105	0.1509	0.0106
	ATGTCCCTCATAGAGA_PP1_COUPOE	CoupOE	HEC	-6.74772	2.60251			ATGTCCCTCATAGAGA_PP1_COUPOE	5.0511	0.309	0.6664	2.5845	0.0058	0.0192	6.1863	1.8798	0.0475	0.1124	1.6533
	ATGTCCCTCGATTGGT_PP1_COUPOE	CoupOE	CapEC_PP	0.793712	-7.25412			ATGTCCCTCGATTGGT_PP1_COUPOE	3.236	0.1132	2.4783	2.8374	0.0644	0	0.0303	0	0.0466	0.0415	0.1545
	ATGTCCCTCTGCGGGT_PP1_COUPOE	CoupOE	CapEC_PP	2.4034	-8.0033			ATGTCCCTCTGCGGGT_PP1_COUPOE	3.1303	0.2608	1.8697	2.9657	0.0541	0.041	0.0384	0	0.0298	0.179	0.4064
	ATGTCTTAGATACCAA_PP1_COUPOE	CoupOE	CapEC_PP	0.231254	-4.0257			ATGTCTTAGATACCAA_PP1_COUPOE	1.6212	0.0463	1.7226	2.5534	0.3998	0	0.0153	0	0.4277	0.0473	0.0065
	ATGTCTTGTGCACATT_PP1_COUPOE	CoupOE	HEC	-6.00503	3.64249			ATGTCTTGTGCACATT_PP1_COUPOE	4.7967	0.143	0.9594	2.9578	0.0316	0.0949	5.7356	1.2532	0.2355	0.5153	2.1451
	ATTACCTAGACTGTTC_PP1_COUPOE	CoupOE	HEC	-6.59096	2.91178			ATTACCTAGACTGTTC_PP1_COUPOE	4.7191	0.3095	1.0686	2.6735	0.0011	0.0701	5.9345	1.4584	0.0735	0.1012	1.3742
	ATTACCTAGCGTTACT_PP1_COUPOE	CoupOE	CapEC_PP	4.12299	-6.60164			ATTACCTAGCGTTACT_PP1_COUPOE	3.6139	0.0841	1.2268	2.683	0.0177	0.1036	0.2625	0.2963	1.201	0.0904	0.6587
	ATTACCTAGGTACATA_PP1_COUPOE	CoupOE	CapEC_PP	0.498899	-9.23545			ATTACCTAGGTACATA_PP1_COUPOE	2.3978	0.2355	1.5559	3.4086	0.1411	0	0.034	0	0	0.0621	0.06
	ATTACCTCATGCGGTC_PP1_COUPOE	CoupOE	CapEC_PP	2.43067	-8.09967			ATTACCTCATGCGGTC_PP1_COUPOE	2.9476	0.1004	1.9359	3.3075	0.0869	0	0.003	0	0.0298	0.313	0.1283
	ATTACCTGTGCATACT_PP1_COUPOE	CoupOE	CapEC_PP	-0.597	-8.54851			ATTACCTGTGCATACT_PP1_COUPOE	1.5618	0.13	0.6626	3.7245	0.0234	0	0.0747	0	0.1044	0.3404	0.469
	ATTACTCAGCTGAAAT_PP1_COUPOE	CoupOE	CapEC_PP	1.65391	-5.62585			ATTACTCAGCTGAAAT_PP1_COUPOE	3.2676	0.1361	1.9185	2.6675	0.3157	0.0134	0.0748	0.0027	0.0036	0.1293	0.1271
	ATTACTCAGTGGTGAC_PP1_COUPOE	CoupOE	CapEC_PP	2.5371	-6.27582			ATTACTCAGTGGTGAC_PP1_COUPOE	2.8634	0.2406	1.5732	2.8329	0.1946	0.0125	0.0176	0.0247	0.0364	0.0753	0.0636
	ATTACTCGTGATCATC_PP1_COUPOE	CoupOE	CapEC_PP	0.876276	-9.39377			ATTACTCGTGATCATC_PP1_COUPOE	2.9162	0.3007	1.5279	3.7782	0.4569	0	0.1119	0.0037	0	0.1003	0.0814
	ATTACTCTCGAGTGGA_PP1_COUPOE	CoupOE	HEC	-6.38421	4.4374			ATTACTCTCGAGTGGA_PP1_COUPOE	4.8922	0.1353	0.9032	2.9765	0.0075	0	4.9935	1.6157	0.3888	0.5717	1.8905
	ATTACTCTCTGTCGCT_PP1_COUPOE	CoupOE	CapEC_PP	1.75003	-5.55779			ATTACTCTCTGTCGCT_PP1_COUPOE	2.322	0.1	1.6222	2.2004	0.1736	0.0294	0.0648	0	0.0924	0.0139	0.1213
	ATTATCCAGCCGGAAT_PP1_COUPOE	CoupOE	CapEC_PP	-6.21054	-7.06935			ATTATCCAGCCGGAAT_PP1_COUPOE	0.0064	0.0981	1.7133	0.7198	1.3022	0	0.106	0	0.0169	0	0.0061
	ATTCACTAGCGCTGAA_PP1_COUPOE	CoupOE	CapEC_PP	-2.70146	-5.56128			ATTCACTAGCGCTGAA_PP1_COUPOE	0.1107	0	1.3455	1.4958	0.7539	0	0	0	0.297	0	0
	ATTCACTAGGTATTGA_PP1_COUPOE	CoupOE	PCV	-2.63879	5.04423			ATTCACTAGGTATTGA_PP1_COUPOE	3.1341	0.431	2.1541	2.3508	0.0123	0.0568	0.0785	0.0037	0.4729	0.9207	2.685
	ATTCACTAGTTGCCCG_PP1_COUPOE	CoupOE	CapEC_PP	-4.74099	-8.31921			ATTCACTAGTTGCCCG_PP1_COUPOE	2.2584	0.6581	1.6423	2.3713	0.1315	0.5504	0.0319	0	0	0.0157	0.1087
	ATTCACTTCGGACGTC_PP1_COUPOE	CoupOE	CapEC_PP	-4.66189	-8.27559			ATTCACTTCGGACGTC_PP1_COUPOE	0.5378	0.0107	1.4971	1.2941	0.6931	0	0.0185	0	0	0.0098	0.0059
	ATTCAGGTCTTCACGC_PP1_COUPOE	CoupOE	CapEC_PP	0.79028	-7.52789			ATTCAGGTCTTCACGC_PP1_COUPOE	3.0138	0.1581	1.5841	3.1955	0.4362	0.0117	0.0224	0	0.2414	0.0296	0.1134
	ATTCATCAGCGCCTCA_PP1_COUPOE	CoupOE	CapEC_PP	3.33644	-6.35625			ATTCATCAGCGCCTCA_PP1_COUPOE	3.0549	0.1615	1.7556	2.9153	0.0232	0.0415	0.0579	0	0.0229	0.0409	0.2449
	ATTCATCTCTGGAGAG_PP1_COUPOE	CoupOE	PCV	-1.83903	4.53529			ATTCATCTCTGGAGAG_PP1_COUPOE	3.0878	0.2433	1.7698	2.964	0.0048	0.4362	0.0274	0	0.3828	0.535	2.2616
	ATTCCATCAAAGGGCT_PP1_COUPOE	CoupOE	PCV	-2.8461	5.77331			ATTCCATCAAAGGGCT_PP1_COUPOE	2.7456	0.268	1.6201	2.42	0	0.0627	0.0435	0.0166	0.0739	1.4712	2.3601
	ATTCCATGTGTAGCAG_PP1_COUPOE	CoupOE	CapEC_PP	1.43921	-8.4986			ATTCCATGTGTAGCAG_PP1_COUPOE	2.8745	0.4265	2.1031	3.2711	0.1754	0.0774	0.0518	0	0.1207	0.2787	0.3261
	ATTCCCGAGAGATCGC_PP1_COUPOE	CoupOE	PCV	-3.53099	3.53825			ATTCCCGAGAGATCGC_PP1_COUPOE	3.8615	0.3663	1.4621	2.8334	0.0804	0.0414	1.3257	0.1394	0.3265	1.1054	2.1841
	ATTCCCGAGATCCCGC_PP1_COUPOE	CoupOE	CapEC_PP	3.31067	-5.63615			ATTCCCGAGATCCCGC_PP1_COUPOE	1.4302	0.1474	1.3237	1.5795	0.742	0.0913	0.0365	0.0127	0.063	0.1066	0.1221
	ATTCCCGCACGAAGAC_PP1_COUPOE	CoupOE	CapEC_LP	-0.528555	-11.0618			ATTCCCGCACGAAGAC_PP1_COUPOE	2.6868	0.08	1.3131	2.8542	0.0775	0.042	0.0123	0	0.0119	0.0705	0.1442
	ATTCCCGCAGAGTTGG_PP1_COUPOE	CoupOE	CapEC_PP	-0.484496	-8.58803			ATTCCCGCAGAGTTGG_PP1_COUPOE	2.4932	0.1513	1.8388	3.3317	0.1002	0.0272	0.1253	0.0065	0.0158	0.0458	0.0215
	ATTCCCGTCTAGGCCG_PP1_COUPOE	CoupOE	CapEC_PP	-6.06674	-6.29173			ATTCCCGTCTAGGCCG_PP1_COUPOE	2.934	0.1343	1.265	2.7715	0.223	0.053	0.0218	0	0.0417	0.0084	0.0107
	ATTCCTACAGGCCTGT_PP1_COUPOE	CoupOE	HEC	-7.43385	3.4479			ATTCCTACAGGCCTGT_PP1_COUPOE	5.5121	0.1709	0.832	2.8259	0.0104	0.0103	6.7016	2.0457	0.2448	0.2667	2.0763
	ATTCGTTCAAAGCAAT_PP1_COUPOE	CoupOE	CapEC_PP	0.695986	-7.66865			ATTCGTTCAAAGCAAT_PP1_COUPOE	2.1683	0.093	1.5481	3.6266	0.2643	0.0821	0.1058	0	0.1228	0.0458	0.064
	ATTCGTTCATACACCA_PP1_COUPOE	CoupOE	CapEC_LP	-1.38755	-11.1866			ATTCGTTCATACACCA_PP1_COUPOE	1.7292	0.0712	0.7882	2.9591	0.3243	0	0.1399	0	0	0.0303	0.0222
	ATTCGTTTCGGCGATC_PP1_COUPOE	CoupOE	PCV	-2.8025	4.52904			ATTCGTTTCGGCGATC_PP1_COUPOE	3.2118	0.3558	2.0273	3.0582	0.1487	0.0259	0.3708	0.0009	0.2155	1.6476	2.2342
	ATTCTACCAGACACAG_PP1_COUPOE	CoupOE	CapEC_PP	0.688499	-8.84276			ATTCTACCAGACACAG_PP1_COUPOE	2.8231	0.4067	1.4859	3.6535	0.1345	0.0165	0.1149	0	0.0243	0.2439	0.0592
	ATTCTTGAGCCAGAGT_PP1_COUPOE	CoupOE	HEC	-5.33077	2.72763			ATTCTTGAGCCAGAGT_PP1_COUPOE	4.4326	0.1919	1.0046	2.5115	0.0088	1.3736	5.6361	1.1846	0.2407	0.4442	2.3877
	ATTCTTGAGCCTCACG_PP1_COUPOE	CoupOE	CapEC_PP	2.44902	-7.29401			ATTCTTGAGCCTCACG_PP1_COUPOE	3.659	0.4458	1.6403	2.8072	0.0559	0.1277	0.8696	0.5262	0.203	0.3537	1.0349
	ATTCTTGTCGGCTGTG_PP1_COUPOE	CoupOE	CapEC_PP	0.860513	-9.71128			ATTCTTGTCGGCTGTG_PP1_COUPOE	3.4413	0.3274	1.5789	3.9285	0.0667	0.058	0.0515	0	0	0.2931	0.2507
	ATTCTTGTCGTCGATA_PP1_COUPOE	CoupOE	CapEC_PP	2.65013	-6.49094			ATTCTTGTCGTCGATA_PP1_COUPOE	3.3013	0.38	2.0324	2.8334	0.1518	0.0464	0.059	0	0.0061	0.0448	0.0995
	ATTGGGTAGCGGGTAT_PP1_COUPOE	CoupOE	CapEC_PP	-0.901755	-6.46089			ATTGGGTAGCGGGTAT_PP1_COUPOE	2.9667	0.4079	1.9594	3.6211	0.2064	0	0.0475	0	0.4234	0.0509	0.0751
	ATTGGGTCAACACACT_PP1_COUPOE	CoupOE	HEC	-6.59365	3.67009			ATTGGGTCAACACACT_PP1_COUPOE	5.0072	0.1375	1.0776	2.9801	0.1485	0.0241	6.5088	0.9304	0.3067	0.6925	2.1017
	ATTGGGTCAAGATGTA_PP1_COUPOE	CoupOE	CapEC_PP	2.70155	-5.76044			ATTGGGTCAAGATGTA_PP1_COUPOE	3.2061	0.1243	1.6577	2.9209	0.0734	0.6157	0.0459	0	0.0442	0.1541	0.0503
	ATTGGGTCAGGTACGA_PP1_COUPOE	CoupOE	HEC	-8.3107	3.52815			ATTGGGTCAGGTACGA_PP1_COUPOE	4.7926	0.3599	1.2017	1.0839	0.0085	0	5.0732	1.4089	0.6427	0.4913	2.4457
	ATTGGGTGTAACGTTC_PP1_COUPOE	CoupOE	CapEC_PP	-6.65114	-5.46257			ATTGGGTGTAACGTTC_PP1_COUPOE	1.8396	0.366	1.2977	2.4451	0.286	0.2391	0.1886	0	0	0.0766	0.0366
	ATTGGGTTCCCTGTTG_PP1_COUPOE	CoupOE	CapEC_PP	2.78912	-7.30803			ATTGGGTTCCCTGTTG_PP1_COUPOE	3.3262	0.2987	1.3376	2.8723	0.1382	0.19	0.1537	0.206	0.1888	0.0916	0.5268
	ATTGTTCCAAGGGCAT_PP1_COUPOE	CoupOE	PCV	-1.41507	2.47004			ATTGTTCCAAGGGCAT_PP1_COUPOE	3.1969	0.7114	1.9618	2.8485	0.0446	0.1616	0.142	0.0239	0.5795	2.0781	2.8335
	ATTGTTCCACCTTCGT_PP1_COUPOE	CoupOE	CapEC_PP	2.75249	-6.03815			ATTGTTCCACCTTCGT_PP1_COUPOE	2.8326	0.2432	1.8623	2.5661	0.2002	0.0307	0.0142	0	0	0.0171	0.209
	ATTGTTCGTAGGATAT_PP1_COUPOE	CoupOE	CapEC_PP	-5.43604	-7.34761			ATTGTTCGTAGGATAT_PP1_COUPOE	0.0025	0.0413	1.8169	1.0328	0.4066	0	0.1153	0	0.0261	0	0
	ATTGTTCTCGCGGTAC_PP1_COUPOE	CoupOE	CapEC_PP	-4.98564	-8.32991			ATTGTTCTCGCGGTAC_PP1_COUPOE	0.3198	0.0078	1.9898	1.2569	0.5361	0.055	0.0389	0	0.0224	0.0059	0.0025
	ATTTACCAGAAATGGG_PP1_COUPOE	CoupOE	CapEC_PP	3.41959	-6.40483			ATTTACCAGAAATGGG_PP1_COUPOE	2.8506	0.1305	2.0096	2.1111	0.3089	0.0827	0.3809	0.0449	0.1065	0.0318	0.564
	ATTTACCAGACGCTCC_PP1_COUPOE	CoupOE	HEC	-8.1346	3.137			ATTTACCAGACGCTCC_PP1_COUPOE	5.2155	0.1517	1.2029	1.3645	0.0175	0	4.1347	1.2687	0.5248	0.363	2.5472
	ATTTACCGTCATATGC_PP1_COUPOE	CoupOE	PCV	-3.9416	4.41901			ATTTACCGTCATATGC_PP1_COUPOE	3.4073	0.6314	1.9056	2.516	0	0.5071	0.1388	0	0.0854	0.5746	1.9497
	ATTTACCGTCTTACAG_PP1_COUPOE	CoupOE	CapEC_PP	0.796674	-6.27997			ATTTACCGTCTTACAG_PP1_COUPOE	3.1131	0.1852	2.4693	2.6553	0.1893	0	0.084	0	0.6161	0.0089	0.0383
	ATTTACCGTGTTTCTT_PP1_COUPOE	CoupOE	CapEC_PP	-4.93276	-7.61159			ATTTACCGTGTTTCTT_PP1_COUPOE	0.2896	0.0438	1.7914	1.0181	0.7633	0	0.0472	0	0.0436	0	0
	ATTTCACAGCGAGAAA_PP1_COUPOE	CoupOE	CapEC_PP	1.07794	-8.61289			ATTTCACAGCGAGAAA_PP1_COUPOE	2.7534	0.2975	1.5732	3.374	0.1683	0.0818	0.0199	0	0.1336	0.0958	0.1571
	ATTTCACCAAGCGCAA_PP1_COUPOE	CoupOE	CapEC_PP	0.366746	-4.75671			ATTTCACCAAGCGCAA_PP1_COUPOE	2.4378	0.1262	2.3273	2.5778	0.2848	0	0.0124	0	0.3345	0.0096	0.0435
	ATTTCACCATACATCG_PP1_COUPOE	CoupOE	PCV	-1.44955	2.93846			ATTTCACCATACATCG_PP1_COUPOE	3.3483	0.7198	2.3031	1.9088	0	0.0196	0.1961	0	1.2716	1.8207	3.0626
	ATTTCACGTCACTAGT_PP1_COUPOE	CoupOE	CapEC_PP	0.362694	-6.74052			ATTTCACGTCACTAGT_PP1_COUPOE	2.3541	0.0523	1.9172	3.1713	0.099	0	0.0166	0	0.1848	0.0157	0.042
	ATTTCACGTTTACTTC_PP1_COUPOE	CoupOE	CapEC_PP	3.1217	-5.0106			ATTTCACGTTTACTTC_PP1_COUPOE	2.4458	0.2458	1.507	1.8505	0.4055	0.1297	0.3081	0	0.0176	0.031	0.0394
	ATTTCTGAGAATAACC_PP1_COUPOE	CoupOE	CapEC_PP	-0.706398	-3.40292			ATTTCTGAGAATAACC_PP1_COUPOE	0.116	0	1.2821	2.4794	0.5423	0	0	0	1.5872	0.0672	0
	ATTTCTGCAATACGCT_PP1_COUPOE	CoupOE	CapEC_PP	-5.24489	-7.06642			ATTTCTGCAATACGCT_PP1_COUPOE	0.1416	0.1575	1.7774	0.8824	1.2755	0.0974	0.044	0	0.0099	0	0.004
	ATTTCTGGTCTACATG_PP1_COUPOE	CoupOE	CapEC_PP	0.895049	-6.10815			ATTTCTGGTCTACATG_PP1_COUPOE	3.1589	0.0408	2.2431	2.4357	0.2166	0	0.224	0	0.1058	0.0159	0.0231
	CAAAGAAAGCATGCAG_PP1_COUPOE	CoupOE	PCV	-2.39811	5.04919			CAAAGAAAGCATGCAG_PP1_COUPOE	3.0981	0.7643	1.783	2.6415	0.009	0.4184	0.1031	0.0006	0.3279	0.9267	2.0637
	CAAAGAACAGAGCGTA_PP1_COUPOE	CoupOE	CapEC_PP	3.26544	-6.25657			CAAAGAACAGAGCGTA_PP1_COUPOE	2.8766	0.0713	1.2077	2.8509	0.1458	0.3159	0.0297	0	0.0247	0.0867	0.0963
	CAAAGAAGTTCGTGCG_PP1_COUPOE	CoupOE	CapEC_PP	4.34365	-6.29932			CAAAGAAGTTCGTGCG_PP1_COUPOE	3.7118	0.1055	1.0572	2.2191	0.0453	0.1493	2.8529	0.4837	0.2638	0.1138	0.8063
	CAAAGAATCGTCCATC_PP1_COUPOE	CoupOE	CapEC_PP	2.71552	-4.07047			CAAAGAATCGTCCATC_PP1_COUPOE	0.5448	0.2188	0.3784	1.1266	1.1476	2.0285	0.6846	0	0.1128	0.0265	0.0763
	CAAAGAATCTTAGGAC_PP1_COUPOE	CoupOE	CapEC_PP	1.79285	-5.80284			CAAAGAATCTTAGGAC_PP1_COUPOE	2.6323	0.0226	2.157	2.4276	0.2242	0	0	0	0.0771	0	0.0729
	CAACAACAGGACGGAG_PP1_COUPOE	CoupOE	CRP	5.02819	-4.52256			CAACAACAGGACGGAG_PP1_COUPOE	1.9088	0.2063	0.635	1.5563	0.0086	0	0.4955	0.0539	0.0363	0.0393	0.1329
	CAACAACCAGCGGTCT_PP1_COUPOE	CoupOE	Art	-0.451667	-2.38977			CAACAACCAGCGGTCT_PP1_COUPOE	0.3814	0.0578	1.9373	3.0935	1.0061	0.0445	0	0	2.5943	0.0108	0
	CAACAACTCCACTGGG_PP1_COUPOE	CoupOE	CRP	4.4898	-4.06885			CAACAACTCCACTGGG_PP1_COUPOE	2.0615	0.2335	0.679	2.2414	0.0405	0.0069	0.1471	0	0.034	0.0339	0.0595
	CAACAGTCACGCGTCA_PP1_COUPOE	CoupOE	HEC	-7.72748	3.19024			CAACAGTCACGCGTCA_PP1_COUPOE	3.2543	0.1077	0.9201	0.881	0.0418	0	3.7004	0.6525	0.5996	0.3922	1.8709
	CAACCAACATGACTGT_PP1_COUPOE	CoupOE	PCV	-0.993193	2.8808			CAACCAACATGACTGT_PP1_COUPOE	3.1284	0.9353	1.6927	3.7348	0	0	0.1053	0.0261	0.4042	1.737	1.9695
	CAACCAATCGTTCAGA_PP1_COUPOE	CoupOE	PCV	-2.27301	1.28048			CAACCAATCGTTCAGA_PP1_COUPOE	3.4675	0.7324	1.704	3.5417	0	0.0359	0.0144	0.0039	0.4211	1.7569	2.1792
	CAACCTCCAGCTGAAG_PP1_COUPOE	CoupOE	CapEC_PP	3.96698	-6.34686			CAACCTCCAGCTGAAG_PP1_COUPOE	3.4716	0.1137	1.3295	2.7983	0.0877	0.0828	0.2771	0.1281	0.05	0.2638	0.3115
	CAACCTCGTCACGTGC_PP1_COUPOE	CoupOE	HEC	-6.78649	2.64633			CAACCTCGTCACGTGC_PP1_COUPOE	5.1796	0.0779	0.9912	2.8893	0.0105	0.0368	6.6661	1.5692	0.0581	0.132	2.211
	CAACCTCGTCCCGGTA_PP1_COUPOE	CoupOE	PCV	-1.24751	3.30754			CAACCTCGTCCCGGTA_PP1_COUPOE	3.1659	0.406	1.6619	2.9406	0.001	0.0647	0.1715	0.0009	0.7646	1.0113	2.6335
	CAACCTCGTCGATTAC_PP1_COUPOE	CoupOE	CapEC_PP	-2.22949	-5.29771			CAACCTCGTCGATTAC_PP1_COUPOE	1.6012	0.1844	1.9671	3.2814	0.4355	0	0.0097	0	0.0761	0	0.023
	CAACCTCGTGCCCGTA_PP1_COUPOE	CoupOE	HEC	-6.11366	4.302			CAACCTCGTGCCCGTA_PP1_COUPOE	4.5865	0.1314	0.7939	2.5839	0.066	0.6183	5.798	1.223	0.3943	1.0285	2.4414
	CAACCTCTCCAAGAGG_PP1_COUPOE	CoupOE	HEC	-5.93659	3.67892			CAACCTCTCCAAGAGG_PP1_COUPOE	4.8167	0.2314	0.9068	2.9599	0.0266	0.1773	6.2993	1.7341	0.1533	0.4755	2.1943
	CAACCTCTCGCAGATT_PP1_COUPOE	CoupOE	CapEC_PP	2.61231	-7.4025			CAACCTCTCGCAGATT_PP1_COUPOE	3.0383	0.1905	2.0646	2.6407	0.1192	0.2343	0.0232	0.016	0.1329	0.152	0.3421
	CAACCTCTCGGAATTC_PP1_COUPOE	CoupOE	PCV	-1.07154	1.87599			CAACCTCTCGGAATTC_PP1_COUPOE	3.1566	0.8684	2.0762	2.3781	0	0.0123	0.0481	0	0.7649	1.6917	3.0336
	CAACCTCTCGGATACT_PP1_COUPOE	CoupOE	HEC	-5.60516	2.71391			CAACCTCTCGGATACT_PP1_COUPOE	4.7604	0.1034	1.0291	2.4607	0.0548	0.5574	5.6954	1.7539	0.1114	0.3173	2.6903
	CAACGATTCTGGCCAG_PP1_COUPOE	CoupOE	CapEC_PP	0.901406	-6.22119			CAACGATTCTGGCCAG_PP1_COUPOE	3.2472	0.0949	2.3977	2.7367	0.3242	0.0082	0.0758	0	0.1509	0.0668	0.0304
	CAACGGCCAAAGACGC_PP1_COUPOE	CoupOE	CRP	3.77755	-4.70187			CAACGGCCAAAGACGC_PP1_COUPOE	1.7565	0.3959	1.4127	2.1674	0.02	0	0.3944	0	0.0693	0	0.039
	CAACGGCGTGAGATCG_PP1_COUPOE	CoupOE	CapEC_PP	1.93142	-8.10582			CAACGGCGTGAGATCG_PP1_COUPOE	2.9953	0.4919	1.6836	3.2164	0.1168	0.2306	0.0444	0.0118	0.0868	0.1712	0.4981
	CAACGGCGTTCAGTAC_PP1_COUPOE	CoupOE	PCV	-1.81515	2.81396			CAACGGCGTTCAGTAC_PP1_COUPOE	3.2661	0.6256	2.3002	2.6993	0.0059	0.0477	0.0852	0.004	1.3397	1.5764	3.0339
	CAAGAGGAGCCTAGGA_PP1_COUPOE	CoupOE	CapEC_PP	0.848	-8.71867			CAAGAGGAGCCTAGGA_PP1_COUPOE	3.3632	0.5433	1.4169	4.0243	0.0288	0	0.0202	0	0.0122	0.66	0.0575
	CAAGAGGCATCGGATT_PP1_COUPOE	CoupOE	CapEC_LP	-2.32383	-11.4688			CAAGAGGCATCGGATT_PP1_COUPOE	0.1365	0.1162	1.0458	1.1067	0.3222	0	0.0352	0	0.2669	0	0.009
	CAAGAGGGTGCTATTG_PP1_COUPOE	CoupOE	CapEC_PP	1.10401	-8.83392			CAAGAGGGTGCTATTG_PP1_COUPOE	2.8601	0.118	2.1783	3.6803	0.0795	0	0.0961	0	0.01	0.036	0.0799
	CAAGAGGTCGGCTTGG_PP1_COUPOE	CoupOE	PCV	-3.05373	5.16192			CAAGAGGTCGGCTTGG_PP1_COUPOE	3.4908	0.2342	1.4462	1.9697	0	0.3915	0.1096	0	0.1385	0.5847	2.5575
	CAAGCTAAGCTTTGTG_PP1_COUPOE	CoupOE	CapEC_PP	1.69895	-9.92287			CAAGCTAAGCTTTGTG_PP1_COUPOE	3.0994	0.6007	1.2227	3.9246	0.0635	0	0.0113	0	0	0.9207	0.1757
	CAAGCTACAAGACGGT_PP1_COUPOE	CoupOE	CapEC_PP	2.04141	-9.71446			CAAGCTACAAGACGGT_PP1_COUPOE	3.5416	0.1634	1.4258	3.2194	0.0932	0	0.3094	0.1049	0.0555	0.2803	0.4079
	CAAGCTAGTTACGATC_PP1_COUPOE	CoupOE	HEC	-6.6046	2.85168			CAAGCTAGTTACGATC_PP1_COUPOE	4.5852	0.0464	0.7201	2.5611	0	0	5.4207	1.6565	0.0142	0.0292	1.1824
	CAAGCTATCAAAGACA_PP1_COUPOE	CoupOE	HEC	-6.5885	2.85936			CAAGCTATCAAAGACA_PP1_COUPOE	4.3169	0.1758	0.7105	2.4568	0	0.0051	4.1901	1.1591	0.0764	0.1029	1.3948
	CAAGCTATCTCCTGCA_PP1_COUPOE	CoupOE	HEC	-6.48788	2.81831			CAAGCTATCTCCTGCA_PP1_COUPOE	5.0148	0.4906	0.8959	2.6303	0.0147	0.0114	6.4796	2.026	0.0249	0.1375	1.6146
	CAAGGGAAGCCAAGTG_PP1_COUPOE	CoupOE	HEC	-6.8611	2.82027			CAAGGGAAGCCAAGTG_PP1_COUPOE	4.6697	0.1765	1.2644	1.1409	0.0053	0.0092	4.474	1.1727	0.4411	0.5293	2.5134
	CAAGGGAAGCGTGAAC_PP1_COUPOE	CoupOE	CapEC_PP	1.50233	-6.14097			CAAGGGAAGCGTGAAC_PP1_COUPOE	2.5615	0.0191	2.0781	2.6298	0.1031	0.1026	0.0069	0.0044	0.2555	0.0135	0.1585
	CAAGGGACAATAGTGA_PP1_COUPOE	CoupOE	CapEC_PP	2.80724	-5.80282			CAAGGGACAATAGTGA_PP1_COUPOE	2.862	0.1546	1.3367	2.6028	0.1144	0.1349	0.2035	0.1236	0.2163	0.0336	0.3747
	CAAGGGATCAGCGTCG_PP1_COUPOE	CoupOE	CapEC_PP	-2.41948	-8.64446			CAAGGGATCAGCGTCG_PP1_COUPOE	2.5337	0.1805	1.5656	3.8273	0.2263	0	0.1188	0	0	0.0691	0.0177
	CAATACGAGCTCGCAC_PP1_COUPOE	CoupOE	CapEC_LP	-1.35566	-10.944			CAATACGAGCTCGCAC_PP1_COUPOE	1.8545	0.2932	1.1719	2.8851	0.1727	0.0779	0.0522	0	0.0691	0.1403	0.1152
	CAATACGCATCCTGTC_PP1_COUPOE	CoupOE	CapEC_PP	4.01038	-6.59487			CAATACGCATCCTGTC_PP1_COUPOE	3.639	0.1877	1.2467	2.9528	0.0402	0.1257	1.1781	0.2989	0.3864	0.1788	0.8794
	CAATACGGTCGTGGAA_PP1_COUPOE	CoupOE	CRP	-0.69919	-11.8852			CAATACGGTCGTGGAA_PP1_COUPOE	1.1942	0.222	1.3666	2.6982	0.0307	0.0305	0.0894	0	0.2312	0.061	0.0169
	CAATACGGTTGCATGT_PP1_COUPOE	CoupOE	PCV	-1.74517	2.87903			CAATACGGTTGCATGT_PP1_COUPOE	3.3006	0.3549	1.9496	3.0241	0.0072	0.0342	0.106	0.0014	1.1439	1.2422	2.4961
	CAATCGAAGTCCGCGT_PP1_COUPOE	CoupOE	PCV	-2.3397	2.18146			CAATCGAAGTCCGCGT_PP1_COUPOE	3.1801	0.9521	1.8509	3.6127	0.015	0.0675	0.0161	0	0.494	2.0284	1.877
	CAATCGACACAAGCCC_PP1_COUPOE	CoupOE	CapEC_PP	-1.14485	-8.29643			CAATCGACACAAGCCC_PP1_COUPOE	2.7684	0.3845	1.5548	3.3336	0.0518	0.312	0.1249	0.0094	0.197	0.1547	0.5228
	CAATCGACACCCTAAA_PP1_COUPOE	CoupOE	PCV	-2.61229	5.80293			CAATCGACACCCTAAA_PP1_COUPOE	2.3098	0.3504	1.1749	2.8064	0.0086	0.1172	0.0469	0.0142	0.1196	1.3291	1.8632
	CAATCGACAGGTTTAC_PP1_COUPOE	CoupOE	CRP	4.47699	-4.26145			CAATCGACAGGTTTAC_PP1_COUPOE	2.9192	0.1427	0.8828	2.3102	0.0289	0.0141	2.874	0.1472	0.1812	0.0193	0.215
	CAATGACAGCTGCCAC_PP1_COUPOE	CoupOE	CapEC_PP	-0.0894964	-8.32892			CAATGACAGCTGCCAC_PP1_COUPOE	2.2694	0.1253	1.8449	3.3189	0.0559	0.0422	0.0512	0	0	0.0263	0.0189
	CAATGACCAGGACATG_PP1_COUPOE	CoupOE	CapEC_PP	-1.39551	-3.70313			CAATGACCAGGACATG_PP1_COUPOE	0.6533	0.0044	1.4319	2.7074	0.5005	0.2209	0	0	1.4561	0.007	0.0157
	CAATGACCATCGAAGG_PP1_COUPOE	CoupOE	PCV	-2.08639	3.53214			CAATGACCATCGAAGG_PP1_COUPOE	3.2858	0.4398	1.8038	3.2481	0.016	0.2793	0.0272	0.0032	0.5697	1.278	2.2407
	CAATGACTCAGACAAA_PP1_COUPOE	CoupOE	CapEC_PP	0.79037	-8.21575			CAATGACTCAGACAAA_PP1_COUPOE	3.203	0.5376	2.2957	3.6217	0.066	0.1984	0.3242	0	0.004	0.038	0.3071
	CAATGACTCATGTCTT_PP1_COUPOE	CoupOE	PCV	-1.83621	4.35459			CAATGACTCATGTCTT_PP1_COUPOE	3.0719	0.496	1.967	2.9169	0.0642	0.4295	0.0588	0	0.4938	1.1198	2.1303
	CAATTTCAGTCATGCT_PP1_COUPOE	CoupOE	PCV	-3.1054	5.05719			CAATTTCAGTCATGCT_PP1_COUPOE	3.0941	0.5244	2.2871	1.8184	0	0.0205	0.0624	0	0.5186	0.9431	2.776
	CAATTTCCACCAGACC_PP1_COUPOE	CoupOE	HEC	-6.17253	3.57599			CAATTTCCACCAGACC_PP1_COUPOE	5.004	0.0526	0.9372	2.9759	0.0277	0.0118	6.3052	1.2196	0.3041	0.5203	3.1594
	CAATTTCTCTCCTACG_PP1_COUPOE	CoupOE	CapEC_PP	0.810205	-5.20345			CAATTTCTCTCCTACG_PP1_COUPOE	2.6697	0.0523	2.1477	2.478	0.3762	0	0.0353	0	0.3403	0.0233	0.0072
	CACAACAAGATGCCGA_PP1_COUPOE	CoupOE	PCV	-2.95575	5.25824			CACAACAAGATGCCGA_PP1_COUPOE	2.9047	0.2097	1.6047	2.2869	0	0.0361	0.0327	0	0.3244	0.7367	2.5316
	CACAACACATCATCCC_PP1_COUPOE	CoupOE	CapEC_PP	4.07552	-6.49375			CACAACACATCATCCC_PP1_COUPOE	3.4652	0.2204	1.6607	2.3014	0.1585	0.0719	0.3992	0.0668	0.0369	0.1445	0.3796
	CACAACAGTCAACGCC_PP1_COUPOE	CoupOE	CapEC_PP	0.000180176	-9.54376			CACAACAGTCAACGCC_PP1_COUPOE	2.4065	0.1587	1.2649	3.6384	0.1828	0	0.04	0	0	0.0482	0.0273
	CACAACAGTGCCTAAT_PP1_COUPOE	CoupOE	CapEC_PP	1.8578	-8.15588			CACAACAGTGCCTAAT_PP1_COUPOE	3.0592	0.1989	1.947	3.366	0.3186	0.071	0.0087	0	0.3994	0.1693	0.2896
	CACAACATCGAAGAAT_PP1_COUPOE	CoupOE	CapEC_PP	1.31645	-8.53776			CACAACATCGAAGAAT_PP1_COUPOE	2.9019	0.094	2.2821	3.322	0.0275	0.0193	0.0044	0	0.005	0.0943	0.0366
	CACACAACAAGACCTT_PP1_COUPOE	CoupOE	PCV	-1.92656	3.23018			CACACAACAAGACCTT_PP1_COUPOE	3.0048	0.1405	1.8754	2.5073	0.011	0	0.0379	0.0057	0.1921	0.7995	2.4455
	CACACAATCTACCAGA_PP1_COUPOE	CoupOE	CRP	4.25089	-4.79617			CACACAATCTACCAGA_PP1_COUPOE	1.7958	0.6872	1.5017	2.6278	0.0113	0	0.3407	0	0.2824	0.0234	0.0011
	CACAGATAGAAGTCCG_PP1_COUPOE	CoupOE	HEC	-5.21508	3.37942			CACAGATAGAAGTCCG_PP1_COUPOE	4.2311	0.296	1.3048	2.897	0.1205	0.0198	3.5252	0.6995	0.3791	0.7889	1.6888
	CACAGATAGGTGCCTC_PP1_COUPOE	CoupOE	CapEC_PP	1.64532	-9.30645			CACAGATAGGTGCCTC_PP1_COUPOE	3.1605	0.2896	1.3086	3.7233	0.0589	0	0.2559	0	0.0259	0.4073	0.3032
	CACAGATCAACCGGAA_PP1_COUPOE	CoupOE	CapEC_PP	1.83443	-8.581			CACAGATCAACCGGAA_PP1_COUPOE	2.9685	0.1339	1.9475	3.1534	0.2438	0.0102	0.0101	0	0.0371	0.1019	0.1079
	CACAGATCACGGTCTG_PP1_COUPOE	CoupOE	CapEC_PP	2.67654	-6.68967			CACAGATCACGGTCTG_PP1_COUPOE	3.5026	0.0492	2.2071	3.039	0.0983	0	0.0923	0	0.065	0.0239	0.0459
	CACAGATGTTTACCTT_PP1_COUPOE	CoupOE	CapEC_PP	0.478609	-9.16505			CACAGATGTTTACCTT_PP1_COUPOE	2.2322	0.5502	1.4385	3.6788	0.3415	0	0.0925	0	0	0.0728	0.0368
	CACAGATTCAGCACCG_PP1_COUPOE	CoupOE	CapEC_PP	-0.51784	-8.89335			CACAGATTCAGCACCG_PP1_COUPOE	1.8592	0.4864	0.9638	3.176	0.0475	0	0.0057	0	0.0442	0.059	0
	CACAGGCGTCGTGATT_PP1_COUPOE	CoupOE	CapEC_PP	0.365043	-7.62758			CACAGGCGTCGTGATT_PP1_COUPOE	3.419	0.4006	1.9996	3.6854	0.2531	0.4412	0.0731	0	0.0451	0.0236	0.4092
	CACAGGCTCCGCGATG_PP1_COUPOE	CoupOE	CapEC_PP	3.2284	-4.98587			CACAGGCTCCGCGATG_PP1_COUPOE	2.9888	0.3282	0.9851	2.4633	0.051	0.0646	1.2004	0.081	0.0519	0.1277	0.3736
	CACAGGCTCTAATTCC_PP1_COUPOE	CoupOE	HEC	-5.46606	2.83848			CACAGGCTCTAATTCC_PP1_COUPOE	4.0274	0.2602	1.0844	2.9081	0.003	0.0504	2.8444	0.6478	0.1918	0.2481	1.2292
	CACATGAAGCTGCGAA_PP1_COUPOE	CoupOE	CapEC_PP	1.61961	-8.20497			CACATGAAGCTGCGAA_PP1_COUPOE	3.3267	1.0965	1.8555	3.2943	0.0529	0	0.0905	0.0132	0	0.0815	0.0064
	CACATGACACACCGAC_PP1_COUPOE	CoupOE	PCV	-1.5328	1.56711			CACATGACACACCGAC_PP1_COUPOE	3.4727	1.1047	2.1134	2.5099	0.0177	0.1118	0.1437	0	0.6436	2.3592	2.9496
	CACATGACACTGAGTT_PP1_COUPOE	CoupOE	CapEC_PP	-0.631552	-9.12962			CACATGACACTGAGTT_PP1_COUPOE	1.9378	0.4848	0.7121	3.3184	0.0153	0	0.0074	0	0.0309	0.0413	0.0109
	CACATGATCGCTTGCT_PP1_COUPOE	CoupOE	PCV	-2.09653	1.98875			CACATGATCGCTTGCT_PP1_COUPOE	3.4689	1.1438	2.0027	2.7144	0	0.1796	0.31	0.013	0.618	2.251	2.5881
	CACCAAAAGCACCGAA_PP1_COUPOE	CoupOE	PCV	-1.19458	2.68503			CACCAAAAGCACCGAA_PP1_COUPOE	3.0638	0.4371	1.807	3.0625	0.0008	0.0114	0.0593	0.0007	0.7346	1.7804	2.3712
	CACCGTTCACCCAATA_PP1_COUPOE	CoupOE	CapEC_PP	0.571757	-9.08776			CACCGTTCACCCAATA_PP1_COUPOE	2.7277	0.2266	1.8496	3.5978	0.1439	0	0.0385	0	0.0149	0.153	0.0589
	CACCGTTGTGAGATTA_PP1_COUPOE	CoupOE	CRP	-0.803699	-11.7828			CACCGTTGTGAGATTA_PP1_COUPOE	0.9243	0.2428	0.3951	2.7049	0.0564	0	0.0527	0	0.032	0.0599	0.0019
	CACGAATAGAAGAACG_PP1_COUPOE	CoupOE	CapEC_PP	2.53686	-5.76929			CACGAATAGAAGAACG_PP1_COUPOE	2.5172	0.0676	1.4145	2.6584	0.0862	0	0.0108	0.0077	0.0113	0	0.0904
[truncated: 7,406 more rows]

## Sheet: Figure 5
Figure 5A	Term	Group	P.value	Odds.Ratio		Figure 5B	Heart development		outflow tract septum morphogenesis	heart morphogenesis	pulmonary artery morphogenesis	aortic valve development	cardiac ventricle morphogenesis	cardiac atrium morphogenesis	endocardial cushion development	ventricular septum morphogenesis	embryonic heart tube morphogenesis	heart field specification	embryonic heart tube development
	embryonic digestive tract morphogenesis	NCCE	0.0498345	4.6259				SOX18	0	0	0	0	0	0	0	0	1	0	1
	cell migration involved in heart development	NCCE	0.0357683	5.55138				SOX9	0	1	0	1	0	0	1	0	0	0	0
	regulation of osteoclast development	NCCE	0.0357683	5.55138				PITX2	0	0	0	0	0	0	0	0	0	0	1
	embryonic heart tube development	NCCE	0.025651	3.56065				MEF2C	0	0	0	0	1	0	0	0	1	1	0
	vascular associated smooth muscle cell development	NCCE	0.0240784	6.93962				ZFPM2	1	0	0	0	0	0	0	1	0	0	0
	muscle tissue morphogenesis	NCCE	0.0201043	3.85759				TWIST1	0	0	0	1	0	0	0	0	0	0	0
	embryonic skeletal joint development	NCCE	0.0148261	9.25333				GATA4	0	0	0	1	1	1	1	0	1	0	0
	nephron tubule development	NCCE	0.0148261	9.25333				GATA3	0	0	0	1	1	0	0	0	0	0	0
	venous blood vessel morphogenesis	NCCE	0.0148261	9.25333				TGFB2	1	1	0	0	1	1	1	1	0	0	0
	epithelium development	NCCE	0.0144804	1.82029				JAG1	0	0	1	1	1	0	0	0	0	0	0
	endoderm development	NCCE	0.0114992	4.62962				BMP4	1	0	1	1	1	0	1	1	0	1	0
	photoreceptor cell development	NCCE	0.0114992	4.62962				AHI1	0	0	0	0	0	0	0	0	1	0	0
	atrial septum development	NCCE	0.00832583	5.14431				BMP2	0	1	0	1	0	1	1	0	0	0	0
	pancreas development	NCCE	0.00832583	5.14431				FGFR2	1	0	0	0	1	0	0	0	0	0	0
	embryonic skeletal joint morphogenesis	NCCE	0.00799135	13.8808				ZIC3	0	0	0	0	0	0	0	0	1	0	0
	heart field specification	NCCE	0.00799135	Term				HEY2	0	1	1	1	1	1	0	1	0	0	0
	middle ear morphogenesis	NCCE	0.00799135	13.8808				PROX1	0	0	0	0	1	1	0	1	0	0	0
	regulation of kidney development	NCCE	0.00799135	13.8808				HAND1	0	0	0	0	1	0	0	0	1	0	1
	endochondral bone morphogenesis	NCCE	0.00581439	5.78767				SRF	0	0	0	0	0	0	0	0	1	0	0
	embryonic heart tube morphogenesis	NCCE	0.00476494	2.83386				HES1	0	1	0	0	0	0	0	1	1	0	1
	positive regulation of endothelial cell migration	NCCE	0.00360737	2.28789				VEGFA	0	1	0	0	0	0	0	0	0	0	0
	eye development	NCCE	0.00336548	2.68071				TBR1	0	0	0	0	0	0	0	0	1	0	0
	gonad development	NCCE	0.00311283	2.85467				NIPBL	0	1	0	0	0	0	0	0	0	0	0
	endocardial cushion development	NCCE	0.00284054	4.63335				NOG	0	1	0	0	0	1	1	1	0	0	0
	anterior/posterior pattern specification	NCCE	0.00259915	2.65203				TBX20	1	1	0	1	1	1	1	0	1	0	1
	hindlimb morphogenesis	NCCE	0.00248976	12.3441				ROBO2	1	0	0	1	0	0	0	1	0	0	0
	embryonic skeletal system morphogenesis	NCCE	0.00218303	3.79314				NRP2	1	0	0	0	0	0	0	0	0	0	0
	cardiac atrium morphogenesis	NCCE	0.00146536	5.40618				SEMA3C	1	0	0	0	0	0	0	0	0	0	0
	forelimb morphogenesis	NCCE	0.00146167	9.26181				PTK2	0	1	0	0	0	0	0	0	0	0	0
	regulation of type B pancreatic cell development	NCCE	0.00146167	9.26181				SMO	0	0	0	0	0	0	0	0	1	0	0
	inner ear morphogenesis	NCCE	0.0014317	4.63522				SMAD6	1	0	0	1	0	0	0	0	0	0	0
	heart development	NCCE	0.00118226	1.99988				CHD7	0	1	0	0	0	0	0	0	0	0	0
	cartilage development	NCCE	0.0011759	3.09416				LRP2	1	0	1	0	0	0	0	0	0	1	0
	neuron migration	NCCE	0.000790286	3.26177				OLFM1	0	1	0	0	0	0	0	0	0	0	0
	cardiac ventricle morphogenesis	NCCE	0.000784977	3.48049				MYBPC3	0	1	0	0	1	0	0	0	0	0	0
	hemopoiesis	NCCE	0.000642881	2.51297				FLRT2	0	1	0	0	0	0	0	0	0	0	0
	aortic valve development	NCCE	0.000447081	4.08325				TH	0	1	0	0	0	0	0	0	0	0	0
	pulmonary artery morphogenesis	NCCE	0.000418007	37.0364
	ear morphogenesis	NCCE	0.00018154	5.96329			Neuronal functions		axon guidance	neuron migration
	heart morphogenesis	NCCE	0.000114584	3.66812				MEF2C	0	1
	outflow tract septum morphogenesis	NCCE	6.35272e-05	6.187				WNT5A	1	0
	odontogenesis	NCCE	5.01586e-05	4.64459				PIK3R1	1	0
	nervous system development	NCCE	2.71075e-05	1.77301				OTX2	1	0
	embryonic limb morphogenesis	NCCE	1.88719e-05	5.25128				AUTS2	0	1
	axonogenesis	NCCE	2.82495e-08	2.59849				NR4A2	0	1
	anterior/posterior pattern specification	Control1	0.10847	1.64988				POU4F2	1	0
	aortic valve development	Control1	0.730491	0.793119				VEGFA	1	1
	atrial septum development	Control1	0.78111	0.671196				KLF7	1	0
	axonogenesis	Control1	0.00804041	1.60158				NFIB	1	0
	cardiac atrium morphogenesis	Control1	0.595623	1.02681				LHX1	1	0
	cardiac ventricle morphogenesis	Control1	0.296187	1.37915				SPOCK1	0	1
	cartilage development	Control1	0.79584	0.726771				EPHA5	1	0
	cell migration involved in heart development	Control1						ROBO2	1	0
	ear morphogenesis	Control1	0.0802651	2.42781				SEMA5A	1	0
	embryonic digestive tract morphogenesis	Control1	0.62337	1.091				SEMA5B	1	0
	embryonic heart tube development	Control1						NRP2	1	0
	embryonic heart tube morphogenesis	Control1	0.874641	0.594474				TNR	1	0
	embryonic limb morphogenesis	Control1	0.00908972	2.9176				NRCAM	0	1
	embryonic skeletal joint development	Control1						EPHA4	1	0
	embryonic skeletal joint morphogenesis	Control1						EPHA7	1	0
	embryonic skeletal system morphogenesis	Control1	0.0111921	3.04365				UNC5A	1	0
	endocardial cushion development	Control1	0.651053	0.918618				EPHA8	1	0
	endochondral bone morphogenesis	Control1	0.142303	2.62065				GAB1	1	0
	endoderm development	Control1						VSTM2L	1	0
	epithelium development	Control1	0.720764	0.864173				UNC5C	1	0
	eye development	Control1	0.556961	1.00705				UNC5D	1	0
	forelimb morphogenesis	Control1	0.274756	2.18306				GFRA2	1	0
	gonad development	Control1	0.0327473	2.13421				ENAH	1	0
	heart development	Control1	0.523517	1.0094				DOK2	1	0
	heart field specification	Control1	0.418671	2.18248				EPHA3	1	0
	heart morphogenesis	Control1	0.647155	0.908906				GRB7	1	0
	hemopoiesis	Control1	0.372305	1.15752				SEMA3C	1	0
	hindlimb morphogenesis	Control1	0.156656	3.49348				SEMA3D	1	0
	inner ear morphogenesis	Control1	0.228799	1.74698				SRC	1	0
	middle ear morphogenesis	Control1	0.418671	2.18248				NRXN1	1	0
	muscle tissue morphogenesis	Control1	0.533835	1.16384				SEMA3A	1	1
	nephron tubule development	Control1						NRXN3	1	0
	nervous system development	Control1	5.49271e-07	1.93902				NEXN	1	0
	neuron migration	Control1	0.06643	1.91985				EFNA5	1	0
	odontogenesis	Control1	0.579226	0.997438				EFNB2	1	0
	outflow tract septum morphogenesis	Control1	0.10713	2.18479				NCAM1	1	0
	pancreas development	Control1	0.429736	1.45505				LGI1	1	0
	photoreceptor cell development	Control1	0.803628	0.623219				BDNF	1	0
	positive regulation of endothelial cell migration	Control1	0.88803	0.653561				CNTN6	1	0
	pulmonary artery morphogenesis	Control1						PTK2	1	0
	regulation of kidney development	Control1						CXCL12	1	0
	regulation of osteoclast development	Control1						DAB1	1	0
	regulation of type B pancreatic cell development	Control1	0.662105	0.969722				PLXNC1	1	0
	vascular associated smooth muscle cell development	Control1						SMO	1	0
	venous blood vessel morphogenesis	Control1						GPM6A	0	1
	anterior/posterior pattern specification	Control2	0.0584377	2.8706				DNER	0	1
	aortic valve development	Control2						ASTN2	0	1
	atrial septum development	Control2						FGF13	0	1
	axonogenesis	Control2	0.0541052	1.84888				MDGA1	0	1
	cardiac atrium morphogenesis	Control2						ADGRL3	0	1
	cardiac ventricle morphogenesis	Control2
	cartilage development	Control2	0.119619	2.58803			Organ morphogenesis		embryonic limb morphogenesis	odontogenesis	kidney development	ear morphogenesis	hemopoiesis	cartilage development	inner ear morphogenesis	regulation of type B pancreatic cell development	embryonic skeletal system morphogenesis	anterior posterior pattern specification	gonad development	eye development	endochondral bone morphogenesis	middle ear morphogenesis	pancreas development	embryonic digestive tract development	endoderm development	embryonic eye morphogenesis	muscle tissue morphogenesis
	cell migration involved in heart development	Control2						KAT8	0	0	0	0	1	0	0	0	0	0	0	0	0	0	0	0	0	0	0
	ear morphogenesis	Control2						SOX9	0	0	0	0	0	1	1	0	0	0	1	0	0	0	0	0	0	0	0
	embryonic digestive tract morphogenesis	Control2	0.190471	5.27214				PITX2	0	1	0	0	0	0	0	0	0	0	0	1	0	0	0	0	0	0	0
	embryonic heart tube development	Control2						HOXA7	0	0	0	0	0	0	0	0	0	1	0	0	0	0	0	0	0	0	0
	embryonic heart tube morphogenesis	Control2						OSR2	1	1	1	1	0	1	0	0	1	0	0	0	0	1	0	0	0	0	0
	embryonic limb morphogenesis	Control2	0.00936643	5.3				MEF2C	0	0	0	0	0	1	0	0	0	0	0	0	1	0	0	0	0	0	0
	embryonic skeletal joint development	Control2						OSR1	1	1	1	1	0	1	0	0	1	0	0	0	0	1	0	0	0	0	0
	embryonic skeletal joint morphogenesis	Control2						WNT5A	0	0	0	0	1	0	0	0	0	0	1	0	0	0	0	0	0	0	0
	embryonic skeletal system morphogenesis	Control2	0.161238	2.91193				RFX3	0	0	0	0	0	0	0	1	0	0	0	0	0	0	0	0	0	0	0
	endocardial cushion development	Control2						RUNX2	0	0	0	0	1	1	0	0	0	0	0	0	0	0	0	0	0	0	0
	endochondral bone morphogenesis	Control2						CLOCK	0	0	0	0	0	0	0	1	0	0	0	0	0	0	0	0	0	0	0
	endoderm development	Control2						KMT2A	0	0	0	0	1	0	0	0	0	0	0	0	0	0	0	0	0	0	0
	epithelium development	Control2	0.778549	0.700433				TWIST1	1	0	0	1	0	0	0	0	1	0	0	0	0	0	0	0	0	0	0
	eye development	Control2	0.151445	2.30499				GATA4	0	0	0	0	0	0	0	0	0	1	1	0	0	0	0	0	1	0	0
	forelimb morphogenesis	Control2						GATA3	0	0	1	0	0	0	0	0	0	0	1	0	0	0	0	0	0	0	0
	gonad development	Control2	0.11458	2.64208				FOXO1	0	0	0	0	0	0	0	1	0	0	0	0	0	0	0	0	0	0	0
	heart development	Control2	0.182313	1.60671				NKX6-1	0	0	0	0	0	0	0	1	0	0	0	0	0	0	1	0	0	0	0
	heart field specification	Control2						SMAD2	0	0	0	0	0	0	0	0	0	1	0	0	0	0	0	0	0	0	0
	heart morphogenesis	Control2	0.349103	1.65393				TFAP2B	0	0	1	0	0	0	0	0	0	0	0	0	0	0	0	0	0	0	0
	hemopoiesis	Control2	0.890485	0.451543				TGFB2	1	1	1	0	1	0	0	0	0	0	1	1	0	0	0	1	0	0	0
	hindlimb morphogenesis	Control2	0.151545	7.03024				JAG1	0	0	0	0	1	0	0	0	0	0	0	0	0	0	0	0	0	0	0
	inner ear morphogenesis	Control2						NR2F2	0	0	0	0	0	0	0	0	0	0	1	0	0	0	0	0	0	0	0
	middle ear morphogenesis	Control2						BMP4	0	1	1	0	1	1	0	0	0	0	0	0	1	0	0	0	0	0	1
	muscle tissue morphogenesis	Control2						BMP2	0	1	0	0	0	1	0	0	0	1	0	0	0	0	0	0	0	0	1
	nephron tubule development	Control2						BMPR1B	0	0	0	0	0	0	0	0	0	0	0	1	1	0	0	0	0	0	0
	nervous system development	Control2	0.240914	1.26869				FGFR2	0	1	0	1	1	0	1	0	1	0	0	0	0	0	0	1	0	0	0
	neuron migration	Control2	0.323604	1.75758				SIX1	0	0	1	1	0	0	1	0	1	0	0	0	0	0	0	0	0	0	0
	odontogenesis	Control2	0.012388	4.84497				HOXC11	0	0	0	0	0	0	0	0	0	0	0	0	0	0	0	0	1	0	0
	outflow tract septum morphogenesis	Control2						ZIC3	0	0	0	0	0	0	0	0	0	0	0	0	0	0	1	0	0	0	0
	pancreas development	Control2						HEY2	0	0	0	0	0	0	0	0	0	1	0	0	0	0	0	0	0	0	1
	photoreceptor cell development	Control2						IL10	0	0	0	0	1	0	0	0	0	0	0	0	0	0	0	0	0	0	0
	positive regulation of endothelial cell migration	Control2	0.867749	0.494245				PAX6	0	0	0	0	0	0	0	0	0	0	0	1	0	0	0	0	0	0	0
	pulmonary artery morphogenesis	Control2						PROX1	0	0	1	0	0	0	0	0	0	0	0	0	0	0	1	0	0	0	1
	regulation of kidney development	Control2						RARB	0	0	0	0	0	0	0	0	0	0	0	0	0	0	0	1	0	0	0
	regulation of osteoclast development	Control2						CEBPA	0	0	0	0	1	0	0	0	0	0	0	0	0	0	0	0	0	0	0
	regulation of type B pancreatic cell development	Control2						FOXC1	0	1	1	0	0	0	0	0	0	0	0	1	1	0	0	0	0	0	0
	vascular associated smooth muscle cell development	Control2						HDAC2	1	1	0	0	0	0	0	0	0	0	0	0	0	0	0	0	0	0	0
	venous blood vessel morphogenesis	Control2						LRP5	0	0	0	0	0	0	0	0	0	1	0	0	0	0	0	0	0	0	0
	anterior/posterior pattern specification	Control3	0.258889	1.58662				HES1	0	0	0	0	0	0	0	0	0	1	0	0	0	0	0	0	0	0	0
	aortic valve development	Control3	0.438221	1.37506				TCF7L2	0	0	0	0	0	0	0	0	0	0	0	0	0	0	1	0	0	0	0
	atrial septum development	Control3	0.44402	1.79794				TBX5	1	0	0	0	0	0	0	0	0	0	0	0	0	0	0	0	0	0	0
	axonogenesis	Control3	0.0394102	1.6819				MEIS2	0	0	0	0	0	0	0	0	0	0	0	1	0	0	0	0	0	0	0
	cardiac atrium morphogenesis	Control3	0.182239	2.75257				VEGFA	0	0	1	0	0	0	0	0	0	0	0	0	0	0	0	0	0	0	0
	cardiac ventricle morphogenesis	Control3						MEIS1	0	0	0	0	1	0	0	0	0	0	0	1	0	0	0	0	0	0	0
	cartilage development	Control3	0.360466	1.43181				NFIB	0	0	0	0	0	1	0	0	0	0	0	0	0	0	0	0	0	0	0
	cell migration involved in heart development	Control3						NEUROG1	0	0	0	1	0	0	1	0	0	1	0	0	0	0	0	0	0	0	0
	ear morphogenesis	Control3	0.243193	2.2278				LHX1	0	0	1	0	0	0	0	0	0	1	0	0	0	0	0	0	1	0	0
	embryonic digestive tract morphogenesis	Control3						MECOM	0	0	0	0	1	0	0	0	0	0	0	0	0	0	0	0	0	0	0
	embryonic heart tube development	Control3	0.529905	1.37461				NIPBL	1	0	1	1	0	0	0	0	0	0	0	1	0	0	0	1	0	0	0
	embryonic heart tube morphogenesis	Control3	0.303726	1.59494				NOG	1	0	0	1	0	0	0	0	1	0	0	0	0	1	0	0	0	0	0
	embryonic limb morphogenesis	Control3	0.18267	2.12781				TBX20	0	0	0	0	0	0	0	0	0	0	0	0	0	0	0	0	1	0	1
	embryonic skeletal joint development	Control3						BCOR	0	1	0	0	0	0	0	0	0	0	0	0	0	0	0	0	0	0	0
	embryonic skeletal joint morphogenesis	Control3						WNT2B	0	0	0	0	1	1	0	0	0	0	1	0	0	0	0	0	0	0	0
	embryonic skeletal system morphogenesis	Control3	0.3655	1.61256				PTF1A	0	0	0	0	0	0	0	0	0	0	0	0	0	0	1	0	0	0	0
	endocardial cushion development	Control3	0.0528686	3.90403				ROBO2	0	0	1	0	0	0	0	0	0	0	0	0	0	0	0	0	0	0	0
	endochondral bone morphogenesis	Control3	0.420204	1.94787				HOXA9	0	0	0	0	0	0	0	0	1	1	0	0	0	0	0	0	0	0	0
	endoderm development	Control3						SOX6	0	0	0	0	0	1	0	0	0	0	0	0	0	0	0	0	0	0	0
	epithelium development	Control3	0.129158	1.64563				HOXA4	0	0	0	0	0	0	0	0	1	1	0	0	0	0	0	0	0	0	0
	eye development	Control3	0.214328	1.73399				SOX5	0	0	0	0	0	1	0	0	0	0	0	0	0	0	0	0	0	0	0
	forelimb morphogenesis	Control3						HOXB6	0	0	0	0	0	0	0	0	0	1	0	0	0	0	0	0	0	0	0
	gonad development	Control3	0.0573012	2.54862				HOXB5	0	0	0	0	0	0	0	0	0	1	0	0	0	0	0	0	0	0	0
	heart development	Control3	0.232673	1.36037				KIT	0	0	0	0	1	0	0	0	0	0	1	0	0	0	0	0	0	0	0
	heart field specification	Control3						POU3F4	0	0	0	0	0	0	1	0	0	0	0	0	0	0	0	0	0	0	0
	heart morphogenesis	Control3	0.645914	0.915895				TOX	0	0	0	0	1	0	0	0	0	0	0	0	0	0	0	0	0	0	0
	hemopoiesis	Control3	0.747234	0.769285				SIX6	0	0	0	0	0	0	0	0	0	0	0	1	0	0	0	0	0	0	0
	hindlimb morphogenesis	Control3						SIX2	0	0	1	0	0	0	0	0	0	1	0	0	0	0	0	1	0	0	0
	inner ear morphogenesis	Control3	0.258613	2.12643				TBX4	1	0	0	0	0	0	0	0	0	0	0	0	0	0	0	0	0	0	0
	middle ear morphogenesis	Control3	0.189094	5.84604				TBX18	0	0	0	0	0	0	1	0	0	0	0	0	0	0	0	0	0	0	0
	muscle tissue morphogenesis	Control3						ZFP36L2	0	0	0	0	1	0	0	0	0	0	0	0	0	0	0	0	0	0	0
	nephron tubule development	Control3						EFEMP1	0	0	0	0	0	0	0	0	0	0	0	1	0	0	0	0	0	1	0
	nervous system development	Control3	0.00171712	1.83379				EIF4A3	0	0	0	0	0	0	0	0	1	0	0	0	0	0	0	0	0	0	0
	neuron migration	Control3	0.61417	0.973291				FBXW4	1	0	0	0	0	0	0	0	0	0	0	0	0	0	0	0	0	0	0
	odontogenesis	Control3	0.214542	1.95018				CYP26B1	1	0	0	0	0	0	0	0	0	0	0	0	0	0	0	0	0	0	0
	outflow tract septum morphogenesis	Control3	0.0811542	3.19354				MAP3K20	1	0	0	0	0	0	0	0	0	0	0	0	0	0	0	0	0	0	0
	pancreas development	Control3						WDPCP	1	0	0	0	0	0	0	0	0	0	0	0	0	0	0	0	0	0	0
	photoreceptor cell development	Control3						CHD7	0	0	0	1	0	0	1	0	0	0	0	0	0	0	0	0	0	0	0
	positive regulation of endothelial cell migration	Control3	0.472504	1.14022				KIRREL3	0	0	0	0	1	0	0	0	0	0	0	0	0	0	0	0	0	0	0
	pulmonary artery morphogenesis	Control3						FUT10	0	0	0	0	1	0	0	0	0	0	0	0	0	0	0	0	0	0	0
	regulation of kidney development	Control3						MAB21L2	0	0	0	0	0	0	0	0	0	0	0	1	0	0	0	0	0	0	0
	regulation of osteoclast development	Control3						ODAM	0	1	0	0	0	0	0	0	0	0	0	0	0	0	0	0	0	0	0
	regulation of type B pancreatic cell development	Control3						AXIN2	0	1	0	0	0	0	0	0	0	0	0	0	0	0	0	0	0	0	0
	vascular associated smooth muscle cell development	Control3						COL1A2	0	1	0	0	0	0	0	0	0	0	0	0	0	0	0	0	0	0	0
	venous blood vessel morphogenesis	Control3						LRP2	0	0	0	0	0	0	0	0	0	0	1	0	0	0	0	0	0	0	0
	anterior/posterior pattern specification	Control4	0.106274	1.62054				PKDCC	0	0	0	0	0	0	0	0	0	0	0	0	0	0	0	1	0	0	0
	aortic valve development	Control4	0.611417	0.955771				ARL3	0	0	1	0	0	0	0	0	0	0	0	0	0	0	0	0	0	0	0
	atrial septum development	Control4	0.493474	1.2747				GREB1L	0	0	1	0	0	0	0	0	0	0	0	0	0	0	0	0	0	0	0
	axonogenesis	Control4	0.123214	1.266				LRP4	0	0	1	0	0	0	0	0	0	0	0	0	0	0	0	0	0	0	0
	cardiac atrium morphogenesis	Control4	0.0600272	2.73474				HAS2	0	0	1	0	0	0	0	0	0	0	0	0	0	0	0	0	0	0	0
	cardiac ventricle morphogenesis	Control4	0.0615997	1.97009				TH	0	0	0	0	0	0	0	0	0	0	0	0	0	0	0	0	0	1	0
	cartilage development	Control4	0.395829	1.19007				CD44	0	0	0	0	0	1	0	0	0	0	0	0	0	0	0	0	0	0	0
	cell migration involved in heart development	Control4						MAB21L1	0	0	0	0	0	0	0	0	0	0	0	1	0	0	0	0	0	0	0
	ear morphogenesis	Control4	0.118605	2.12654				FBN1	0	0	0	0	0	0	0	0	0	0	0	1	0	0	0	0	0	1	0
	embryonic digestive tract morphogenesis	Control4	0.669237	0.955828				PLEK	0	0	0	0	1	0	0	0	0	0	0	0	0	0	0	0	0	0	0
	embryonic heart tube development	Control4	0.890653	0.449573				MELK	0	0	0	0	1	0	0	0	0	0	0	0	0	0	0	0	0	0	0
	embryonic heart tube morphogenesis	Control4	0.99692	0.165874				TRPV4	0	0	0	0	0	1	0	0	0	0	0	0	1	0	0	0	0	0	0
	embryonic limb morphogenesis	Control4	0.115172	1.84834				MFAP2	0	0	0	0	0	0	0	0	0	0	0	0	0	0	0	0	0	1	0
	embryonic skeletal joint development	Control4						MYO3B	0	0	0	0	0	0	1	0	0	0	0	0	0	0	0	0	0	0	0
	embryonic skeletal joint morphogenesis	Control4						RHEB	0	0	0	0	0	0	0	1	0	0	0	0	0	0	0	0	0	0	0
	embryonic skeletal system morphogenesis	Control4	0.0597832	2.23405				CSDE1	0	0	0	0	0	0	0	0	0	0	1	0	0	0	0	0	0	0	0
	endocardial cushion development	Control4	0.716554	0.804755				FSHR	0	0	0	0	0	0	0	0	0	0	1	0	0	0	0	0	0	0	0
	endochondral bone morphogenesis	Control4	0.797747	0.637075				CCDC182	0	0	0	0	0	0	0	0	0	0	1	0	0	0	0	0	0	0	0
	endoderm development	Control4						KIF16B	0	0	0	0	0	0	0	0	0	0	0	0	0	0	0	0	1	0	0
	epithelium development	Control4	0.665529	0.911504
	eye development	Control4	0.066327	1.79345
	forelimb morphogenesis	Control4	0.707507	0.849577
	gonad development	Control4	0.547063	1.01962
	heart development	Control4	0.190864	1.24983
	heart field specification	Control4	0.45913	1.91209
	heart morphogenesis	Control4	0.58609	0.976123
	hemopoiesis	Control4	0.404148	1.11966
	hindlimb morphogenesis	Control4	0.577029	1.27458
	inner ear morphogenesis	Control4	0.136334	2.0145
	middle ear morphogenesis	Control4	0.45913	1.91209
	muscle tissue morphogenesis	Control4	0.601179	1.01959
	nephron tubule development	Control4
	nervous system development	Control4	0.0221026	1.33417
	neuron migration	Control4	0.526944	1.04285
	odontogenesis	Control4	0.0113851	2.64393
	outflow tract septum morphogenesis	Control4	0.56488	1.0428
	pancreas development	Control4	0.214868	2.08689
	photoreceptor cell development	Control4	0.53138	1.17658
	positive regulation of endothelial cell migration	Control4	0.942411	0.572399
	pulmonary artery morphogenesis	Control4
	regulation of kidney development	Control4
	regulation of osteoclast development	Control4
	regulation of type B pancreatic cell development	Control4
	vascular associated smooth muscle cell development	Control4
	venous blood vessel morphogenesis	Control4

## Sheet: Figure S1
Figure S1A
Figure S1B

## Sheet: Figure S2
Figure S2A
	No TNF			+TNF
hMadR1	1	1	1	1	1	1
hMadR1 +Nkx2-3	2.03239	2.20549	2.0408	2.57661	2.38556	4.41541
hMadR1 +Nkx2-3 + Nr2f2 75	2.60115	3.66298	2.78988	5.43198	7.8991	5.23522
hMadR1 +Nkx2-3 + Nr2f2 200	1.53869	2.66443	2.92327	1.69629	1.49172	1.77992
Figure S2B
	Human CE
+ Nkx2-3 + Nr2f2 + Hey200	9.3362	8.3577	9.91734
+ Nkx2-3 + Nr2f2 + Hey100	9.97609	9.24018	11.4077
+ Nkx2-3 + Nr2f2	11.1024	11.2651	12.4798
+ Nr2f2	4.27922	4.01589	4.73126
+ Nkx2-3	5.96234	5.55764	7.26772
vector alone	1	1	1
Figure S2C
	hMadR1 Nkx2-3 TNF			hMadR1 Nkx2-3 Nr2f2 TNF
0 Hey1	3.40204	3.86617	4.05419	11.0395	12.5146	15.4235
50 Hey1	2.76717	3.57675	3.25909	9.35581	10.7161	12.0845
100 Hey1	2.33175	2.84815	2.37593	5.41901	5.11927	5.26721
200 Hey1	1.37948	1.69425	1.57405	3.4939	4.90927	6.60085

## Sheet: Figure S3
	COUP-TFII			mIgG
R1	0.02943	0.03325	0.03871	0.00437	0.00345	0.00484
Gen Ctrl	0.00383	0.00328	0.00289	0.00243	0.00348	0.00289

## Sheet: Figure S7
Figure 7A
Cell count
	Pancreas control	Pancreas CoupOE	Lung control	Lung CoupOE
Ungated	744000	785000	668000	1080000
Scatter	161512	325728	464000	882000
Single Cells	135043	284579	423000	814000
Single Cells	105561	234938	415000	808000
Lineage-CD31+	4354	2258	18500	20000

## Sheet: Figure S11
Figure S11C
	Tbx5
+Nkx2-5 Nr2f2	4.8396	5.44877	5.2414
+Nr2f2	1.16059	1.3821	2.1034
+Nkx2-5	0.939326	1.83878	2.5202
	1	1	1
Figure S11E
	ETV2 WT
+Nkx2-5 Nr2f2	5.84039	5.05722	5.69037
+Nr2f2	3.33475	2.94663	3.23335
+Nkx2-5	3.66869	3.05386	4.15016
	1	1	1
Figure S11G
	NRP2 WT
+ Nkx2-1 Nr2f2	6.03024	6.33831	5.59903
+ Nr2f2	3.60488	3.6053	3.78042
+Nkx2-1	1.49778	1.30464	1.10703
vector alone	1	1	1
